# Supplementary material for: Differences in Gene Expression between Mouse and Human for Dynamically Regulated Genes in Early Embryo
Source: PLoS One. 2014 Aug 4;9(8):e102949. doi: 10.1371/journal.pone.0102949 (PMC4121084; doi:10.1371/journal.pone.0102949)
Supplement: Table S1 — List of all selected genes in humans, corresponding probesets from microarray, mouse orthologs, TaqMan Low Density Array assay names, ΔCt for mouse qPCR data (current study) and average comparative expression values as log2(comparative expression) for human microarray data from Zhang et al. (2009). Gene clusters: Affy ID-s, corresponding gene names, significant fold-changes between consecutive changes in the Zhang et al. and Xie et al., distribution into the clusters. TLDA analysis: TaqMan assay names, corresponding ΔCt values for all the replicas and stages for the 12 ng protocol primed with random hexamers. Human vs mouse comparison: Clusters, human gene names and their mouse homologs together with average expression values between replicas in all the different stages. Similarities and differences between the expression profiles are shown. (XLS) [file pone.0102949.s008.xls]

## Sheet: Gene clusters
		Zhang, et al. (2007), significant fold-changes				Xie, et al. (2010), significant fold-changes
Affy ID	Gene name	4-cell - MII	8-cell - 4-cell	Blastocyst - 8-cell	Blastocyst-germinal vesicle oocyte	2-cell - 1-cell	4-cell - 2-cell	8-cell - 4-cell	blastocyst - 8-cell	blastocyst - 1-cell	Early "Up" in Zhang	Early"Up" in Xie	Late "Up" in Zhang	Late"Up" in Xie	"Up" in common	"Up-Down" in Zhang	"Up-down" in Xie	"Up-down" in common	"Down" in Zhang	"Down" in Xie	"Down" in both
1007_s_at	DDR1	0	0	0	-0.559177	0	0	0	-0.57082	-0.443981	0	0	0	0	0	0	0	0	1	1	1
1053_at	RFC2	0	0	0	-1.192	0	0	0.73663	0	1.31626	0	0	0	1	0	0	0	0	1	0	0
117_at	HSPA7	0	0	0	0	0	0	0	0	0	0	0	0	0	0	0	0	0	0	0	0
121_at	PAX8	0	0	-1.02169	0	0	0	0	-0.580654	-0.727653	0	0	0	0	0	0	0	0	1	1	1
1255_g_at	GUCA1A	0	0	0	0	0	0	0	0	0	0	0	0	0	0	0	0	0	0	0	0
1294_at	MIR5193	0	0	0	0	0	0	0	0	0	0	0	0	0	0	0	0	0	0	0	0
1316_at	THRA	0	0	0	0	0	0	0	0	0	0	0	0	0	0	0	0	0	0	0	0
1320_at	PTPN21	0	0	0	0	0	0	0	-0.476077	0	0	0	0	0	0	0	0	0	0	1	0
1405_i_at	CCL5	0	0	0	0	0	0	0	0	0	0	0	0	0	0	0	0	0	0	0	0
1431_at	CYP2E1	0	0	0	1.79089	0	0	0	0	0	0	0	0	0	0	0	0	0	0	0	0
1438_at	EPHB3	0	0	0	0	0	0	0	0	0	0	0	0	0	0	0	0	0	0	0	0
1487_at	ESRRAP1	0	0	1.87974	0	0	0	0	1.36636	1.82198	0	0	0	0	0	0	0	0	0	0	0
1494_f_at	CYP2A6	0	0	0	0	0	0	0	0	0	0	0	0	0	0	0	0	0	0	0	0
1552256_a_at	SCARB1	-2.6381	0	0	0	0	0	0	0	0	0	0	0	0	0	0	0	0	1	0	0
1552257_a_at	TTLL12	0	0	0	0	0	0	0	0	0	0	0	0	0	0	0	0	0	0	0	0
1552258_at	---	0	0	0	0.602056	0	0	0	0	0	0	0	0	0	0	0	0	0	0	0	0
1552261_at	WFDC2	0	0	0	0	0	0	0	0	0	0	0	0	0	0	0	0	0	0	0	0
1552263_at	MAPK1	0	0	0	0	0	0	0	0	0	0	0	0	0	0	0	0	0	0	0	0
1552264_a_at	MAPK1	0.987211	0	-1.18193	0	0	0	0	0	0	1	0	0	0	0	1	0	0	0	0	0
1552266_at	ADAM32	0	0	0	1.66526	0	0	0	0	0	0	0	0	0	0	0	0	0	0	0	0
1552269_at	SPATA17	0	0	0	-3.19037	0	0	0	0	0	0	0	0	0	0	0	0	0	1	0	0
1552271_at	PRR22	0	0	0	-2.84674	0	0	0	0	0	0	0	0	0	0	0	0	0	1	0	0
1552272_a_at	PRR22	0	0	0	0	0	0	0	0	0	0	0	0	0	0	0	0	0	0	0	0
1552274_at	PXK	0	0	-2.30263	-0.84577	0	0	-1.95981	0	-2.54769	0	0	0	0	0	0	0	0	1	1	1
1552275_s_at	PXK	0	-1.92924	-2.18671	0.775192	0	0	-2.53487	-1.17255	-3.50184	0	0	0	0	0	0	0	0	0	1	0
1552276_a_at	VPS18	0	0	0	0	0	0	0	0	0	0	0	0	0	0	0	0	0	0	0	0
1552277_a_at	MSANTD3	0	0	0	-2.43481	0	0	-0.626513	0	0	0	0	0	0	0	0	0	0	1	1	1
1552278_a_at	SLC46A1	0	0	0	0	0	0	0	0	0.587829	0	0	0	0	0	0	0	0	0	0	0
1552279_a_at	SLC46A1	0	0	0	2.21898	0	0	0	0	0	0	0	0	0	0	0	0	0	0	0	0
1552280_at	TIMD4	0	0	0	0	0	0	0	0	0	0	0	0	0	0	0	0	0	0	0	0
1552281_at	SLC39A5	0	0	0	0.971171	0	0	0.721001	0	0	0	0	0	1	0	0	0	0	0	0	0
1552283_s_at	ZDHHC11B	0	0	1.30834	0	0	0	0	1.26865	1.58562	0	0	0	0	0	0	0	0	0	0	0
1552286_at	ATP6V1E2	0	0	0	0	0	0	0	0	0	0	0	0	0	0	0	0	0	0	0	0
1552287_s_at	AFG3L1P	0	0	0	0	0	0	0	0	0	0	0	0	0	0	0	0	0	0	0	0
1552288_at	CILP2	0	0	0	0	0	0	0	0	0	0	0	0	0	0	0	0	0	0	0	0
1552289_a_at	CILP2	0	0	0	0	0	0	0	0	0	0	0	0	0	0	0	0	0	0	0	0
1552291_at	PIGX	0	0	0	0	0	0	0	1.21761	-0.89975	0	0	0	0	0	0	0	0	0	0	0
1552293_at	TMEM196	0	0	0	0	0	0	0	0	0	0	0	0	0	0	0	0	0	0	0	0
1552295_a_at	SLC39A13	0	0	0	0	0	0	0	0	0	0	0	0	0	0	0	0	0	0	0	0
1552296_at	BEST4	0	0	0	-1.31143	0	0	0	0	0	0	0	0	0	0	0	0	0	1	0	0
1552299_at	AKD1	0	0	0	-1.18996	0	0	-1.68885	0	-1.9236	0	0	0	0	0	0	0	0	1	1	1
1552301_a_at	CORO6	0	0	0	0	0	0	0	0	0	0	0	0	0	0	0	0	0	0	0	0
1552302_at	TMEM106A	0	0	0	0	0	0	0	0	0	0	0	0	0	0	0	0	0	0	0	0
1552303_a_at	TMEM106A	0	0	0	-1.94312	0	0	0	0	0	0	0	0	0	0	0	0	0	1	0	0
1552304_at	ALG10	0	0	0	-0.751663	0	0	0	0	0	0	0	0	0	0	0	0	0	1	0	0
1552306_at	ALG10	0	0	0	-0.771603	0	0	0	0	0	0	0	0	0	0	0	0	0	1	0	0
1552307_a_at	TTC39C	0	0	-2.54324	0	0	0	0	-2.3175	-2.11435	0	0	0	0	0	0	0	0	1	1	1
1552309_a_at	NEXN	0	0	0	0	0	0	0	0	0	0	0	0	0	0	0	0	0	0	0	0
1552310_at	C15orf40	-1.53093	0	0	0	0	0	0	1.25625	0.882724	0	0	0	0	0	0	0	0	1	0	0
1552311_a_at	RAX2	0	0	0	0	0	0	0	0	0	0	0	0	0	0	0	0	0	0	0	0
1552312_a_at	MFAP3	0	0	0	0	0	0	0	0	0	0	0	0	0	0	0	0	0	0	0	0
1552314_a_at	EYA3	0	0	-1.57825	0	0	0	0	0	0	0	0	0	0	0	0	0	0	1	0	0
1552315_at	GIMAP1	0	0	0	0	0	0	0	0	0	0	0	0	0	0	0	0	0	0	0	0
1552316_a_at	GIMAP1	0	0	0	0	0	0	0	0	0	0	0	0	0	0	0	0	0	0	0	0
1552318_at	GIMAP1	0	0	0	0	0	0	0	0	0	0	0	0	0	0	0	0	0	0	0	0
1552319_a_at	KLK8	0	0	0	0	0	0	0	0	0	0	0	0	0	0	0	0	0	0	0	0
1552320_a_at	CCDC65	0	0	0	0	0	0	0	0	0	0	0	0	0	0	0	0	0	0	0	0
1552321_a_at	CCDC65	0	0	0	-2.0731	0	0	0	0	0	0	0	0	0	0	0	0	0	1	0	0
1552322_at	FAM122C	0	0	0	0	0	0	0	0	0	0	0	0	0	0	0	0	0	0	0	0
1552323_s_at	FAM122C	0	0	0	1.58605	0	0	0.533467	0	0	0	0	0	1	0	0	0	0	0	0	0
1552325_at	CCDC11	0	0	0	0	0	0	0	0	0	0	0	0	0	0	0	0	0	0	0	0
1552326_a_at	CCDC11	0	0	0	0	0	0	0	0	-1.41595	0	0	0	0	0	0	0	0	0	1	0
1552327_at	ARMCX4	0	0	0	-0.78056	0	0	0	0	0	0	0	0	0	0	0	0	0	1	0	0
1552329_at	RBBP6	5.15212	0	-3.02376	0	0	0	2.04298	-3.8324	0	1	0	0	1	1	1	1	1	0	0	0
1552330_at	CENPBD1	0	0	0	0	0	0	0	0	0	0	0	0	0	0	0	0	0	0	0	0
1552332_at	TRIOBP	0	0	0	-1.03044	0	0	0	0	0	0	0	0	0	0	0	0	0	1	0	0
1552334_at	TRIOBP	0	0	0	0	0	0	-0.449513	0	0	0	0	0	0	0	0	0	0	0	1	0
1552335_at	CATSPER1	0	0	0	0	0	0	0	0	0	0	0	0	0	0	0	0	0	0	0	0
1552337_s_at	HOXD4	0	0	0	0	0	0	0	0	0	0	0	0	0	0	0	0	0	0	0	0
1552338_at	GSC	0	0	-1.43242	0	0	0	0	0	0	0	0	0	0	0	0	0	0	1	0	0
1552340_at	SP7	0	0	0	0	0	0	0	0	0	0	0	0	0	0	0	0	0	0	0	0
1552343_s_at	PDE7A	0	0	0	0	0	0	0	0	0	0	0	0	0	0	0	0	0	0	0	0
1552344_s_at	CNOT7	0	0	0	0	0	0	0	0	0	0	0	0	0	0	0	0	0	0	0	0
1552347_at	CRYZL1	0	0	0	0	0	0	0	0	0	0	0	0	0	0	0	0	0	0	0	0
1552348_at	PRSS33	0	0	0	0	0	0	0	-0.72687	0	0	0	0	0	0	0	0	0	0	1	0
1552349_a_at	PRSS33	0	0	0	0	0	0	0	0	0	0	0	0	0	0	0	0	0	0	0	0
1552354_at	C19orf26	0	0	0	1.17275	0	0	0	0	0	0	0	0	0	0	0	0	0	0	0	0
1552355_s_at	C19orf26	0	0	0	-2.5986	0	0	0	0	0	0	0	0	0	0	0	0	0	1	0	0
1552359_at	MCMDC2	0	0	0	0	0	0	0	0	0	0	0	0	0	0	0	0	0	0	0	0
1552360_a_at	---	0	0	0	-1.97835	0	0	0	0	0	0	0	0	0	0	0	0	0	1	0	0
1552362_a_at	LEAP2	0	0	0	0	0	0	0	0	0	0	0	0	0	0	0	0	0	0	0	0
1552364_s_at	MSI2	0	0	1.46489	0	0	0	0	0	0	0	0	0	0	0	0	0	0	0	0	0
1552365_at	SCIN	0	0	0	0	0	0	-1.53486	0	-2.86369	0	0	0	0	0	0	0	0	0	1	0
1552367_a_at	SCIN	0	0	0	0	0	0	0	0	-0.719843	0	0	0	0	0	0	0	0	0	1	0
1552368_at	CTCFL	0	0	-2.4769	0	0	0	-2.59451	0	-3.61778	0	0	0	0	0	0	0	0	1	1	1
1552370_at	C4orf33	0	0	0	0	0	0	0	0	0	0	0	0	0	0	0	0	0	0	0	0
1552372_at	C4orf33	0	0	0	0	0	0	0	0	0	0	0	0	0	0	0	0	0	0	0	0
1552373_s_at	C4orf33	0	0	0	-2.38703	0	0	0	0	0	0	0	0	0	0	0	0	0	1	0	0
1552375_at	ZNF333	0	0	0	0	0	0	0	0	0	0	0	0	0	0	0	0	0	0	0	0
1552377_s_at	FAM18B2	0	0	0	0	0	0	0	0	0	0	0	0	0	0	0	0	0	0	0	0
1552378_s_at	RDH10	0	0	0	0	0	0	0	0	-0.892147	0	0	0	0	0	0	0	0	0	1	0
1552379_at	---	0	0	0	0	0	0	0	0	0	0	0	0	0	0	0	0	0	0	0	0
1552381_at	SRSF12	0	0	-1.83412	-0.987907	0	0	-1.11159	-0.685246	-1.9225	0	0	0	0	0	0	0	0	1	1	1
1552383_at	FAM71A	0	0	0	-2.05307	0	0	0	0	0	0	0	0	0	0	0	0	0	1	0	0
1552384_a_at	FAM71A	0	0	0	0	0	0	0	0	0	0	0	0	0	0	0	0	0	0	0	0
1552386_at	GAPT	0	0	0	0	0	0	0	0	0	0	0	0	0	0	0	0	0	0	0	0
1552388_at	---	0	0	0	0	0	0	0	0	0	0	0	0	0	0	0	0	0	0	0	0
1552389_at	C8orf47	0	0	0	0	0	0	0	0	-0.402421	0	0	0	0	0	0	0	0	0	1	0
1552390_a_at	C8orf47	0	0	0	0	0	0	0	0	-2.27163	0	0	0	0	0	0	0	0	0	1	0
1552391_at	C1orf65	0	0	0	0	0	0	0	0	0.424081	0	0	0	0	0	0	0	0	0	0	0
1552393_at	ENTHD1	0	0	0	0	0	0	0	0	0	0	0	0	0	0	0	0	0	0	0	0
1552394_a_at	ENTHD1	0	0	0	-1.39559	0	0	0	0	0	0	0	0	0	0	0	0	0	1	0	0
1552395_at	TSSK3	0	0	0	0	0	0	0	0	0	0	0	0	0	0	0	0	0	0	0	0
1552396_at	WFDC6	0	0	0	0	0	0	0	0	0	0	0	0	0	0	0	0	0	0	0	0
1552398_a_at	CLEC12A	0	0	0	-4.86299	0	0	0	0	0	0	0	0	0	0	0	0	0	1	0	0
1552399_a_at	BRF1	0	0	0	0	0	0	0	0	0	0	0	0	0	0	0	0	0	0	0	0
1552400_a_at	C15orf27	0	0	0	0	0	0	0	0	-0.834486	0	0	0	0	0	0	0	0	0	1	0
1552401_a_at	GRIK1-AS2	0	0	0	0	0	0	0	0	0	0	0	0	0	0	0	0	0	0	0	0
1552402_at	CALML6	0	0	0	0	0	0	0	0	0	0	0	0	0	0	0	0	0	0	0	0
1552405_at	NLRP5	0	0	-3.56947	0	0	0	-1.26345	-4.65028	-5.76536	0	0	0	0	0	0	0	0	1	1	1
1552408_at	ODF4	0	0	0	0	0	0	0	0	0	0	0	0	0	0	0	0	0	0	0	0
1552409_a_at	ODF4	0	0	0	-2.35206	0	0	0	0	0	0	0	0	0	0	0	0	0	1	0	0
1552410_at	CLEC4F	0	0	0	0	0	0	0	0	0	0	0	0	0	0	0	0	0	0	0	0
1552411_at	DEFB106B	0	0	0	0	0	0	0	0	0	0	0	0	0	0	0	0	0	0	0	0
1552412_a_at	DEFB106B	0	0	0	-0.755446	0	0	0	0	0	0	0	0	0	0	0	0	0	1	0	0
1552414_at	WFDC9	0	0	0	0	0	0	0	0	0	0	0	0	0	0	0	0	0	0	0	0
1552415_a_at	WFDC9	0	0	0	0	0	0	0	0	0	0	0	0	0	0	0	0	0	0	0	0
1552417_a_at	NEDD1	0	0	-1.87204	0	0	0	-2.01994	-0.816307	-3.16021	0	0	0	0	0	0	0	0	1	1	1
1552418_at	TTLL10	0	0	0	0	0	0	0	0	0	0	0	0	0	0	0	0	0	0	0	0
1552419_s_at	TTLL10	0	0	0	-1.5867	0	0	0	0	0	0	0	0	0	0	0	0	0	1	0	0
1552421_a_at	CALR3	0	0	0	0	0	0	0	0	-0.400263	0	0	0	0	0	0	0	0	0	1	0
1552422_at	C10orf25	0	0	0	0	0	0	0	0	0	0	0	0	0	0	0	0	0	0	0	0
1552423_at	ETV3	0	0	0	0	0	0	1.28963	0	0	0	0	0	1	0	0	0	0	0	0	0
1552424_at	KLHL10	0	0	0	0	0	0	0	0	0	0	0	0	0	0	0	0	0	0	0	0
1552425_a_at	KLHL10	0	0	0	0	0	0	0	0	0	0	0	0	0	0	0	0	0	0	0	0
1552426_a_at	TM2D3	-2.02751	0	0	0	0	0	-1.97393	0	-2.52298	0	0	0	0	0	0	0	0	1	1	1
1552427_at	ZNF485	0	0	0	0	0	0	0	0	0.388031	0	0	0	0	0	0	0	0	0	0	0
1552430_at	WDR17	0	0	0	0	0	0	0	0	0	0	0	0	0	0	0	0	0	0	0	0
1552432_at	MFSD6L	0	0	0	-5.99165	0	0	0	0	0	0	0	0	0	0	0	0	0	1	0	0
1552436_a_at	CDH23	0	0	0	0	0	0	0	0	0	0	0	0	0	0	0	0	0	0	0	0
1552438_a_at	ANKAR	0	0	0	-0.969272	0	0	0	0	0	0	0	0	0	0	0	0	0	1	0	0
1552439_s_at	MEGF11	0	0	0	0	0	0	0	0	0	0	0	0	0	0	0	0	0	0	0	0
1552440_at	GPR182	0	0	0	0	0	0	0	0	0	0	0	0	0	0	0	0	0	0	0	0
1552445_a_at	ESX1	0	0	0	0	0	0	0	0	0	0	0	0	0	0	0	0	0	0	0	0
1552448_a_at	C8orf12	0	-1.69116	-3.56112	3.8559	0	0	-3.15557	-2.77524	-6.13999	0	0	0	0	0	0	0	0	0	1	0
1552449_a_at	SCGB1C1	0	0	0	0	0	0	0	0	0.408925	0	0	0	0	0	0	0	0	0	0	0
1552450_a_at	DNAJC5G	0	0	0	0	0	0	0	0	-0.529784	0	0	0	0	0	0	0	0	0	1	0
1552452_at	WDR88	0	0	0	0	0	0	0	0	0	0	0	0	0	0	0	0	0	0	0	0
1552453_a_at	WDR88	0	0	0	-1.74075	0	0	0	0	0	0	0	0	0	0	0	0	0	1	0	0
1552455_at	PRUNE2	0	0	0	0	0	0	0	0	0	0	0	0	0	0	0	0	0	0	0	0
1552456_a_at	MBD3L5	6.77709	0	-1.97623	0	0	0	2.64258	-5.864	0	1	0	0	1	1	1	1	1	0	0	0
1552457_a_at	ADAMTSL1	0	0	0	0	0	0	0	0	0	0	0	0	0	0	0	0	0	0	0	0
1552458_at	MBD3L1	0	0	0	0	0	0	0	0	0	0	0	0	0	0	0	0	0	0	0	0
1552459_a_at	MBD3L1	0	0	0	0	0	0	0	0	0	0	0	0	0	0	0	0	0	0	0	0
1552461_at	FAM46D	0	0	-1.74593	-1.41024	0	0	0	0	-1.0202	0	0	0	0	0	0	0	0	1	1	1
1552463_at	SERPINB11	0	0	0	0	0	0	0	0	0	0	0	0	0	0	0	0	0	0	0	0
1552466_x_at	LINC00161	0	0	0	0	0	0	0	0	0	0	0	0	0	0	0	0	0	0	0	0
1552467_at	DSCR10	0	0	0	0	0	0	0	0	0	0	0	0	0	0	0	0	0	0	0	0
1552468_a_at	DSCR10	0	0	0	-3.44553	0	0	0	-0.334582	0	0	0	0	0	0	0	0	0	1	1	1
1552470_a_at	ABHD11	0	0	0	0	0	0	0	0	0	0	0	0	0	0	0	0	0	0	0	0
1552472_a_at	ACAP2	0	0	0	0	0	0	-1.66519	0	-1.24	0	0	0	0	0	0	0	0	0	1	0
1552473_at	GAMT	0	0	0	0.689798	0	0	0	0	0	0	0	0	0	0	0	0	0	0	0	0
1552474_a_at	GAMT	0	0	0	0	0	0	0	0	0	0	0	0	0	0	0	0	0	0	0	0
1552476_s_at	PLCD3	0	0	0	0	0	0	0	0	0	0	0	0	0	0	0	0	0	0	0	0
1552477_a_at	IRF6	0	-2.26079	0	1.5187	0	0	-3.16166	0	-3.80786	0	0	0	0	0	0	0	0	0	1	0
1552478_a_at	RP3-434O14.8	2.05449	0	0	0	0	0	-0.517764	0	0	1	0	0	0	0	0	0	0	0	1	0
1552480_s_at	PTPRC	0	0	0	-0.971085	0	0	0	0	0	0	0	0	0	0	0	0	0	1	0	0
1552481_s_at	MAN1A2	0	0	0	0	0	0	-0.776407	0	-0.763877	0	0	0	0	0	0	0	0	0	1	0
1552482_at	RAPH1	0	0	0	0	0	0	0	0	0	0	0	0	0	0	0	0	0	0	0	0
1552484_at	SMCR8	0	0	0	0	0	0	0	0	0	0	0	0	0	0	0	0	0	0	0	0
1552485_at	LACTB	0	0	0	0	0	0	0	1.33896	1.91899	0	0	0	0	0	0	0	0	0	0	0
1552486_s_at	LACTB	0	0	0	2.01341	0	0	0	0	0	0	0	0	0	0	0	0	0	0	0	0
1552487_a_at	BNC1	0	0	0	0	0	0	-1.8211	0	-2.33131	0	0	0	0	0	0	0	0	0	1	0
1552489_s_at	MPP4	0	0	0	0	0	0	0	0	0	0	0	0	0	0	0	0	0	0	0	0
1552490_at	LACE1	0	0	0	0	0	0	0	0	0	0	0	0	0	0	0	0	0	0	0	0
1552491_at	IDI2	0	0	0	0	0	0	0	0	0	0	0	0	0	0	0	0	0	0	0	0
1552493_s_at	CYP11B1	0	0	0	0	0	0	0	0	0	0	0	0	0	0	0	0	0	0	0	0
1552494_at	TAF8	0	0	0	0	0	0	0	0	0	0	0	0	0	0	0	0	0	0	0	0
1552496_a_at	COBL	0	0	2.77553	0	0	0	0	1.22004	1.22843	0	0	0	0	0	0	0	0	0	0	0
1552497_a_at	SLAMF6	0	0	0	0	0	0	0	0	0	0	0	0	0	0	0	0	0	0	0	0
1552498_at	ZSCAN20	0	0	0	0	0	0	0	-0.553832	0	0	0	0	0	0	0	0	0	0	1	0
1552499_a_at	ZSCAN20	0	0	0	0	0	0	0	0	0	0	0	0	0	0	0	0	0	0	0	0
1552501_a_at	GPBAR1	0	0	0	0	0	0	0	0	0	0	0	0	0	0	0	0	0	0	0	0
1552502_s_at	RHBDL2	0	0	0	0	0	0	0	0	0	0	0	0	0	0	0	0	0	0	0	0
1552503_at	FRAS1	0	0	0	0	0	0	0	0	0	0	0	0	0	0	0	0	0	0	0	0
1552504_a_at	BRSK1	0	0	0	0	0	0	0	0	0	0	0	0	0	0	0	0	0	0	0	0
1552506_at	CRB2	0	0	0	0	0	0	0	0	0	0	0	0	0	0	0	0	0	0	0	0
1552507_at	KCNE4	0	0	0	0	0	0	0	0	0	0	0	0	0	0	0	0	0	0	0	0
1552508_at	KCNE4	0	0	0	0	0	0	0	0	0	0	0	0	0	0	0	0	0	0	0	0
1552509_a_at	CD300LG	0	0	0	0	0	0	0	-0.391026	0	0	0	0	0	0	0	0	0	0	1	0
1552510_at	SLC34A3	0	0	0	-2.80174	0	0	0	0	0	0	0	0	0	0	0	0	0	1	0	0
1552511_a_at	CPA6	0	0	0	-3.665	0	0	0	0	0	0	0	0	0	0	0	0	0	1	0	0
1552514_at	WBP2NL	0	0	0	0	0	0	0	0	0	0	0	0	0	0	0	0	0	0	0	0
1552515_at	HIPK1	0	0	0	0	0	0	0	0	0	0	0	0	0	0	0	0	0	0	0	0
1552516_a_at	HIPK1	0	0	0	0	0	0	0	0	-0.686033	0	0	0	0	0	0	0	0	0	1	0
1552518_s_at	MTBP	0	0	0	0	0	0	0	0	0	0	0	0	0	0	0	0	0	0	0	0
1552519_at	ACVR1C	0	0	0	0	0	0	-0.871896	0	-0.686795	0	0	0	0	0	0	0	0	0	1	0
1552520_at	TMEM74	0	0	-1.97124	-3.58023	0	0	-0.861634	0	-1.59113	0	0	0	0	0	0	0	0	1	1	1
1552521_a_at	TMEM74	0	0	-2.55999	0.948229	0	0	-1.53291	0	-2.98776	0	0	0	0	0	0	0	0	0	1	0
1552522_at	TIGD4	0	0	0	0	0	0	0	0	0	0	0	0	0	0	0	0	0	0	0	0
1552523_a_at	TIGD4	0	0	0	0	0	0	0	0	0	0	0	0	0	0	0	0	0	0	0	0
1552524_at	ART5	0	0	0	0	0	0	0	0	0	0	0	0	0	0	0	0	0	0	0	0
1552526_at	FAM71C	0	0	0	-1.09201	0	0	0	0	0	0	0	0	0	0	0	0	0	1	0	0
1552528_at	C21orf67	0	0	0	0	0	0	0	0	0	0	0	0	0	0	0	0	0	0	0	0
1552531_a_at	NLRP11	0	0	-3.12683	0	0	0	-1.56336	-6.48481	-7.77157	0	0	0	0	0	0	0	0	1	1	1
1552532_a_at	ATP6V1C2	0	0	2.23465	0	0	0	0	1.1083	0	0	0	0	0	0	0	0	0	0	0	0
1552535_at	CLDN19	0	0	0	0	0	0	0	0	0	0	0	0	0	0	0	0	0	0	0	0
1552536_at	VTI1A	0	0	0	0	0	0	0	0	0	0	0	0	0	0	0	0	0	0	0	0
1552538_a_at	KIF6	0	0	0	0	0	0	0	0	0	0	0	0	0	0	0	0	0	0	0	0
1552540_s_at	IQCD	0	-1.34372	-1.31682	0	0	0	-0.596272	-0.932575	-1.15008	0	0	0	0	0	0	0	0	1	1	1
1552541_at	TAGAP	0	0	0	-3.43022	0	0	0	0	0	0	0	0	0	0	0	0	0	1	0	0
1552542_s_at	TAGAP	0	0	0	0.599586	0	0	0.395056	0	0	0	0	0	1	0	0	0	0	0	0	0
1552543_a_at	STON2	0	0	0	0	0	0	0	0	0	0	0	0	0	0	0	0	0	0	0	0
1552544_at	SERPINA12	0	0	0	0	0	0	0.389964	0	0	0	0	0	1	0	0	0	0	0	0	0
1552546_a_at	LETM2	0	0	0	0	0	0	-0.960998	0	-1.04118	0	0	0	0	0	0	0	0	0	1	0
1552548_at	BSND	0	0	0	0	0	0	0	0	0	0	0	0	0	0	0	0	0	0	0	0
1552549_a_at	BSND	0	0	0	0	0	0	0	0	0	0	0	0	0	0	0	0	0	0	0	0
1552552_s_at	CLEC4C	0	0	0	-2.10514	0	0	-1.91225	-1.69557	-3.8008	0	0	0	0	0	0	0	0	1	1	1
1552553_a_at	NLRC4	0	0	0	0	0	0	0	0	0	0	0	0	0	0	0	0	0	0	0	0
1552554_a_at	NLRC4	0	0	0	0	0	0	0	0	0	0	0	0	0	0	0	0	0	0	0	0
1552555_at	PRSS36	0	0	0	0	0	0	0	0	0	0	0	0	0	0	0	0	0	0	0	0
1552557_a_at	ZDHHC15	0	0	0	0	0	0	0	0	0	0	0	0	0	0	0	0	0	0	0	0
1552558_a_at	RAI1	0	0	0	1.94363	0	0	0.63028	0	0	0	0	0	1	0	0	0	0	0	0	0
1552559_a_at	CDK15	0	0	0	0	0	0	0	0	0	0	0	0	0	0	0	0	0	0	0	0
1552562_at	ZNF570	0	0	0	0	0	0	-1.47849	0	-2.43681	0	0	0	0	0	0	0	0	0	1	0
1552563_a_at	AF131215.4	0	0	0	0	0	0	0	0	0	0	0	0	0	0	0	0	0	0	0	0
1552564_at	RP11-56M3.1	0	0	0	0	0	0	0	0	0	0	0	0	0	0	0	0	0	0	0	0
1552566_at	BTBD16	0	0	0	0	0	0	0	0	0	0	0	0	0	0	0	0	0	0	0	0
1552568_at	RTP3	0	0	0	0	0	0	0.519717	0	0	0	0	0	1	0	0	0	0	0	0	0
1552569_a_at	RTP3	0	0	0	-0.884497	0	0	0	1.6965	2.07097	0	0	0	0	0	0	0	0	1	0	0
1552570_at	TSPEAR	0	0	0	2.16551	0	0	0	0	0	0	0	0	0	0	0	0	0	0	0	0
1552572_a_at	MIPOL1	0	0	0	0	0	0	0	0	0	0	0	0	0	0	0	0	0	0	0	0
1552573_s_at	MIPOL1	0	0	0	0	0	0	0	0	0	0	0	0	0	0	0	0	0	0	0	0
1552575_a_at	C6orf141	0	0	0	0	0	0	0	0	0	0	0	0	0	0	0	0	0	0	0	0
1552576_at	ALMS1P	0	0	0	0	0	0	0	0	0	0	0	0	0	0	0	0	0	0	0	0
1552578_a_at	MYO3B	0	0	0	0	0	0	0	0	0	0	0	0	0	0	0	0	0	0	0	0
1552579_a_at	ADAM21	0	0	0	-1.90185	0	0	0	0	0	0	0	0	0	0	0	0	0	1	0	0
1552580_at	TRIML2	0	0	0	-3.382	0	0	0.624987	0.78955	1.50376	0	0	0	1	0	0	0	0	1	0	0
1552582_at	ABCC13	0	0	0	0	0	0	0	0	0	0	0	0	0	0	0	0	0	0	0	0
1552583_s_at	ABCC13	0	0	0	0	0	0	0	0	0	0	0	0	0	0	0	0	0	0	0	0
1552584_at	IL12RB1	0	0	0	0	0	0	0	0	0	0	0	0	0	0	0	0	0	0	0	0
1552585_s_at	GTF2A1L	0	0	0	0	0	0	0	0	0	0	0	0	0	0	0	0	0	0	0	0
1552586_at	RP11-147K16.2	0	0	0	0	0	0	0	0	0	0	0	0	0	0	0	0	0	0	0	0
1552587_at	CNBD1	0	0	0	0	0	0	0	0	-1.2491	0	0	0	0	0	0	0	0	0	1	0
1552588_a_at	CNBD1	0	0	-2.79723	0	0	0	-1.79006	0	-2.53423	0	0	0	0	0	0	0	0	1	1	1
1552590_a_at	ABCC12	0	0	0	0	0	0	0	0	0	0	0	0	0	0	0	0	0	0	0	0
1552592_at	MMP21	0	0	0	0	0	0	0	0	0	0	0	0	0	0	0	0	0	0	0	0
1552594_at	TMEM190	0	0	0	0	0	0	0	0	0	0	0	0	0	0	0	0	0	0	0	0
1552596_at	GAS2L2	0	0	0	0	0	0	0	0	0	0	0	0	0	0	0	0	0	0	0	0
1552598_at	KCNG4	0	0	0	0	0	0	0	0	0	0	0	0	0	0	0	0	0	0	0	0
1552599_at	PXT1	0	0	0	0	0	0	0	0	0	0	0	0	0	0	0	0	0	0	0	0
1552602_at	CACNG5	0	0	0	-1.06998	0	0	0	0	0	0	0	0	0	0	0	0	0	1	0	0
1552604_at	LINC00308	0	0	0	0	0	0	0	0	0	0	0	0	0	0	0	0	0	0	0	0
1552605_s_at	LINC00308	0	0	0	0	0	0	0	0	0	0	0	0	0	0	0	0	0	0	0	0
1552607_at	IKBKG	0	0	0	0	0	0	0.361366	0	0	0	0	0	1	0	0	0	0	0	0	0
1552608_at	WFDC11	0	0	0	0	0	0	0	0	0	0	0	0	0	0	0	0	0	0	0	0
1552609_s_at	IL28B	0	0	0	0	0	0	0	0	0	0	0	0	0	0	0	0	0	0	0	0
1552610_a_at	JAK1	1.5927	0	0	-0.559893	0	0	-1.03828	0	-1.66288	1	0	0	0	0	0	0	0	0	1	0
1552611_a_at	JAK1	0	0	0	0	0	0	-0.631423	0	-0.847101	0	0	0	0	0	0	0	0	0	1	0
1552612_at	CDC42SE2	0	0	0	0	0	0	0	0	0	0	0	0	0	0	0	0	0	0	0	0
1552613_s_at	CDC42SE2	0	0	0	0	0	0	0	0	0	0	0	0	0	0	0	0	0	0	0	0
1552615_at	ACACB	0	0	0	0	0	0	0	0	0	0	0	0	0	0	0	0	0	0	0	0
1552616_a_at	ACACB	0	0	0	0	0	0	0	0	0	0	0	0	0	0	0	0	0	0	0	0
1552617_a_at	RFWD2	0	0	0	0	0	0	0	0	0	0	0	0	0	0	0	0	0	0	0	0
1552618_at	RP11-46A10.5	1.44064	0	0	-3.2073	0	0	-0.663887	-0.732345	-1.24598	1	0	0	0	0	0	0	0	0	1	0
1552619_a_at	ANLN	0	0	0	-1.2254	0	0	-3.06637	0	-3.40469	0	0	0	0	0	0	0	0	1	1	1
1552620_at	SPRR4	0	0	0	0	0	0	0	0	0	0	0	0	0	0	0	0	0	0	0	0
1552621_at	UPK3B	0	0	0	0	0	0	0	-0.77735	0	0	0	0	0	0	0	0	0	0	1	0
1552622_s_at	UPK3B	0	0	0	0	0	0	0	0	0	0	0	0	0	0	0	0	0	0	0	0
1552623_at	HSH2D	0	0	0	0	0	0	0	0	0	0	0	0	0	0	0	0	0	0	0	0
1552625_a_at	TRNT1	0	0	0	0.746618	0	0	0	0	0	0	0	0	0	0	0	0	0	0	0	0
1552626_a_at	AC013718.1	0	0	-2.99052	0.950065	0	0	-1.74679	-2.27656	-4.3166	0	0	0	0	0	0	0	0	0	1	0
1552627_a_at	RP4-791C19.1	0	0	0	0	0	0	1.42684	-1.09018	0	0	0	0	1	0	0	1	0	0	0	0
1552628_a_at	HERPUD2	0	0	0	0	0	0	-1.46196	0	-1.42328	0	0	0	0	0	0	0	0	0	1	0
1552629_a_at	JMJD6	0	0	0	0	0	0	0	0	0	0	0	0	0	0	0	0	0	0	0	0
1552630_a_at	SRCAP	0	0	0	0	0	0	0	0	0	0	0	0	0	0	0	0	0	0	0	0
1552631_a_at	MAP3K6	0	0	0	0	0	0	0	0	0	0	0	0	0	0	0	0	0	0	0	0
1552632_a_at	ARSG	0	0	0	0	0	0	0	0	0	0	0	0	0	0	0	0	0	0	0	0
1552633_at	ZNF101	0	0	0	-0.753795	0	0	1.06341	0	1.06599	0	0	0	1	0	0	0	0	1	0	0
1552634_a_at	ZNF101	2.10779	2.30692	-2.05205	-0.615567	0	0	1.4011	0	0	1	0	1	1	1	1	0	0	0	0	0
1552637_at	PTPN11	0	0	0	0	0	0	0	0	0	0	0	0	0	0	0	0	0	0	0	0
1552639_at	KLHDC7B	0	0	0	0	0	0	0	0	0	0	0	0	0	0	0	0	0	0	0	0
1552641_s_at	ATAD3A	0	0	0	-1.11674	0	0	0	0.782608	0.918013	0	0	0	0	0	0	0	0	1	0	0
1552643_at	ZNF626	0	0	0	0	0	0	0	0	0	0	0	0	0	0	0	0	0	0	0	0
1552644_a_at	PHC3	0	0	-1.48651	0	0	0	-1.20772	0	-1.35542	0	0	0	0	0	0	0	0	1	1	1
1552646_at	IL11RA	0	0	0	0	0	0	0.681303	0	0	0	0	0	1	0	0	0	0	0	0	0
1552648_a_at	TNFRSF10A	0	0	0	0	0	0	0	0	0	0	0	0	0	0	0	0	0	0	0	0
1552649_a_at	RFFL	0	0	0	-1.32434	0	0	0	0	0	0	0	0	0	0	0	0	0	1	0	0
1552651_a_at	RFFL	0	0	0	0.76267	0	0	0	0	-0.840256	0	0	0	0	0	0	0	0	0	1	0
1552652_at	HPS4	0	0	0	-1.57125	0	0	0	0	0	0	0	0	0	0	0	0	0	1	0	0
1552656_s_at	UHMK1	1.84663	0	-2.66609	0	0	0	1.14212	-1.30319	0	1	0	0	1	1	1	1	1	0	0	0
1552657_a_at	TXNDC2	0	0	0	0	0	0	0	0	0	0	0	0	0	0	0	0	0	0	0	0
1552658_a_at	NAV3	0	0	0	0	0	0	0	0	0	0	0	0	0	0	0	0	0	0	0	0
1552660_a_at	C5orf22	0	0	-1.93715	-0.434704	0	0	0	-0.936071	-1.03874	0	0	0	0	0	0	0	0	1	1	1
1552661_at	---	0	0	0	0	0	0	0	0	0	0	0	0	0	0	0	0	0	0	0	0
1552662_a_at	PCDHGB7	0	0	0	0	0	0	0	0	0	0	0	0	0	0	0	0	0	0	0	0
1552663_a_at	ERC1	0	0	0	0	0	0	0	0	0.541579	0	0	0	0	0	0	0	0	0	0	0
1552664_at	FLCN	0	0	0	0	0	0	-1.61664	0	-1.57082	0	0	0	0	0	0	0	0	0	1	0
1552665_at	---	0	0	0	0	0	0	0.567581	0	0	0	0	0	1	0	0	0	0	0	0	0
1552666_a_at	LRRC7	0	0	0	0	0	0	-1.18011	0	-1.27469	0	0	0	0	0	0	0	0	0	1	0
1552667_a_at	SH2D3C	0	0	0	0.60195	0	0	0	0	0	0	0	0	0	0	0	0	0	0	0	0
1552669_at	---	0	0	0	-1.06793	0	0	0	0	0	0	0	0	0	0	0	0	0	1	0	0
1552670_a_at	PPP1R3B	0	0	0	0	0	0	0.412832	0	0.53594	0	0	0	1	0	0	0	0	0	0	0
1552671_a_at	SLC9A7	0	0	0	-2.09092	0	0	0	0	0	0	0	0	0	0	0	0	0	1	0	0
1552672_a_at	IGSF3	0	0	0	1.10439	0	0	0	0	0	0	0	0	0	0	0	0	0	0	0	0
1552673_at	RFX6	0	0	0	0	0	0	0	0	0	0	0	0	0	0	0	0	0	0	0	0
1552674_at	DIRC1	0	0	0	0	0	0	0	0	0	0	0	0	0	0	0	0	0	0	0	0
1552675_at	DNAJB7	0	0	0	-1.70134	0	0	0	0	0	0	0	0	0	0	0	0	0	1	0	0
1552676_at	UCN3	0	0	0	0	0	0	0	0	0.58649	0	0	0	0	0	0	0	0	0	0	0
1552677_a_at	DIP2A	0	0	0	0	0	0	0	0	0	0	0	0	0	0	0	0	0	0	0	0
1552678_a_at	USP28	1.80554	0	0	0	0	0	0.637721	0.83434	1.59417	1	0	0	1	1	0	0	0	0	0	0
1552680_a_at	CASC5	0	0	0	0	0	0	-0.655672	0	-0.842276	0	0	0	0	0	0	0	0	0	1	0
1552682_a_at	CASC5	2.61165	0	-2.19817	0	0	0	0	-1.15159	0	1	0	0	0	0	1	0	0	0	1	0
1552684_a_at	SENP8	0	0	0	-0.980152	0	0	-1.63632	0	-2.46317	0	0	0	0	0	0	0	0	1	1	1
1552685_a_at	GRHL1	0	0	0	0	0	0	-1.24276	0	-1.38011	0	0	0	0	0	0	0	0	0	1	0
1552686_at	C20orf152	0	0	0	0	0	0	0	0	0	0	0	0	0	0	0	0	0	0	0	0
1552687_a_at	C20orf152	0	0	0	0	0	0	0	0	0	0	0	0	0	0	0	0	0	0	0	0
1552689_at	CASKIN1	0	0	0	-2.51707	0	0	0	-1.01693	-0.78938	0	0	0	0	0	0	0	0	1	1	1
1552690_a_at	CACNA2D4	0	0	0	-2.72381	0	0	0	0	0	0	0	0	0	0	0	0	0	1	0	0
1552691_at	ARL11	0	0	0	-1.29909	0	0	0	0	0	0	0	0	0	0	0	0	0	1	0	0
1552693_at	ARL11	0	0	0	0.649557	0	0	0	0	0	0	0	0	0	0	0	0	0	0	0	0
1552694_at	SLC2A13	0	0	0	0	0	0	0	0	0	0	0	0	0	0	0	0	0	0	0	0
1552695_a_at	SLC2A13	0	0	0	0	0	0	0	0	0	0	0	0	0	0	0	0	0	0	0	0
1552696_at	NIPA1	0	0	0	0	0	0	-1.0813	0	-1.56389	0	0	0	0	0	0	0	0	0	1	0
1552698_at	AC002472.8	0	0	0	0	0	0	0.650575	0	0	0	0	0	1	0	0	0	0	0	0	0
1552701_a_at	CARD16	0	0	0	0	0	0	0	0	0	0	0	0	0	0	0	0	0	0	0	0
1552703_s_at	CARD16	0	0	0	0	0	0	0	0	0	0	0	0	0	0	0	0	0	0	0	0
1552705_at	DUSP19	-3.76871	0	0	0	0	0	0	0	-3.04296	0	0	0	0	0	0	0	0	1	1	1
1552708_a_at	DUSP19	0	0	0	0	0	0	-2.67433	0	-4.26717	0	0	0	0	0	0	0	0	0	1	0
1552711_a_at	CYB5D1	0	0	0	0	0	0	-1.41077	0.963565	-0.909192	0	0	0	0	0	0	0	0	0	0	0
1552712_a_at	NMNAT2	0	0	0	0	0	0	0	0	0	0	0	0	0	0	0	0	0	0	0	0
1552713_a_at	AC003102.1	0	0	0	0	0	0	0.984784	0	0	0	0	0	1	0	0	0	0	0	0	0
1552714_at	CREG2	0	0	0	0	0	0	0	0	0	0	0	0	0	0	0	0	0	0	0	0
1552715_a_at	RXFP1	0	0	0	0	0	0	0	0	0	0	0	0	0	0	0	0	0	0	0	0
1552716_at	SPEF2	0	0	0	0.755197	0	0	0	0	0.294893	0	0	0	0	0	0	0	0	0	0	0
1552717_s_at	CEP170P1	0	0	0	0	0	0	0	-0.615505	0	0	0	0	0	0	0	0	0	0	1	0
1552718_at	DTD1	0	0	0	0	0	0	0	0	0	0	0	0	0	0	0	0	0	0	0	0
1552719_at	CASC4	0	0	0	0	0	0	0	0	0	0	0	0	0	0	0	0	0	0	0	0
1552721_a_at	FGF1	0	0	0	0	0	0	0	0	0	0	0	0	0	0	0	0	0	0	0	0
1552722_at	ARPP21	0	0	0	0	0	0	0	0	0	0	0	0	0	0	0	0	0	0	0	0
1552724_at	RHOXF1	0	0	0	0	0	0	0	0	0	0	0	0	0	0	0	0	0	0	0	0
1552725_s_at	ADAMTS17	0	0	0	0	0	0	0	0	0	0	0	0	0	0	0	0	0	0	0	0
1552726_at	ADAMTS17	0	0	0	0	0	0	0	0	0	0	0	0	0	0	0	0	0	0	0	0
1552727_s_at	ADAMTS17	0	0	0	0	0	0	0	0	0	0	0	0	0	0	0	0	0	0	0	0
1552729_at	SNHG7	0	0	0	-1.10419	0	0	0	0	0	0	0	0	0	0	0	0	0	1	0	0
1552730_at	DHH	0	0	0	0	0	0	0.552784	0	0	0	0	0	1	0	0	0	0	0	0	0
1552731_at	ABRA	0	0	0	0	0	0	0	0	0	0	0	0	0	0	0	0	0	0	0	0
1552732_at	ABRA	0	0	0	0	0	0	0	0	0	0	0	0	0	0	0	0	0	0	0	0
1552733_at	KLHDC1	0	0	0	0	0	0	0	0	0	0	0	0	0	0	0	0	0	0	0	0
1552734_at	RICTOR	0	0	0	0	0	0	0	0	0	0	0	0	0	0	0	0	0	0	0	0
1552735_at	---	0	0	0	0	0	0	0	0	0	0	0	0	0	0	0	0	0	0	0	0
1552736_a_at	NETO1	0	0	0	0	0	0	0	0	0	0	0	0	0	0	0	0	0	0	0	0
1552737_s_at	WWP2	0	0	0	0	0	0	0	0	0	0	0	0	0	0	0	0	0	0	0	0
1552738_a_at	ST7L	0	0	0	0	0	0	0	0	0	0	0	0	0	0	0	0	0	0	0	0
1552739_s_at	ST7L	0	0	0	0	0	0	0	0	0	0	0	0	0	0	0	0	0	0	0	0
1552740_at	C2orf15	0	-1.13045	0	0	0	0	-1.18026	-0.973747	-1.94305	0	0	0	0	0	0	0	0	1	1	1
1552742_at	KCNH8	0	0	0	0	0	0	0	0	0	0	0	0	0	0	0	0	0	0	0	0
1552743_at	MCF2L	0	0	0	-2.50455	0	0	0	0	0	0	0	0	0	0	0	0	0	1	0	0
1552745_at	SLCO6A1	0	0	0	0	0	0	0	0	0	0	0	0	0	0	0	0	0	0	0	0
1552747_a_at	PP2D1	0	0	0	0	0	0	0	0	0	0	0	0	0	0	0	0	0	0	0	0
1552749_a_at	KLC3	0	0	0	0	0	0	0	0	0	0	0	0	0	0	0	0	0	0	0	0
1552750_at	CIB3	0	0	0	0	0	0	0	0	0	0	0	0	0	0	0	0	0	0	0	0
1552751_a_at	CIB3	0	0	0	2.65688	0	0	0	0	0	0	0	0	0	0	0	0	0	0	0	0
1552752_a_at	CADM2	0	0	0	0	0	0	0	0	0	0	0	0	0	0	0	0	0	0	0	0
1552754_a_at	CADM2	0	0	0	0	0	0	0	0	0	0	0	0	0	0	0	0	0	0	0	0
1552755_at	C9orf66	0	0	0	0	0	0	0	0	0	0	0	0	0	0	0	0	0	0	0	0
1552757_s_at	C9orf66	0	0	0	0	0	0	0	0	0	0	0	0	0	0	0	0	0	0	0	0
1552758_at	HDAC9	0	0	0	0	0	0	0	0	0	0	0	0	0	0	0	0	0	0	0	0
1552760_at	HDAC9	0	0	-3.72064	0	0	0	-1.8585	-1.22218	-3.00377	0	0	0	0	0	0	0	0	1	1	1
1552761_at	SLC16A11	0	0	0	0	0	0	0.418373	0	0	0	0	0	1	0	0	0	0	0	0	0
1552763_at	TMEM67	0	0	0	0	0	0	0	0	0	0	0	0	0	0	0	0	0	0	0	0
1552765_x_at	TMEM67	0	0	0	0	0	0	0	0	0.476095	0	0	0	0	0	0	0	0	0	0	0
1552766_at	HS6ST2	0	0	0	0	0	0	0	0	0	0	0	0	0	0	0	0	0	0	0	0
1552767_a_at	HS6ST2	0	0	3.18816	0	0	0	0	0.987351	1.06972	0	0	0	0	0	0	0	0	0	0	0
1552768_at	CAMKK1	0	0	0	0	0	0	0	0	0	0	0	0	0	0	0	0	0	0	0	0
1552769_at	ZNF625	0	0	0	0	0	0	0.560647	0	0	0	0	0	1	0	0	0	0	0	0	0
1552770_s_at	ZNF563	0	0	0	0	0	0	0	0	0	0	0	0	0	0	0	0	0	0	0	0
1552771_a_at	---	0	0	0	0	0	0	0	0	0	0	0	0	0	0	0	0	0	0	0	0
1552772_at	CLEC4D	0	0	0	0	0	0	0	0	0	0	0	0	0	0	0	0	0	0	0	0
1552773_at	CLEC4D	0	0	0	0	0	0	0	0	0	0	0	0	0	0	0	0	0	0	0	0
1552774_a_at	SLC25A27	0	0	0	0	0	0	0	0	0	0	0	0	0	0	0	0	0	0	0	0
1552775_at	GPRC6A	0	0	0	0	0	0	0	0	0	0	0	0	0	0	0	0	0	0	0	0
1552777_a_at	RAET1E	0	0	0	0	0	0	0	0	0	0	0	0	0	0	0	0	0	0	0	0
1552779_a_at	SLC44A5	0	0	0	-0.930062	0	0	0	0	0	0	0	0	0	0	0	0	0	1	0	0
1552782_at	SLC44A5	0	0	0	0	0	0	0	0	0	0	0	0	0	0	0	0	0	0	0	0
1552783_at	ZNF417	0	0	0	0	0	0	0	0	0	0	0	0	0	0	0	0	0	0	0	0
1552785_at	ZNF781	0	0	0	0	0	0	0	0	0	0	0	0	0	0	0	0	0	0	0	0
1552787_at	HELB	0	0	0	0	0	0	0	0	0	0	0	0	0	0	0	0	0	0	0	0
1552788_a_at	HELB	0	0	0	0	0	0	0	0	0	0	0	0	0	0	0	0	0	0	0	0
1552789_at	SEC62	0	0	0	0	0	0	0	0	0	0	0	0	0	0	0	0	0	0	0	0
1552790_a_at	SEC62	0	0	0	0	0	0	0	0	0	0	0	0	0	0	0	0	0	0	0	0
1552791_a_at	TRDN	0	0	0	0	0	0	0	0	0	0	0	0	0	0	0	0	0	0	0	0
1552792_at	SOCS4	0	0	0	-0.793226	0	0	0	0	-1.09517	0	0	0	0	0	0	0	0	1	1	1
1552793_at	C8orf31	0	0	0	-3.93892	0	0	0	0	0	0	0	0	0	0	0	0	0	1	0	0
1552794_a_at	ZNF547	0	0	0	0	0	0	0	0	-0.922939	0	0	0	0	0	0	0	0	0	1	0
1552796_a_at	SIM1	0	0	0	0	0	0	0	0	0	0	0	0	0	0	0	0	0	0	0	0
1552797_s_at	PROM2	0	0	0	0	0	0	0	0	0	0	0	0	0	0	0	0	0	0	0	0
1552798_a_at	TLR4	0	0	0	0	0	0	0	0	0	0	0	0	0	0	0	0	0	0	0	0
1552799_at	TSNARE1	0	0	0	0	0	0	0	0	0	0	0	0	0	0	0	0	0	0	0	0
1552800_at	ABHD11	0	0	0	0	0	0	0	0	0	0	0	0	0	0	0	0	0	0	0	0
1552801_at	CAPN13	0	0	0	0	0	0	0	0	0	0	0	0	0	0	0	0	0	0	0	0
1552803_a_at	STMN1	0	0	0	0	0	0	0.617829	0	0	0	0	0	1	0	0	0	0	0	0	0
1552804_a_at	TIRAP	0	0	0	0	0	0	0	0	0	0	0	0	0	0	0	0	0	0	0	0
1552806_a_at	SIGLEC10	0	0	0	0	0	0	0	-0.668587	-0.815594	0	0	0	0	0	0	0	0	0	1	0
1552807_a_at	SIGLEC10	0	-1.8909	-2.30634	0	0	0	-2.63297	-1.91103	-4.71973	0	0	0	0	0	0	0	0	1	1	1
1552808_at	ADAMTSL1	0	0	0	0	0	0	0	0	0	0	0	0	0	0	0	0	0	0	0	0
1552809_at	RFX4	0	0	0	0	0	0	0	0	0	0	0	0	0	0	0	0	0	0	0	0
1552811_at	WFIKKN1	0	0	0	0	0	0	0	0	0	0	0	0	0	0	0	0	0	0	0	0
1552812_a_at	SENP1	0	0	0	0	0	0	0	0	-0.605913	0	0	0	0	0	0	0	0	0	1	0
1552813_at	KLF14	0	0	0	0	0	0	0	0	0	0	0	0	0	0	0	0	0	0	0	0
1552814_a_at	KLF14	0	0	0	0	0	0	0	0	0	0	0	0	0	0	0	0	0	0	0	0
1552816_at	NXNL2	0	0	0	0	0	0	0	0	0	0	0	0	0	0	0	0	0	0	0	0
1552818_a_at	BRS3	0	0	0	0	0	0	0	0	0	0	0	0	0	0	0	0	0	0	0	0
1552819_at	---	0	0	0	0	0	0	0	0	0	0	0	0	0	0	0	0	0	0	0	0
1552822_at	TMX3	0	0	0	0	0	0	0	0	0	0	0	0	0	0	0	0	0	0	0	0
1552825_at	ZNF396	0	0	0	0	0	0	0	0	0	0	0	0	0	0	0	0	0	0	0	0
1552826_at	SLC26A7	0	0	0	0	0	0	0	0	0	0	0	0	0	0	0	0	0	0	0	0
1552827_s_at	SLC26A7	0	0	0	0	0	0	0.472733	0	0	0	0	0	1	0	0	0	0	0	0	0
1552828_at	SNX18	0	0	0	0	0	0	0	0	0	0	0	0	0	0	0	0	0	0	0	0
1552829_at	---	0	0	0	0	0	0	0	0	0	0	0	0	0	0	0	0	0	0	0	0
1552830_at	FBXO39	0	0	0	1.0462	0	0	0.371074	0	0	0	0	0	1	0	0	0	0	0	0	0
1552833_at	B3GNT6	0	0	0	0	0	0	0	0	0	0	0	0	0	0	0	0	0	0	0	0
1552834_at	B3GNT6	0	0	0	0	0	0	0	0	0	0	0	0	0	0	0	0	0	0	0	0
1552835_at	DENND1B	0	0	0	2.28744	0	0	0	0	0	0	0	0	0	0	0	0	0	0	0	0
1552836_at	ZNF619	0	0	0	2.05647	0	0	0.420602	0	0	0	0	0	1	0	0	0	0	0	0	0
1552837_at	---	0	0	0	0	0	0	0	0	0	0	0	0	0	0	0	0	0	0	0	0
1552839_at	FAM71D	0	0	0	0	0	0	0	0	0	0	0	0	0	0	0	0	0	0	0	0
1552841_s_at	BCL2L14	0	0	0	0	0	0	0	0	0	0	0	0	0	0	0	0	0	0	0	0
1552842_at	HS6ST3	0	0	0	0	0	0	0	0	0	0	0	0	0	0	0	0	0	0	0	0
1552843_at	SLC26A1	0	0	0	0	0	0	0	0	0	0	0	0	0	0	0	0	0	0	0	0
1552845_at	CLDN15	0	0	0	0	0	0	0	0	0	0	0	0	0	0	0	0	0	0	0	0
1552846_s_at	RAB42P1	0	0	0	0	0	0	0	0	0	0	0	0	0	0	0	0	0	0	0	0
1552848_a_at	PTCHD1	0	0	0	0	0	0	0	0	0	0	0	0	0	0	0	0	0	0	0	0
1552849_at	C2orf65	0	0	0	0	0	0	0	0	0	0	0	0	0	0	0	0	0	0	0	0
1552851_at	ZSCAN4	6.31206	0	-3.94507	0	0	0	3.04411	-5.89825	0	1	0	0	1	1	1	1	1	0	0	0
1552852_a_at	ZSCAN4	5.56644	0	-3.27924	0	0	0	2.82353	-5.93179	0	1	0	0	1	1	1	1	1	0	0	0
1552853_at	VWA5B1	0	0	0	0	0	0	0	0	0	0	0	0	0	0	0	0	0	0	0	0
1552854_a_at	VWA5B1	0	0	0	0	0	0	0	0	0	0	0	0	0	0	0	0	0	0	0	0
1552856_at	LINC00311	0	0	0	0	0	0	0	0	0	0	0	0	0	0	0	0	0	0	0	0
1552857_a_at	HTR6	0	0	0	0	0	0	0	0	0	0	0	0	0	0	0	0	0	0	0	0
1552858_at	MAGEB6	0	0	0	0	0	0	0	0	0	0	0	0	0	0	0	0	0	0	0	0
1552860_at	TCEB3CL	4.46561	0	0	0	0	0	-0.702136	0	0	1	0	0	0	0	0	0	0	0	1	0
1552862_at	RUSC1-AS1	0	0	0	0	0	0	0	0	0	0	0	0	0	0	0	0	0	0	0	0
1552863_a_at	CACNG6	0	0	0	0	0	0	0	0	0	0	0	0	0	0	0	0	0	0	0	0
1552865_a_at	IFLTD1	0	0	0	-0.750399	0	0	0	0	0	0	0	0	0	0	0	0	0	1	0	0
1552867_at	---	0	0	0	0	0	0	0	0	0	0	0	0	0	0	0	0	0	0	0	0
1552868_at	---	0	0	0	0	0	0	0	0	0	0	0	0	0	0	0	0	0	0	0	0
1552870_s_at	AXDND1	0	0	0	0	0	0	0	0	0	0	0	0	0	0	0	0	0	0	0	0
1552872_at	ASMTL-AS1	0	0	0	0	0	0	0	0	0	0	0	0	0	0	0	0	0	0	0	0
1552873_s_at	---	0	0	0	-1.20345	0	0	0	0	0	0	0	0	0	0	0	0	0	1	0	0
1552875_a_at	CD200R1	0	0	0	0	0	0	0	0	0	0	0	0	0	0	0	0	0	0	0	0
1552876_at	LINC00334	0	0	0	0	0	0	0	0	0	0	0	0	0	0	0	0	0	0	0	0
1552877_s_at	LINC00334	0	0	0	0	0	0	0	0	0	0	0	0	0	0	0	0	0	0	0	0
1552878_at	ATOH7	0	0	0	0	0	0	0	0	0	0	0	0	0	0	0	0	0	0	0	0
1552879_a_at	ATOH7	0	0	0	0	0	0	0	0	0	0	0	0	0	0	0	0	0	0	0	0
1552880_at	SEC16B	0	0	0	0	0	0	0	0	0	0	0	0	0	0	0	0	0	0	0	0
1552882_a_at	FAM123B	0	0	0	0	0	0	0.39186	0	0.347772	0	0	0	1	0	0	0	0	0	0	0
1552884_at	NKX6-3	0	0	0	0	0	0	0.683271	0	0.631403	0	0	0	1	0	0	0	0	0	0	0
1552885_a_at	NKX6-3	0	0	0	0	0	0	0	0	0	0	0	0	0	0	0	0	0	0	0	0
1552887_at	TBATA	0	0	0	0	0	0	0	0	0	0	0	0	0	0	0	0	0	0	0	0
1552889_a_at	EXOC3L2	0	0	0	0	0	0	0	0	0	0	0	0	0	0	0	0	0	0	0	0
1552890_a_at	CABP4	0	0	0	2.63222	0	0	0	0	0	0	0	0	0	0	0	0	0	0	0	0
1552892_at	TNFRSF13C	0	0	0	0	0	0	0	0	0	0	0	0	0	0	0	0	0	0	0	0
1552893_at	CAMK2N2	0	0	0	0	0	0	0.444797	0	0	0	0	0	1	0	0	0	0	0	0	0
1552895_a_at	ANKRD30BP2	0	0	0	0	0	0	0.898955	0	0	0	0	0	1	0	0	0	0	0	0	0
1552897_a_at	KCNG3	0	0	-1.68915	-3.0438	0	0	0.441893	0	0	0	0	0	1	0	0	0	0	1	0	0
1552898_a_at	KCNG3	0	0	0	0	0	0	0	0	0	0	0	0	0	0	0	0	0	0	0	0
1552899_at	---	0	0	0	0	0	0	0	0	0	0	0	0	0	0	0	0	0	0	0	0
1552900_a_at	---	0	0	0	0	0	0	0	0	0	0	0	0	0	0	0	0	0	0	0	0
1552902_a_at	FOXP2	0	0	0	0	0	0	0	0	0	0	0	0	0	0	0	0	0	0	0	0
1552903_at	B4GALNT2	0	0	0	0	0	0	0	0	0	0	0	0	0	0	0	0	0	0	0	0
1552904_at	NETO1	0	0	0	-1.9248	0	0	0	0	0	0	0	0	0	0	0	0	0	1	0	0
1552906_at	FMR1NB	0	0	0	0	0	0	0	1.22346	1.85678	0	0	0	0	0	0	0	0	0	0	0
1552908_at	C1orf150	0	0	0	0	0	0	0	0	0	0	0	0	0	0	0	0	0	0	0	0
1552910_at	U3	0	0	0	0	0	0	0	0	0	0	0	0	0	0	0	0	0	0	0	0
1552911_at	SIGLEC11	0	0	0	0	0	0	0	0	0	0	0	0	0	0	0	0	0	0	0	0
1552912_a_at	IL23R	0	0	-3.73566	0	0	0	-1.36342	-3.60329	-4.63961	0	0	0	0	0	0	0	0	1	1	1
1552913_at	MAGEB18	0	0	0	0	0	0	0	0	0	0	0	0	0	0	0	0	0	0	0	0
1552914_a_at	CD276	0	0	0	0	0	0	0	0	0	0	0	0	0	0	0	0	0	0	0	0
1552915_at	IL28A	0	0	0	0	0	0	0	0	0	0	0	0	0	0	0	0	0	0	0	0
1552917_at	IL29	0	0	0	0	0	0	0	0	0	0	0	0	0	0	0	0	0	0	0	0
1552919_at	C4orf36	0	0	0	0	0	0	0	0	0	0	0	0	0	0	0	0	0	0	0	0
1552921_a_at	FIGNL1	0	0	-2.64359	0	0	0	-2.78882	-0.907409	-3.85281	0	0	0	0	0	0	0	0	1	1	1
1552922_at	RIMS1	0	0	0	0	0	0	0	0	0	0	0	0	0	0	0	0	0	0	0	0
1552923_a_at	PITPNM2	0	0	0	0.649737	0	0	0	0	0	0	0	0	0	0	0	0	0	0	0	0
1552924_a_at	PITPNM2	0	0	0	0	0	0	0.714066	0	0.420563	0	0	0	1	0	0	0	0	0	0	0
1552925_at	---	0	0	0	0	0	0	0	0	0	0	0	0	0	0	0	0	0	0	0	0
1552927_at	TAB3	0	0	0	0	0	0	0	0	0	0	0	0	0	0	0	0	0	0	0	0
1552928_s_at	TAB3	0	0	0	0	0	0	-1.25618	0	0	0	0	0	0	0	0	0	0	0	1	0
1552929_at	GRK7	0	0	0	0	0	0	0	0	0	0	0	0	0	0	0	0	0	0	0	0
1552930_at	MMEL1	0	0	0	0	0	0	0	0	0	0	0	0	0	0	0	0	0	0	0	0
1552931_a_at	PDE8A	0	0	0	4.42536	0	0	0	0	-0.504431	0	0	0	0	0	0	0	0	0	1	0
1552932_at	NLRP6	0	0	0	3.73465	0	0	0	0	0	0	0	0	0	0	0	0	0	0	0	0
1552933_at	AKNAD1	0	0	0	0	0	0	0	0	0	0	0	0	0	0	0	0	0	0	0	0
1552935_at	ZCCHC5	0	0	0	0	0	0	0	0	0	0	0	0	0	0	0	0	0	0	0	0
1552937_s_at	TREX1	0	0	0	0	0	0	0.593875	1.14422	1.84364	0	0	0	1	0	0	0	0	0	0	0
1552938_at	ZIC5	0	0	0	-0.0920426	0	0	0	0	0	0	0	0	0	0	0	0	0	1	0	0
1552939_at	ANGPT1	0	0	0	0	0	0	0	0	0	0	0	0	0	0	0	0	0	0	0	0
1552940_at	TEDDM1	0	0	0	0	0	0	0	0	0	0	0	0	0	0	0	0	0	0	0	0
1552942_at	RP5-1097F14.3	0	0	0	0	0	0	0	0	0	0	0	0	0	0	0	0	0	0	0	0
1552943_at	GABRG1	0	0	0	0	0	0	0	0	0	0	0	0	0	0	0	0	0	0	0	0
1552944_a_at	PANX2	0	0	0	0	0	0	0	0	0	0	0	0	0	0	0	0	0	0	0	0
1552946_at	ZNF114	0	2.21605	0	0	0	0	1.81548	2.35572	4.27454	0	0	1	1	0	0	0	0	0	0	0
1552947_x_at	ZNF114	0	0	0	0	0	0	1.70588	2.22426	3.95529	0	0	0	1	0	0	0	0	0	0	0
1552948_at	CCDC27	0	0	0	0	0	0	0	0	0	0	0	0	0	0	0	0	0	0	0	0
1552950_at	C15orf26	0	0	0	0	0	0	0	0	0	0	0	0	0	0	0	0	0	0	0	0
1552952_at	RBMY2FP	0	0	0	-0.993372	0	0	0	0	0	0	0	0	0	0	0	0	0	1	0	0
1552953_a_at	NEUROD2	0	0	0	0	0	0	0	0	0	0	0	0	0	0	0	0	0	0	0	0
1552954_at	C5orf17	0	0	0	0	0	0	0	0	0	0	0	0	0	0	0	0	0	0	0	0
1552955_at	LINC00208	0	0	0	0	0	0	0	0	0	0	0	0	0	0	0	0	0	0	0	0
1552957_at	DNAH6	0	0	0	0	0	0	0	0	0	0	0	0	0	0	0	0	0	0	0	0
1552960_at	LRRC15	0	0	0	0	0	0	0	0	-0.40815	0	0	0	0	0	0	0	0	0	1	0
1552961_at	---	0	0	0	0	0	0	0.401764	0	0.45092	0	0	0	1	0	0	0	0	0	0	0
1552964_at	TTC40	0	0	0	0	0	0	0	0	0	0	0	0	0	0	0	0	0	0	0	0
1552965_a_at	B3GNT7	0	0	0	0	0	0	0	0	0	0	0	0	0	0	0	0	0	0	0	0
1552967_at	ZNF645	0	0	0	0	0	0	0	0	0	0	0	0	0	0	0	0	0	0	0	0
1552969_a_at	ZMYM6	0	0	0	0	0	0	0	0	0	0	0	0	0	0	0	0	0	0	0	0
1552970_s_at	ZMYM6	0	0	0	0	0	0	0	0	0.307857	0	0	0	0	0	0	0	0	0	0	0
1552971_at	SGCZ	0	0	0	0	0	0	-0.974692	0	-1.40141	0	0	0	0	0	0	0	0	0	1	0
1552972_at	RP11-890B15.2	0	0	0	0	0	0	0	0	0	0	0	0	0	0	0	0	0	0	0	0
1552973_at	WNT9B	0	0	0	-2.13658	0	0	0	0	0	0	0	0	0	0	0	0	0	1	0	0
1552974_at	---	0	0	0	0	0	0	0	0	0	0	0	0	0	0	0	0	0	0	0	0
1552975_x_at	---	0	0	0	0	0	0	0	0	0	0	0	0	0	0	0	0	0	0	0	0
1552976_at	RP11-167N4.2	0	0	0	0	0	0	0	0	0	0	0	0	0	0	0	0	0	0	0	0
1552977_a_at	CNPY3	0	0	0	0	0	0	0	0	0	0	0	0	0	0	0	0	0	0	0	0
1552978_a_at	SCAMP1	0	0	-1.76331	0	0	0	-1.40928	0	-1.88766	0	0	0	0	0	0	0	0	1	1	1
1552979_at	LINC00471	0	0	0	0	0	0	0	0	0	0	0	0	0	0	0	0	0	0	0	0
1552980_at	HAS3	0	0	0	0	0	0	0	0	0	0	0	0	0	0	0	0	0	0	0	0
1552982_a_at	FGF4	0	0	0	0	0	0	0	0	0	0	0	0	0	0	0	0	0	0	0	0
1552985_at	SLC30A8	0	0	0	0	0	0	0	0	-0.400022	0	0	0	0	0	0	0	0	0	1	0
1552986_at	---	0	0	0	0	0	0	0	0	0	0	0	0	0	0	0	0	0	0	0	0
1552987_a_at	RP11-431M7.3	0	0	0	0	0	0	0	0	0	0	0	0	0	0	0	0	0	0	0	0
1552988_at	C11orf65	0	0	0	0	0	0	0	0	0	0	0	0	0	0	0	0	0	0	0	0
1552990_at	FAM71E2	0	0	0	0	0	0	0	0	0	0	0	0	0	0	0	0	0	0	0	0
1552991_at	OR5P2	0	0	0	0	0	0	0	0	0	0	0	0	0	0	0	0	0	0	0	0
1552993_at	DYDC1	0	0	0	0	0	0	0	0	0	0	0	0	0	0	0	0	0	0	0	0
1552995_at	IL27	0	0	0	0.830967	0	0	0	0	0	0	0	0	0	0	0	0	0	0	0	0
1552997_a_at	IQCF1	0	0	0	0	0	0	0	0	0	0	0	0	0	0	0	0	0	0	0	0
1552998_at	DEFB125	0	0	0	0	0	0	0	0	0	0	0	0	0	0	0	0	0	0	0	0
1552999_a_at	WFDC10B	0	0	0	0	0	0	0	0	0	0	0	0	0	0	0	0	0	0	0	0
1553002_at	DEFB105B	0	0	0	0	0	0	0	0	0.406724	0	0	0	0	0	0	0	0	0	0	0
1553003_at	PKHD1	0	0	0	0	0	0	0	0	0	0	0	0	0	0	0	0	0	0	0	0
1553004_at	PKD1L1	0	0	0	0	0	0	0	0	0	0	0	0	0	0	0	0	0	0	0	0
1553006_at	GPR112	0	0	0	0	0	0	0	0	0	0	0	0	0	0	0	0	0	0	0	0
1553007_a_at	ODZ1	0	0	0	0	0	0	0	0	0	0	0	0	0	0	0	0	0	0	0	0
1553009_s_at	REXO1L2P	1.11095	0	0	0	0	0	0	0	0	1	0	0	0	0	0	0	0	0	0	0
1553011_at	AL589642.1	0	0	0	0	0	0	0	0	0	0	0	0	0	0	0	0	0	0	0	0
1553013_at	CNTNAP5	0	0	0	0	0	0	0	0	0	0	0	0	0	0	0	0	0	0	0	0
1553015_a_at	RECQL4	0	0	0	0	0	0	0	0	0	0	0	0	0	0	0	0	0	0	0	0
1553016_at	GPR113	0	0	0	0	0	0	0	0	0	0	0	0	0	0	0	0	0	0	0	0
1553019_at	TMC2	0	0	0	0	0	0	0	0	0	0	0	0	0	0	0	0	0	0	0	0
1553020_at	SMCR5	0	0	0	0	0	0	0	0	0	0	0	0	0	0	0	0	0	0	0	0
1553021_s_at	BICD2	0	0	0	0	0	0	0	0	0	0	0	0	0	0	0	0	0	0	0	0
1553022_at	U3	0	0	0	0	0	0	0	0	0	0	0	0	0	0	0	0	0	0	0	0
1553023_a_at	NOX5	0	0	0	0	0	0	0	0	0	0	0	0	0	0	0	0	0	0	0	0
1553024_at	DAOA-AS1	0	0	0	-1.08294	0	0	0	0	0	0	0	0	0	0	0	0	0	1	0	0
1553025_at	---	0	0	0	0	0	0	0	0	0	0	0	0	0	0	0	0	0	0	0	0
1553027_a_at	KLHL4	0	0	0	0	0	0	0	0	0	0	0	0	0	0	0	0	0	0	0	0
1553028_at	GPR156	0	0	0	0	0	0	0	0	0	0	0	0	0	0	0	0	0	0	0	0
1553030_a_at	SUOX	0	0	0	0	0	0	0	0	0	0	0	0	0	0	0	0	0	0	0	0
1553031_at	GPR115	0	0	0	0	0	0	0	0	0	0	0	0	0	0	0	0	0	0	0	0
1553032_at	IL31RA	0	0	0	0	0	0	0	0	0	0	0	0	0	0	0	0	0	0	0	0
1553033_at	SYTL5	0	0	0	0	0	0	0	0	0	0	0	0	0	0	0	0	0	0	0	0
1553034_at	SDCCAG8	0	0	0	0	0	0	0	0	0	0	0	0	0	0	0	0	0	0	0	0
1553036_at	GPR111	0	0	0	0	0	0	0	0	0	0	0	0	0	0	0	0	0	0	0	0
1553037_a_at	SYN2	0.917341	0	0	0	0	0	0	0	0	1	0	0	0	0	0	0	0	0	0	0
1553039_a_at	ASB10	0	0	0	0	0	0	0	-0.514775	0	0	0	0	0	0	0	0	0	0	1	0
1553041_at	HTR3C	0	0	0	0	0	0	0	0	-0.86327	0	0	0	0	0	0	0	0	0	1	0
1553042_a_at	NFKBID	0	0	0	0	0	0	0	0	0	0	0	0	0	0	0	0	0	0	0	0
1553043_a_at	CD300LF	0	0	0	0	0	0	0	0	0.344668	0	0	0	0	0	0	0	0	0	0	0
1553044_at	GJA10	0	0	0	0	0	0	0	0	0	0	0	0	0	0	0	0	0	0	0	0
1553045_at	WNT9A	0	0	0	0	0	0	0	0	0	0	0	0	0	0	0	0	0	0	0	0
1553046_s_at	GAL3ST2	0	0	0	0	0	0	0	0	0	0	0	0	0	0	0	0	0	0	0	0
1553047_at	PIP4K2B	0	0	0	0	0	0	0	0	0	0	0	0	0	0	0	0	0	0	0	0
1553048_a_at	PIP4K2B	0	0	0	-3.87691	0	0	0	0	0	0	0	0	0	0	0	0	0	1	0	0
1553051_s_at	ODF3	0	0	0	0	0	0	0	0	0	0	0	0	0	0	0	0	0	0	0	0
1553052_at	WFDC13	0	0	0	0	0	0	0	0	0	0	0	0	0	0	0	0	0	0	0	0
1553053_at	LINC00521	0	0	0	0	0	0	0	0	0	0	0	0	0	0	0	0	0	0	0	0
1553055_a_at	SLFN5	0	0	0	0	0	0	0	0	0	0	0	0	0	0	0	0	0	0	0	0
1553057_at	SERPINB12	0	0	0	0	0	0	0	0	0	0	0	0	0	0	0	0	0	0	0	0
1553058_at	GIPC3	0	0	0	0	0	0	0	0	0	0	0	0	0	0	0	0	0	0	0	0
1553059_at	PGLYRP3	0	0	0	0	0	0	0	0	0	0	0	0	0	0	0	0	0	0	0	0
1553060_at	PSKH2	0	0	0	0	0	0	0	0	0	0	0	0	0	0	0	0	0	0	0	0
1553061_at	OR6W1P	0	0	0	0	0	0	0	0	0	0	0	0	0	0	0	0	0	0	0	0
1553062_at	MOGAT1	0	0	0	0	0	0	0.401329	0	0	0	0	0	1	0	0	0	0	0	0	0
1553063_at	GPR78	0	0	0	-1.47203	0	0	0	0	0	0	0	0	0	0	0	0	0	1	0	0
1553064_at	H1FOO	0	0	-2.99762	0	0	0	-0.907738	-3.89879	-4.14849	0	0	0	0	0	0	0	0	1	1	1
1553066_at	TAAR9	0	0	0	0	0	0	0	0	0	0	0	0	0	0	0	0	0	0	0	0
1553067_a_at	LOC390483	0	0	0	0	0	0	0.385986	0	0	0	0	0	1	0	0	0	0	0	0	0
1553069_at	BRWD1-IT2	0	0	0	0	0	0	0	0	0	0	0	0	0	0	0	0	0	0	0	0
1553070_a_at	MYOZ3	0	0	0	0	0	0	0	0	0	0	0	0	0	0	0	0	0	0	0	0
1553071_a_at	MYOZ3	0	0	0	-1.70896	0	0	0	0	0	0	0	0	0	0	0	0	0	1	0	0
1553072_at	BNIPL	0	0	0	0	0	0	0	0	0	0	0	0	0	0	0	0	0	0	0	0
1553074_at	ASB11	0	0	0	0	0	0	0	0	0	0	0	0	0	0	0	0	0	0	0	0
1553075_a_at	OFCC1	0	0	0	0	0	0	0	0	0	0	0	0	0	0	0	0	0	0	0	0
1553076_at	OFCC1	0	0	0	0	0	0	0	0	0	0	0	0	0	0	0	0	0	0	0	0
1553077_at	SDR9C7	0	0	0	0	0	0	0	0	0	0	0	0	0	0	0	0	0	0	0	0
1553078_at	OR5P3	0	0	0	0.932633	0	0	-0.625468	0	-1.09954	0	0	0	0	0	0	0	0	0	1	0
1553079_at	TRIM40	0	0	0	1.05621	0	0	0	0	0	0	0	0	0	0	0	0	0	0	0	0
1553080_at	CSN1S2AP	0	0	0	-1.11005	0	0	0	0	0	0	0	0	0	0	0	0	0	1	0	0
1553081_at	WFDC12	0	0	0	0	0	0	0.356613	0	0	0	0	0	1	0	0	0	0	0	0	0
1553082_at	CRYGN	0	0	0	2.443	0	0	0	0	0	0	0	0	0	0	0	0	0	0	0	0
1553083_at	---	0	0	0	1.60897	0	0	0	0	0	0	0	0	0	0	0	0	0	0	0	0
1553084_at	STARD6	0	0	0	0	0	0	0	0	0	0	0	0	0	0	0	0	0	0	0	0
1553086_at	C11orf40	0	0	-3.18146	0	0	0	-2.9823	-1.96496	-4.7631	0	0	0	0	0	0	0	0	1	1	1
1553087_at	---	0	0	0	0	0	0	0	0	0	0	0	0	0	0	0	0	0	0	0	0
1553088_a_at	BCL2L11	0	0	0	0	0	0	0.598625	0	0	0	0	0	1	0	0	0	0	0	0	0
1553089_a_at	WFDC2	0	0	0	0	0	0	0	0	0	0	0	0	0	0	0	0	0	0	0	0
1553093_a_at	DEFB119	0	0	0	0	0	0	0	0	0	0	0	0	0	0	0	0	0	0	0	0
1553094_at	TAC4	0	0	0	0	0	0	0	0	0	0	0	0	0	0	0	0	0	0	0	0
1553096_s_at	BCL2L11	0	0	-1.57781	0	0	0	2.47917	0	1.89048	0	0	0	1	0	0	0	0	1	0	0
1553099_at	TIGD1	0	0	0	0	0	0	0	1.35039	1.39544	0	0	0	0	0	0	0	0	0	0	0
1553101_a_at	ALKBH5	1.93943	0	-2.64454	0.586986	0	0	0	0	0	1	0	0	0	0	1	0	0	0	0	0
1553102_a_at	CCDC69	0	0	0	0	0	0	0	0	0	0	0	0	0	0	0	0	0	0	0	0
1553103_at	NFX1	0	0	0	0.924023	0	0	1.29946	1.35754	3.32538	0	0	0	1	0	0	0	0	0	0	0
1553105_s_at	DSG2	0	0	0	0	0	0	0	0.557633	0.485075	0	0	0	0	0	0	0	0	0	0	0
1553106_at	C5orf24	0	0	0	0	0	0	0	0	0	0	0	0	0	0	0	0	0	0	0	0
1553107_s_at	C5orf24	0	0	0	0	0	0	0	0	0	0	0	0	0	0	0	0	0	0	0	0
1553108_at	C5orf24	0	0	0	-3.89634	0	0	0	0	0.417341	0	0	0	0	0	0	0	0	1	0	0
1553111_a_at	KBTBD6	0	0	0	0	0	0	0.372813	-0.530102	0	0	0	0	1	0	0	1	0	0	0	0
1553112_s_at	CDK8	0	0	0	0	0	0	-0.878879	0	-1.61857	0	0	0	0	0	0	0	0	0	1	0
1553113_s_at	CDK8	0	0	0	-1.47635	0	0	-2.10168	0	-1.36098	0	0	0	0	0	0	0	0	1	1	1
1553114_a_at	PTK6	0	0	0	0	0	0	0.72867	-0.858085	0	0	0	0	1	0	0	1	0	0	0	0
1553115_at	NKD1	0	0	0	-0.433357	0	0	0	0	0	0	0	0	0	0	0	0	0	1	0	0
1553117_a_at	STK38	0	0	0	0	0	0	0	0	0	0	0	0	0	0	0	0	0	0	0	0
1553118_at	THEM4	0	0	0	0	0	0	0	0	0	0	0	0	0	0	0	0	0	0	0	0
1553120_at	CLSPN	0	0	0	0	0	0	0	0	0	0	0	0	0	0	0	0	0	0	0	0
1553122_s_at	RBAK	0	0	0	0	0	0	0	0	0	0	0	0	0	0	0	0	0	0	0	0
1553123_at	WDR62	0	0	0	0	0	0	0	0	0	0	0	0	0	0	0	0	0	0	0	0
1553125_x_at	WDR62	0	0	0	0	0	0	0	0	0	0	0	0	0	0	0	0	0	0	0	0
1553126_a_at	SLC39A12	0	0	0	0	0	0	-0.918452	0	-1.61091	0	0	0	0	0	0	0	0	0	1	0
1553127_a_at	RNF168	0	1.61523	-2.66212	0	0	0	1.05515	0	0	0	0	1	1	0	1	0	0	0	0	0
1553129_at	SVEP1	-1.85999	0	0	0	0	0	-1.76402	0	-2.8674	0	0	0	0	0	0	0	0	1	1	1
1553130_at	AC141586.5	0	0	0	0	0	0	0.650552	0	0	0	0	0	1	0	0	0	0	0	0	0
1553131_a_at	GATA4	0	0	0	0	0	0	0	0	0	0	0	0	0	0	0	0	0	0	0	0
1553132_a_at	TC2N	1.44899	0	-1.961	-2.26611	0	0	0	-1.07138	-2.30088	1	0	0	0	0	1	0	0	0	1	0
1553133_at	C9orf72	0	0	0	3.48974	0	0	0	0	0	0	0	0	0	0	0	0	0	0	0	0
1553134_s_at	C9orf72	0	0	0	0.896853	0	0	0	0	0	0	0	0	0	0	0	0	0	0	0	0
1553136_at	KCTD18	0	0	0	0.994958	0	0	0	0	0	0	0	0	0	0	0	0	0	0	0	0
1553137_s_at	KLF11	1.46729	0	-1.42113	-0.94096	0	0	-1.05828	0	-1.22183	1	0	0	0	0	1	0	0	0	1	0
1553138_a_at	ANKLE1	0	0	0	-0.76904	0	0	0	0	0	0	0	0	0	0	0	0	0	1	0	0
1553139_s_at	PLXNA3	0	0	0	0	0	0	0	0	0	0	0	0	0	0	0	0	0	0	0	0
1553140_at	PELO	0	0	0	0	0	0	0	0	0	0	0	0	0	0	0	0	0	0	0	0
1553141_at	LACC1	0	0	-2.04926	0	0	0	0	0	0	0	0	0	0	0	0	0	0	1	0	0
1553142_at	LACC1	0	0	0	0	0	0	0	0	0	0	0	0	0	0	0	0	0	0	0	0
1553145_at	---	0	0	0	0	0	0	0	0	0	0	0	0	0	0	0	0	0	0	0	0
1553146_at	RP11-484M3.5	0	0	0	0.524439	0	0	0	0	0	0	0	0	0	0	0	0	0	0	0	0
1553147_at	RANBP3L	0	0	0	0	0	0	0	0	0	0	0	0	0	0	0	0	0	0	0	0
1553148_a_at	SNX13	0	0	0	0	0	0	0	0	0	0	0	0	0	0	0	0	0	0	0	0
1553150_at	KDM1B	0	-1.14028	-3.8831	-2.93164	0	0	-2.72147	-1.35064	-3.94991	0	0	0	0	0	0	0	0	1	1	1
1553151_at	ATP6V0D2	0	0	3.58314	-3.51812	0	0	0	2.12733	2.55893	0	0	0	0	0	0	0	0	0	0	0
1553153_at	ATP6V0D2	0	0	1.75701	-1.14148	0	0	0	0.532642	0.651959	0	0	0	0	0	0	0	0	0	0	0
1553155_x_at	ATP6V0D2	0	0	1.79989	0	0	0	0	0.673016	0.786674	0	0	0	0	0	0	0	0	0	0	0
1553156_at	LHX4	0	0	0	0	0	0	0	0	0	0	0	0	0	0	0	0	0	0	0	0
1553157_at	LHX4	0	0	0	0	0	0	0	0	0	0	0	0	0	0	0	0	0	0	0	0
1553158_at	U6	0	0	0	0	0	0	0	0	0	0	0	0	0	0	0	0	0	0	0	0
1553159_at	DNAH11	0	0	0	-0.425421	0	0	0	0	0	0	0	0	0	0	0	0	0	1	0	0
1553162_x_at	C19orf55	0	0	0	0	0	0	0	-0.81036	0	0	0	0	0	0	0	0	0	0	1	0
1553163_at	ADPRHL1	0	0	0	0	0	0	0	0	0	0	0	0	0	0	0	0	0	0	0	0
1553165_at	SYNRG	0	0	0	-2.10827	0	0	0	0	0	0	0	0	0	0	0	0	0	1	0	0
1553166_at	---	0	0	0	0	0	0	0.463625	-0.41866	0	0	0	0	1	0	0	1	0	0	0	0
1553167_a_at	SEPSECS	0	0	0	0	0	0	-1.05487	0	0	0	0	0	0	0	0	0	0	0	1	0
1553168_at	GRIK5	0	0	0	-0.958753	0	0	0	0	0	0	0	0	0	0	0	0	0	1	0	0
1553169_at	LRRN4	0	0	-1.65204	0	0	0	-1.5073	-0.913297	-2.25829	0	0	0	0	0	0	0	0	1	1	1
1553171_x_at	LRRN4	0	0	-2.00387	0	0	0	-1.78003	-1.11898	-2.83281	0	0	0	0	0	0	0	0	1	1	1
1553172_at	ZNF777	0	0	0	0	0	0	0	1.63661	0	0	0	0	0	0	0	0	0	0	0	0
1553174_at	JPH2	0	0	0	0	0	0	0	0	0.482437	0	0	0	0	0	0	0	0	0	0	0
1553175_s_at	PDE5A	0	0	0	0	0	0	0	0	0	0	0	0	0	0	0	0	0	0	0	0
1553176_at	SH2D1B	0	0	0	0	0	0	0	0	0	0	0	0	0	0	0	0	0	0	0	0
1553177_at	SH2D1B	0	0	0	-1.4003	0	0	0	0	0	0	0	0	0	0	0	0	0	1	0	0
1553178_a_at	SSTR3	0	0	0	-1.02781	0	0	0	0	0	0	0	0	0	0	0	0	0	1	0	0
1553179_at	ADAMTS19	0	0	0	-1.42348	0	0	0	0	0	0	0	0	0	0	0	0	0	1	0	0
1553180_at	ADAMTS19	0	0	0	0	0	0	0	0	0	0	0	0	0	0	0	0	0	0	0	0
1553181_at	DDX31	0	0	0	0	0	0	0	0	0	0	0	0	0	0	0	0	0	0	0	0
1553183_at	UMODL1	0	-1.84288	0	0	0	0	-1.33333	0	-1.97151	0	0	0	0	0	0	0	0	1	1	1
1553185_at	---	0	0	0	0	0	0	-0.698485	0	-0.878574	0	0	0	0	0	0	0	0	0	1	0
1553186_x_at	---	0	0	0	0	0	0	0	0	-0.835782	0	0	0	0	0	0	0	0	0	1	0
1553188_s_at	PARD3B	-1.72116	0	0	0	0	0	0	0	-0.303834	0	0	0	0	0	0	0	0	1	1	1
1553190_s_at	PARD3B	0	0	0	0	0	0	0	0	0	0	0	0	0	0	0	0	0	0	0	0
1553191_at	DST	0	0	0	0	0	0	0	0	0	0	0	0	0	0	0	0	0	0	0	0
1553192_at	ZNF441	0	0	0	0	0	0	0	0	0	0	0	0	0	0	0	0	0	0	0	0
1553193_at	ZNF441	0	0	0	0	0	0	0	0	0	0	0	0	0	0	0	0	0	0	0	0
1553194_at	NEGR1	0	0	0	0	0	0	0	0	0	0	0	0	0	0	0	0	0	0	0	0
1553196_a_at	FCRL3	0	0	0	0	0	0	0	0	0	0	0	0	0	0	0	0	0	0	0	0
1553197_at	DCAF4L2	0	0	0	-0.760668	0	0	-0.909417	0	-1.20608	0	0	0	0	0	0	0	0	1	1	1
1553199_at	DCAF4L2	0	0	0	0	0	0	0	0	-0.892049	0	0	0	0	0	0	0	0	0	1	0
1553202_at	STOX1	0	0	0	-1.51356	0	0	-0.395809	0	-0.55432	0	0	0	0	0	0	0	0	1	1	1
1553204_at	C20orf166-AS1	0	0	0	0	0	0	0	0	0	0	0	0	0	0	0	0	0	0	0	0
1553205_at	---	0	0	0	0	0	0	0	0	0	0	0	0	0	0	0	0	0	0	0	0
1553207_at	ARL10	0	0	0	0	0	0	0.729883	-0.817136	0	0	0	0	1	0	0	1	0	0	0	0
1553208_s_at	---	0	0	0	0.867154	0	0	0	0	0	0	0	0	0	0	0	0	0	0	0	0
1553209_at	RNFT2	0	0	0	0	0	0	0	0	0	0	0	0	0	0	0	0	0	0	0	0
1553211_at	ANKFN1	0	0	0	-0.986641	0	0	0	0	0	0	0	0	0	0	0	0	0	1	0	0
1553212_at	KRT78	0	0	0	0	0	0	0	0	0.444379	0	0	0	0	0	0	0	0	0	0	0
1553213_a_at	KRT78	0	0	0	0	0	0	0	0	0	0	0	0	0	0	0	0	0	0	0	0
1553214_a_at	CCDC7	0	0	0	0	0	0	0	0	0	0	0	0	0	0	0	0	0	0	0	0
1553215_s_at	RP11-107C10.1	0	0	0	0	0	0	0	0	0	0	0	0	0	0	0	0	0	0	0	0
1553216_at	ZNF41	0	0	0	0	0	0	0	0	0	0	0	0	0	0	0	0	0	0	0	0
1553217_s_at	ZNF41	0	0	0	0	0	0	0	0	0	0	0	0	0	0	0	0	0	0	0	0
1553218_a_at	ZNF512	0	0	0	-1.51237	0	0	0	-0.481424	-0.758621	0	0	0	0	0	0	0	0	1	1	1
1553219_a_at	AMMECR1	0	0	0	0	0	0	-0.440979	0	-0.661085	0	0	0	0	0	0	0	0	0	1	0
1553220_at	FAM117B	0	0	-2.70554	0	0	0	0	-1.50946	-1.9502	0	0	0	0	0	0	0	0	1	1	1
1553221_at	ZNF583	0	0	0	0	0	0	0	0	0	0	0	0	0	0	0	0	0	0	0	0
1553222_at	OXER1	0	0	0	0	0	0	0	0	0	0	0	0	0	0	0	0	0	0	0	0
1553224_at	LUZP1	0	0	0	0	0	0	0	0	0	0	0	0	0	0	0	0	0	0	0	0
1553225_s_at	ZNF75D	0	0	0	0	0	0	0	0	0	0	0	0	0	0	0	0	0	0	0	0
1553226_at	LINC00052	0	0	0	0	0	0	0	0	0	0	0	0	0	0	0	0	0	0	0	0
1553227_s_at	BRWD1	0	0	0	0	0	0	-2.2067	0	-2.46423	0	0	0	0	0	0	0	0	0	1	0
1553228_at	CCDC89	0	0	0	0	0	0	0	0	0	0	0	0	0	0	0	0	0	0	0	0
1553229_at	ZNF572	0	0	0	0	0	0	0.413628	0	0	0	0	0	1	0	0	0	0	0	0	0
1553232_at	FAM82A1	0	0	0	0	0	0	0	0	0	0	0	0	0	0	0	0	0	0	0	0
1553234_at	ADAMTS18	0	0	0	0	0	0	0	0	0	0	0	0	0	0	0	0	0	0	0	0
1553235_at	PCDHAC1	0	0	0	0	0	0	0	0	0	0	0	0	0	0	0	0	0	0	0	0
1553237_x_at	PCDHAC1	0	0	0	-0.601369	0	0	0	0	0	0	0	0	0	0	0	0	0	1	0	0
1553238_a_at	HIPK4	0	0	0	-2.05933	0	0	0	0	0	0	0	0	0	0	0	0	0	1	0	0
1553239_at	FAM124A	0	0	0	0	0	0	0	0	0	0	0	0	0	0	0	0	0	0	0	0
1553241_at	NKAIN3	0	0	0	0	0	0	0	0	0	0	0	0	0	0	0	0	0	0	0	0
1553243_at	ITIH5	0	0	0	0	0	0	0	0	0	0	0	0	0	0	0	0	0	0	0	0
1553244_at	FANCB	0	0	0	0	0	0	0	0	0	0	0	0	0	0	0	0	0	0	0	0
1553246_a_at	SGK196	0	0	0	0	0	0	-0.540337	0	-1.04584	0	0	0	0	0	0	0	0	0	1	0
1553247_a_at	ZNF709	0	0	0	-1.11337	0	0	0	0	0	0	0	0	0	0	0	0	0	1	0	0
1553248_at	CCDC57	0	0	0	0	0	0	0	0	0	0	0	0	0	0	0	0	0	0	0	0
1553249_at	SMC1B	0	0	0	0	0	0	0	0	0	0	0	0	0	0	0	0	0	0	0	0
1553252_a_at	BRWD3	0	0	0	1.19705	0	0	0	0	0	0	0	0	0	0	0	0	0	0	0	0
1553253_at	ASB16	0	0	0	0	0	0	0	0	0	0	0	0	0	0	0	0	0	0	0	0
1553254_at	MAGEE2	0	0	0	0	0	0	0	0	0	0	0	0	0	0	0	0	0	0	0	0
1553255_at	---	0	0	0	0.868959	0	0	0	0	0	0	0	0	0	0	0	0	0	0	0	0
1553257_at	GAL3ST3	0	0	0	0	0	0	0	0	0	0	0	0	0	0	0	0	0	0	0	0
1553258_at	---	0	0	0	0	0	0	0	0	0	0	0	0	0	0	0	0	0	0	0	0
1553260_s_at	ALS2CR11	0	0	0	0	0	0	0	0	0	0	0	0	0	0	0	0	0	0	0	0
1553261_x_at	ALS2CR11	0	0	0	0	0	0	0	0	0	0	0	0	0	0	0	0	0	0	0	0
1553262_a_at	UTS2R	0	0	0	0	0	0	0	0	0	0	0	0	0	0	0	0	0	0	0	0
1553263_at	USH1G	0	0	0	0	0	0	0	0	0	0	0	0	0	0	0	0	0	0	0	0
1553264_a_at	SYN1	0	0	0	0	0	0	0	0	0	0	0	0	0	0	0	0	0	0	0	0
1553265_at	SLC23A3	0	0	0	0	0	0	0	0	0	0	0	0	0	0	0	0	0	0	0	0
1553266_at	CNOT6L	0	0	0	-0.95007	0	0	0	0	0	0	0	0	0	0	0	0	0	1	0	0
1553267_a_at	CNOT6LP1	2.95816	0	-1.77185	0	0	0	-1.84793	-0.671125	-2.70471	1	0	0	0	0	1	0	0	0	1	0
1553268_at	RHBDL3	0	0	0	0	0	0	0	0	0	0	0	0	0	0	0	0	0	0	0	0
1553269_at	ZNF718	0	0	0	0	0	0	0	0	0	0	0	0	0	0	0	0	0	0	0	0
1553271_at	DIP2B	0	0	0	0.322567	0	0	0	0	0	0	0	0	0	0	0	0	0	0	0	0
1553272_at	SLC36A1	0	0	0	0	0	0	0	0	0	0	0	0	0	0	0	0	0	0	0	0
1553274_a_at	SNRNP48	0	0	0	0	0	0	2.26579	-1.82269	0	0	0	0	1	0	0	1	0	0	0	0
1553275_s_at	---	0	0	0	0	0	0	0	0	0	0	0	0	0	0	0	0	0	0	0	0
1553276_at	ZNF560	0	0	0	0	0	0	-0.698233	0	0	0	0	0	0	0	0	0	0	0	1	0
1553277_at	RTTN	0	0	0	0	0	0	0	0	0	0	0	0	0	0	0	0	0	0	0	0
1553279_at	BTNL9	0	0	0	0	0	0	0	0	0	0	0	0	0	0	0	0	0	0	0	0
1553280_at	PUS10	0	0	0	0	0	0	0	0	0	0	0	0	0	0	0	0	0	0	0	0
1553281_at	PLCXD2	0	0	0	0	0	0	0	0	0	0	0	0	0	0	0	0	0	0	0	0
1553282_at	C21orf128	0	0	0	0	0	0	0	0	0	0	0	0	0	0	0	0	0	0	0	0
1553284_s_at	LMLN	0	0	0	0	0	0	0	0	0	0	0	0	0	0	0	0	0	0	0	0
1553285_s_at	RAD9B	0	0	0	-0.750515	0	0	0	0	0	0	0	0	0	0	0	0	0	1	0	0
1553286_at	ZNF555	0	0	-2.91807	0	0	0	-1.31854	-2.15728	-3.705	0	0	0	0	0	0	0	0	1	1	1
1553288_a_at	NYAP1	0	0	0	0	0	0	0.346187	0	0	0	0	0	1	0	0	0	0	0	0	0
1553292_s_at	RP11-192H23.4	0	1.67166	0	0.71389	0	0	0	0	0	0	0	1	0	0	0	0	0	0	0	0
1553293_at	MRGPRX3	0	0	0	0	0	0	0	0	0	0	0	0	0	0	0	0	0	0	0	0
1553295_at	ABCA13	0	0	0	0	0	0	0	0	0	0	0	0	0	0	0	0	0	0	0	0
1553296_at	GPR128	0	0	0	0	0	0	0	0	0	0	0	0	0	0	0	0	0	0	0	0
1553297_a_at	CSF3R	0	0	1.67017	0	0	0	0	0	0	0	0	0	0	0	0	0	0	0	0	0
1553298_at	C17orf77	0	0	0	0	0	0	0	0	0	0	0	0	0	0	0	0	0	0	0	0
1553299_at	---	0	0	0	0	0	0	0	0	0	0	0	0	0	0	0	0	0	0	0	0
1553300_a_at	DGKH	0	0	0	0.779343	0	0	0	0	0	0	0	0	0	0	0	0	0	0	0	0
1553301_a_at	TMEM182	0	0	0	0	0	0	0	0	0	0	0	0	0	0	0	0	0	0	0	0
1553303_at	C16orf46	0	0	0	0	0	0	0	0	0	0	0	0	0	0	0	0	0	0	0	0
1553304_at	LSM14B	0	0	0	0	0	0	-0.600342	0	-0.677	0	0	0	0	0	0	0	0	0	1	0
1553306_at	CASP8	0	0	0	0	0	0	0	0	0	0	0	0	0	0	0	0	0	0	0	0
1553310_at	---	0	0	0	-1.24474	0	0	0	0	0	0	0	0	0	0	0	0	0	1	0	0
1553311_at	C20orf197	0	0	0	0	0	0	0	0	0	0	0	0	0	0	0	0	0	0	0	0
1553313_s_at	SLC5A3	0	0	0	-0.410439	0	0	0	0	0	0	0	0	0	0	0	0	0	1	0	0
1553314_a_at	KIF19	0	0	0	0	0	0	0	0	0	0	0	0	0	0	0	0	0	0	0	0
1553315_at	---	0	0	0	0	0	0	0	0	0	0	0	0	0	0	0	0	0	0	0	0
1553316_at	GPR82	0	0	0	1.3939	0	0	0	0	0	0	0	0	0	0	0	0	0	0	0	0
1553317_s_at	GPR82	0	0	0	0	0	0	0	0	0	0	0	0	0	0	0	0	0	0	0	0
1553318_at	RIBC1	0	0	0	0	0	0	0	0	0	0	0	0	0	0	0	0	0	0	0	0
1553319_at	OXGR1	0	0	0	0	0	0	0	0	0	0	0	0	0	0	0	0	0	0	0	0
1553320_s_at	---	0	0	0	0	0	0	0	0	0	0	0	0	0	0	0	0	0	0	0	0
1553321_a_at	SULT1C4	0	0	0	0	0	0	0	0	0	0	0	0	0	0	0	0	0	0	0	0
1553322_s_at	TEAD1	0	0	0	0	0	0	0	0	0	0	0	0	0	0	0	0	0	0	0	0
1553323_a_at	CATSPER2P1	0	0	0	-0.62418	0	0	0	0	0	0	0	0	0	0	0	0	0	1	0	0
1553325_at	POU5F2	0	0	0	0	0	0	0	0	0	0	0	0	0	0	0	0	0	0	0	0
1553326_at	RXFP2	0	0	0	0	0	0	0	0	0	0	0	0	0	0	0	0	0	0	0	0
1553327_a_at	BEND7	0	0	0	-1.22151	0	0	0	0	0	0	0	0	0	0	0	0	0	1	0	0
1553328_a_at	SLC18A2	0	0	0	2.18823	0	0	0	0	0	0	0	0	0	0	0	0	0	0	0	0
1553329_at	C7orf45	0	0	0	0	0	0	0	0	0	0	0	0	0	0	0	0	0	0	0	0
1553330_at	C7orf45	0	0	0	0	0	0	0	0	0	0	0	0	0	0	0	0	0	0	0	0
1553333_at	MAB21L3	0	0	0	0	0	0	0	0	0	0	0	0	0	0	0	0	0	0	0	0
1553335_x_at	AC091878.1	0	0	0	0	0	0	0	0	0	0	0	0	0	0	0	0	0	0	0	0
1553336_a_at	MIER3	0	0	0	0	0	0	0	0	0	0	0	0	0	0	0	0	0	0	0	0
1553338_at	C1orf55	2.70499	0	-2.395	0	0	0	0	-4.0396	-3.54849	1	0	0	0	0	1	0	0	0	1	0
1553340_s_at	SLC35G6	0	0	0	0	0	0	0.584087	0	0.548126	0	0	0	1	0	0	0	0	0	0	0
1553341_at	UROC1	0	0	0	0	0	0	0	0	0	0	0	0	0	0	0	0	0	0	0	0
1553344_at	PCDH15	0	0	0	0	0	0	0	0	0	0	0	0	0	0	0	0	0	0	0	0
1553346_a_at	TNRC6A	0	0	0	0	0	0	0	0	-0.806333	0	0	0	0	0	0	0	0	0	1	0
1553347_s_at	KCNA6	0	0	0	0	0	0	0	0	0	0	0	0	0	0	0	0	0	0	0	0
1553348_a_at	NFX1	0	0	0	0	0	0	0	0	0	0	0	0	0	0	0	0	0	0	0	0
1553349_at	ARID2	0	0	0	0	0	0	0	0	0	0	0	0	0	0	0	0	0	0	0	0
1553350_at	FAM123C	0	0	0	0	0	0	0	0	0	0	0	0	0	0	0	0	0	0	0	0
1553351_at	OTUD7A	0	0	0	0	0	0	0	0	0	0	0	0	0	0	0	0	0	0	0	0
1553352_x_at	ERVW-1	0	0	3.12713	0	0	0	0	0	0	0	0	0	0	0	0	0	0	0	0	0
1553354_a_at	---	0	0	0	0	0	0	0	0	0	0	0	0	0	0	0	0	0	0	0	0
1553355_at	---	0	0	0	0	0	0	0	0	0	0	0	0	0	0	0	0	0	0	0	0
1553356_at	---	0	0	0	0	0	0	0	0	0	0	0	0	0	0	0	0	0	0	0	0
1553357_at	---	0	0	0	0	0	0	0	0	0	0	0	0	0	0	0	0	0	0	0	0
1553359_at	FBXL18	0	0	0	0	0	0	0	0	0	0	0	0	0	0	0	0	0	0	0	0
1553361_x_at	FBXL18	0	0	0	0	0	0	0	-0.531153	0	0	0	0	0	0	0	0	0	0	1	0
1553362_at	DNAH6	0	0	0	0	0	0	0	0	0	0	0	0	0	0	0	0	0	0	0	0
1553363_at	C6orf195	0	0	0	0	0	0	0	0	0	0	0	0	0	0	0	0	0	0	0	0
1553364_at	PNPLA1	0	0	0	0	0	0	0	0	0	0	0	0	0	0	0	0	0	0	0	0
1553365_at	DEPDC4	0	0	0	0	0	0	0	0	0	0	0	0	0	0	0	0	0	0	0	0
1553366_s_at	ANKRD39	0	0	0	0	0	0	0	0	0	0	0	0	0	0	0	0	0	0	0	0
1553367_a_at	COX6B2	0	0	0	0	0	0	0	0	0	0	0	0	0	0	0	0	0	0	0	0
1553369_at	FAM129C	0	0	0	0	0	0	0	0	0	0	0	0	0	0	0	0	0	0	0	0
1553371_at	EPHA10	0	0	0	0	0	0	0	-0.439847	0	0	0	0	0	0	0	0	0	0	1	0
1553372_at	---	0	0	0	0	0	0	0	0	0	0	0	0	0	0	0	0	0	0	0	0
1553373_at	WDR64	0	0	0	0	0	0	0	0	0	0	0	0	0	0	0	0	0	0	0	0
1553374_at	---	0	0	0	0	0	0	0	0	0	0	0	0	0	0	0	0	0	0	0	0
1553375_at	BTBD9	0	0	0	-0.861144	0	0	0	0	-0.455901	0	0	0	0	0	0	0	0	1	1	1
1553376_a_at	AXDND1	0	0	0	2.73482	0	0	0	0	0	0	0	0	0	0	0	0	0	0	0	0
1553378_a_at	C17orf66	0	0	0	0	0	0	0	0	0	0	0	0	0	0	0	0	0	0	0	0
1553380_at	PARP15	0	0	0	0	0	0	0	0	0	0	0	0	0	0	0	0	0	0	0	0
1553383_at	ARHGAP42	0	0	0	0	0	0	0	0	0	0	0	0	0	0	0	0	0	0	0	0
1553385_at	---	0	0	0	0	0	0	0	0	0	0	0	0	0	0	0	0	0	0	0	0
1553386_at	---	0	0	-1.87459	1.62044	0	0	0	0	0	0	0	0	0	0	0	0	0	0	0	0
1553387_at	ATM	0	0	0	0	0	0	0	0	0	0	0	0	0	0	0	0	0	0	0	0
1553388_at	---	0	0	0	-1.26512	0	0	0	0	0	0	0	0	0	0	0	0	0	1	0	0
1553389_at	NPHP3	0	0	0	0	0	0	0	0	0	0	0	0	0	0	0	0	0	0	0	0
1553390_at	ATG9B	0	0	0	0	0	0	0	0	0	0	0	0	0	0	0	0	0	0	0	0
1553391_at	CXorf58	0	0	-1.05986	0	0	0	0	0	0	0	0	0	0	0	0	0	0	1	0	0
1553392_at	RP11-155G14.5	0	0	0	0	0	0	0	0	0	0	0	0	0	0	0	0	0	0	0	0
1553394_a_at	TFAP2B	0	0	0	0	0	0	0	0	0	0	0	0	0	0	0	0	0	0	0	0
1553395_a_at	CD200R1	0	0	0	0	0	0	0	0	0	0	0	0	0	0	0	0	0	0	0	0
1553396_a_at	CCDC13	0	0	0	-0.654301	0	0	0	0	-0.825224	0	0	0	0	0	0	0	0	1	1	1
1553397_at	CCDC13	0	0	0	0	0	0	0	0	0	0	0	0	0	0	0	0	0	0	0	0
1553398_at	---	0	0	0	0	0	0	0	0	0	0	0	0	0	0	0	0	0	0	0	0
1553399_a_at	C17orf69	0	0	0	0	0	0	0	0	0	0	0	0	0	0	0	0	0	0	0	0
1553400_a_at	C17orf69	0	0	0	0	0	0	0	0	0	0	0	0	0	0	0	0	0	0	0	0
1553401_at	MRGPRX1	0	0	3.74678	0	0	0	0	0	0.720534	0	0	0	0	0	0	0	0	0	0	0
1553402_a_at	HFE	0	0	0	0	0	0	0	0	0	0	0	0	0	0	0	0	0	0	0	0
1553403_at	RLN3	0	0	0	0	0	0	0	0	0	0	0	0	0	0	0	0	0	0	0	0
1553405_a_at	CSMD1	0	0	0	0	0	0	0	0	0	0	0	0	0	0	0	0	0	0	0	0
1553407_at	MACF1	0	0	0	0	0	0	0	0	0.495511	0	0	0	0	0	0	0	0	0	0	0
1553409_at	ADAMTS20	0	0	0	0	0	0	0	0	0	0	0	0	0	0	0	0	0	0	0	0
1553410_a_at	ABCC12	0	0	0	0	0	0	0	0	0	0	0	0	0	0	0	0	0	0	0	0
1553411_s_at	SALL3	0	0	0	0	0	0	0	0	-1.66413	0	0	0	0	0	0	0	0	0	1	0
1553412_at	AGBL4	0	0	0	0	0	0	0	0	0	0	0	0	0	0	0	0	0	0	0	0
1553413_at	---	0	0	0	0	0	0	0	0	0	0	0	0	0	0	0	0	0	0	0	0
1553415_at	SLC17A8	0	0	0	0	0	0	0	0	0	0	0	0	0	0	0	0	0	0	0	0
1553417_at	C11orf44	0	0	0	0	0	0	0	0	0	0	0	0	0	0	0	0	0	0	0	0
1553418_a_at	CNTNAP5	0	0	0	0	0	0	0	0	0	0	0	0	0	0	0	0	0	0	0	0
1553420_at	AC017096.1	0	0	0	0	0	0	0	0	0	0	0	0	0	0	0	0	0	0	0	0
1553422_s_at	RBFOX1	0	0	0	0	0	0	0	0	0	0	0	0	0	0	0	0	0	0	0	0
1553423_a_at	SLFN13	0	0	0	0	0	0	0	0	0	0	0	0	0	0	0	0	0	0	0	0
1553424_at	C12orf40	0	0	0	0	0	0	0	0	0	0	0	0	0	0	0	0	0	0	0	0
1553425_at	WDR65	0	0	0	0	0	0	0	0	0	0	0	0	0	0	0	0	0	0	0	0
1553426_at	C5orf64	0	0	0	0	0	0	0	0	0	0	0	0	0	0	0	0	0	0	0	0
1553427_at	ADAMTS15	0	0	0	0	0	0	0	0	0	0	0	0	0	0	0	0	0	0	0	0
1553428_at	LY86-AS1	0	0	0	0	0	0	0	0	0	0	0	0	0	0	0	0	0	0	0	0
1553429_at	---	0	0	0	0	0	0	0	0	0	0	0	0	0	0	0	0	0	0	0	0
1553430_a_at	EDARADD	0	0	0	-1.30511	0	0	0	0	0	0	0	0	0	0	0	0	0	1	0	0
1553432_s_at	RP11-368J21.3	0	0	0	-2.82741	0	0	0	0	0	0	0	0	0	0	0	0	0	1	0	0
1553433_at	CCDC171	0	0	0	0	0	0	0	0	0	0	0	0	0	0	0	0	0	0	0	0
1553434_at	---	0	0	0	0	0	0	0	0	0	0	0	0	0	0	0	0	0	0	0	0
1553435_at	---	0	0	0	0	0	0	0	0	0	0	0	0	0	0	0	0	0	0	0	0
1553436_at	MUC19	0	0	0	0	0	0	0	0	0	0	0	0	0	0	0	0	0	0	0	0
1553437_at	KLHDC7A	0	0	0	0	0	0	0	0	0	0	0	0	0	0	0	0	0	0	0	0
1553438_at	C11orf72	0	0	0	0	0	0	0	0	0	0	0	0	0	0	0	0	0	0	0	0
1553439_at	---	0	0	0	0	0	0	0	0	0	0	0	0	0	0	0	0	0	0	0	0
1553440_at	CHST9-AS1	0	0	0	0	0	0	0	0	0	0	0	0	0	0	0	0	0	0	0	0
1553441_at	CNTNAP4	0	0	0	0	0	0	0	0	0	0	0	0	0	0	0	0	0	0	0	0
1553442_a_at	CNTNAP4	0	0	0	0	0	0	0	0	0	0	0	0	0	0	0	0	0	0	0	0
1553443_at	FER1L6-AS1	0	0	0	0	0	0	0	0	0	0	0	0	0	0	0	0	0	0	0	0
1553444_a_at	C1orf127	0	0	0	0	0	0	0	0	0	0	0	0	0	0	0	0	0	0	0	0
1553446_at	C6orf183	0	0	0	0	0	0	0	0	0	0	0	0	0	0	0	0	0	0	0	0
1553447_at	AGBL1	0	0	0	0	0	0	0	0	0	0	0	0	0	0	0	0	0	0	0	0
1553448_at	RP11-544L8__B.4	0	0	0	-2.57635	0	0	0	0	0	0	0	0	0	0	0	0	0	1	0	0
1553449_at	LINC00304	0	0	0	0	0	0	0	0	0	0	0	0	0	0	0	0	0	0	0	0
1553450_s_at	LINC00304	0	0	0	0	0	0	0	0	0	0	0	0	0	0	0	0	0	0	0	0
1553451_at	CCDC79	0	0	0	0	0	0	-0.561334	0	-0.796029	0	0	0	0	0	0	0	0	0	1	0
1553452_at	MYO1H	0	0	0	0	0	0	-1.58967	-0.679127	-2.4803	0	0	0	0	0	0	0	0	0	1	0
1553453_at	ASB14	0	0	0	0	0	0	0	0	0	0	0	0	0	0	0	0	0	0	0	0
1553454_at	RPTN	0	0	0	0	0	0	0	0	0	0	0	0	0	0	0	0	0	0	0	0
1553456_at	---	0	0	0	0	0	0	0	0	0	0	0	0	0	0	0	0	0	0	0	0
1553457_at	LINC00269	0	0	0	0	0	0	0	0	0	0	0	0	0	0	0	0	0	0	0	0
1553458_at	VSTM4	0	0	0	0	0	0	0	0	0	0	0	0	0	0	0	0	0	0	0	0
1553459_at	CCDC150	0	0	0	0	0	0	0	0	0	0	0	0	0	0	0	0	0	0	0	0
1553460_at	C2orf61	0	0	0	0	0	0	0	0	0	0	0	0	0	0	0	0	0	0	0	0
1553461_at	FAM9B	0	0	0	0	0	0	0	0	0	0	0	0	0	0	0	0	0	0	0	0
1553462_at	---	0	0	0	-1.77914	0	0	0	0	0	0	0	0	0	0	0	0	0	1	0	0
1553464_at	AC009365.3	0	0	0	0	0	0	0	0	0	0	0	0	0	0	0	0	0	0	0	0
1553465_a_at	CES5A	0	0	0	0	0	0	0	0	0	0	0	0	0	0	0	0	0	0	0	0
1553466_at	CXorf59	0	0	0	0	0	0	0	0	0	0	0	0	0	0	0	0	0	0	0	0
1553467_at	DCAF8L2	0	0	0	0	0	0	0	0	0	0	0	0	0	0	0	0	0	0	0	0
1553468_at	AL360154.1	0	0	0	0	0	0	0	0	0	0	0	0	0	0	0	0	0	0	0	0
1553470_at	DNAH17	1.33076	-1.89392	-1.23766	0	0	0	-0.830589	0	-0.993889	1	0	0	0	0	1	0	0	0	1	0
1553471_at	SLC35G3	0	0	0	0	0	0	0.481431	0	0.469038	0	0	0	1	0	0	0	0	0	0	0
1553472_at	AC007364.1	0	0	0	0	0	0	0	0	0	0	0	0	0	0	0	0	0	0	0	0
1553474_at	BX072566.1	0	0	0	0	0	0	0	0	0	0	0	0	0	0	0	0	0	0	0	0
1553475_at	---	0	0	0	0	0	0	0	0	0	0	0	0	0	0	0	0	0	0	0	0
1553478_at	AP002833.1	0	0	0	-2.36645	0	0	0	0	0	0	0	0	0	0	0	0	0	1	0	0
1553479_at	TMEM145	0	0	0	-0.359359	0	0	0	0	0	0	0	0	0	0	0	0	0	1	0	0
1553482_at	C15orf32	0	0	0	0	0	0	0	0	0	0	0	0	0	0	0	0	0	0	0	0
1553483_at	TSGA10IP	0	0	0	0	0	0	0	0	0	0	0	0	0	0	0	0	0	0	0	0
1553484_at	LINC00477	0	0	0	0	0	0	0	0	0	0	0	0	0	0	0	0	0	0	0	0
1553485_at	CCDC140	0	0	0	0	0	0	0	0	0	0	0	0	0	0	0	0	0	0	0	0
1553486_a_at	C17orf78	0	0	0	0	0	0	0	0	0	0	0	0	0	0	0	0	0	0	0	0
1553488_at	TEKT5	0	0	0	0	0	0	0	0	0	0	0	0	0	0	0	0	0	0	0	0
1553489_a_at	TEKT5	0	0	0	0	0	0	0	0	0	0	0	0	0	0	0	0	0	0	0	0
1553491_at	KSR2	0	0	0	0	0	0	0	0	0	0	0	0	0	0	0	0	0	0	0	0
1553492_a_at	PAX1	0	0	0	0	0	0	0	0	0	0	0	0	0	0	0	0	0	0	0	0
1553493_a_at	TDH	0	0	0	0	0	0	0	0	0.445291	0	0	0	0	0	0	0	0	0	0	0
1553494_at	TDH	0	0	0	0	0	0	0	0	0.622048	0	0	0	0	0	0	0	0	0	0	0
1553497_at	LINC00615	0	0	0	-1.67497	0	0	0	0	0	0	0	0	0	0	0	0	0	1	0	0
1553498_at	---	0	0	0	0	0	0	0	-0.3006	0	0	0	0	0	0	0	0	0	0	1	0
1553499_s_at	SERPINA9	0	0	0	-4.60093	0	0	0	0	0	0	0	0	0	0	0	0	0	1	0	0
1553500_at	FBXL21	0	0	0	-2.31559	0	0	0	0	0	0	0	0	0	0	0	0	0	1	0	0
1553502_a_at	PALM2	0	0	0	-4.1258	0	0	0	0	0	0	0	0	0	0	0	0	0	1	0	0
1553504_at	MRGPRX4	0	0	0	-1.45216	0	0	0	0	0.356459	0	0	0	0	0	0	0	0	1	0	0
1553505_at	A2ML1	0	0	0	0	0	0	-0.870853	0	-1.49505	0	0	0	0	0	0	0	0	0	1	0
1553506_at	CPO	0	0	0	0	0	0	0	0	0	0	0	0	0	0	0	0	0	0	0	0
1553507_a_at	GPR6	0	0	0	0	0	0	0	0	0	0	0	0	0	0	0	0	0	0	0	0
1553508_at	MDS2	0	0	0	0	0	0	0	0	0.375576	0	0	0	0	0	0	0	0	0	0	0
1553510_s_at	RQCD1	0	0	0	0	0	0	0	0	0	0	0	0	0	0	0	0	0	0	0	0
1553511_at	GJD3	0	0	0	0	0	0	0	0	0	0	0	0	0	0	0	0	0	0	0	0
1553512_at	HOXC12	0	0	0	0	0	0	0	0	0	0	0	0	0	0	0	0	0	0	0	0
1553513_at	VNN3	0	0	0	0	0	0	0	0	0	0	0	0	0	0	0	0	0	0	0	0
1553514_a_at	VNN3	0	0	0	0	0	0	0	0	0	0	0	0	0	0	0	0	0	0	0	0
1553515_at	MYEOV2	0	0	0	0	0	0	0	0	0	0	0	0	0	0	0	0	0	0	0	0
1553517_at	FERD3L	0	0	0	0	0	0	0	0	0	0	0	0	0	0	0	0	0	0	0	0
1553518_at	DEFT1P2	0	0	0	0	0	0	0	0	0	0	0	0	0	0	0	0	0	0	0	0
1553519_at	LINC00314	0	0	0	0	0	0	0	0	0.323485	0	0	0	0	0	0	0	0	0	0	0
1553521_at	DEFB104B	0	0	0	0.58208	0	0	0	0	0	0	0	0	0	0	0	0	0	0	0	0
1553523_at	NLRP14	0	0	0	0	0	0	-0.709668	0	-0.839128	0	0	0	0	0	0	0	0	0	1	0
1553524_at	DGKB	0	0	0	0	0	0	0	0	0	0	0	0	0	0	0	0	0	0	0	0
1553525_at	NLRP13	0	0	-3.75162	0	0	0	-1.08686	-3.46099	-4.31768	0	0	0	0	0	0	0	0	1	1	1
1553526_at	NLRP8	0	0	0	0	0	0	0	0	-0.779272	0	0	0	0	0	0	0	0	0	1	0
1553527_at	NLRP9	0	0	-3.54863	0	0	0	-1.90421	-1.83576	-3.82664	0	0	0	0	0	0	0	0	1	1	1
1553528_a_at	TAF5	0	0	-2.46097	0	0	0	-1.56852	-2.04028	-3.57421	0	0	0	0	0	0	0	0	1	1	1
1553529_at	TAS1R2	0	0	0	0	0	0	0	0	0	0	0	0	0	0	0	0	0	0	0	0
1553530_a_at	ITGB1	1.29559	0	-0.995467	0	0	0	-0.684888	0	-1.21744	1	0	0	0	0	1	0	0	0	1	0
1553531_at	PCSK6	0	0	0	0	0	0	0	0	0	0	0	0	0	0	0	0	0	0	0	0
1553532_a_at	ZNF341	0	0	0	0	0	0	0	0	0	0	0	0	0	0	0	0	0	0	0	0
1553533_at	JPH1	0	0	0	0	0	0	0	0	0	0	0	0	0	0	0	0	0	0	0	0
1553534_at	NLRP10	0	0	0	0	0	0	0	0	0	0	0	0	0	0	0	0	0	0	0	0
1553535_a_at	RANGAP1	0	0	0	0	0	0	0	0	0	0	0	0	0	0	0	0	0	0	0	0
1553536_at	---	0	0	0	0	0	0	0	0	0	0	0	0	0	0	0	0	0	0	0	0
1553537_at	KRT73	0	0	0	0	0	0	0	0	0	0	0	0	0	0	0	0	0	0	0	0
1553538_s_at	RP5-857K21.6	0	0	0	-1.31598	0	0	0	-1.00594	-0.729851	0	0	0	0	0	0	0	0	1	1	1
1553539_at	KRT74	0	0	0	0	0	0	0	0	0	0	0	0	0	0	0	0	0	0	0	0
1553540_a_at	SLC29A2	0	0	0	0	0	0	0	0	0	0	0	0	0	0	0	0	0	0	0	0
1553541_at	LMX1A	0	0	0	0	0	0	0	0	0	0	0	0	0	0	0	0	0	0	0	0
1553542_at	CCDC125	0	0	0	0	0	0	0	0	0.440052	0	0	0	0	0	0	0	0	0	0	0
1553544_at	GPR101	0	0	0	0	0	0	0	0	0	0	0	0	0	0	0	0	0	0	0	0
1553545_at	ILDR1	0	0	0	0	0	0	0	0	0	0	0	0	0	0	0	0	0	0	0	0
1553546_at	---	0	0	0	0	0	0	0	0	0	0	0	0	0	0	0	0	0	0	0	0
1553547_at	---	0	0	0	0	0	0	0	0	0	0	0	0	0	0	0	0	0	0	0	0
1553549_at	VN1R2	0	0	0	0	0	0	0	0	0	0	0	0	0	0	0	0	0	0	0	0
1553550_at	VN1R5	0	0	0	0	0	0	0	0	0	0	0	0	0	0	0	0	0	0	0	0
1553551_s_at	J01415.7	0	0	0	-1.61828	0	0	0	-1.11032	-0.986841	0	0	0	0	0	0	0	0	1	1	1
1553552_at	TAAR8	0	0	0	0	0	0	0	0	0	0	0	0	0	0	0	0	0	0	0	0
1553553_at	TAS2R39	0	0	0	0	0	0	0	0	0	0	0	0	0	0	0	0	0	0	0	0
1553555_at	TAS2R38	0	0	0	0	0	0	0	0	0	0	0	0	0	0	0	0	0	0	0	0
1553556_at	TAS2R40	0	0	0	0	0	0	0	0	0	0	0	0	0	0	0	0	0	0	0	0
1553558_at	TAS2R41	0	0	0	-1.02526	0	0	0	0	0	0	0	0	0	0	0	0	0	1	0	0
1553559_at	TMEM171	0	0	0	0	0	0	0	0	0	0	0	0	0	0	0	0	0	0	0	0
1553560_at	VN1R4	0	0	0	0	0	0	0	0	0	0	0	0	0	0	0	0	0	0	0	0
1553561_at	TAS2R50	0	0	0	0	0	0	0	0	0	0	0	0	0	0	0	0	0	0	0	0
1553562_at	AC108868.4	0	0	0	0	0	0	0	0	0	0	0	0	0	0	0	0	0	0	0	0
1553564_at	MACROD2	0	0	0	0	0	0	0	0	-1.28674	0	0	0	0	0	0	0	0	0	1	0
1553565_s_at	DDAH1	0	0	0	0	0	0	0	0	-0.321701	0	0	0	0	0	0	0	0	0	1	0
1553566_at	C12orf53	0	0	0	0	0	0	0	0	0	0	0	0	0	0	0	0	0	0	0	0
1553567_s_at	RP5-857K21.10	0	0	0	0	0	0	0	-0.5164	0	0	0	0	0	0	0	0	0	0	1	0
1553568_a_at	HIST1H1T	0	0	0	0	0	0	0	0	0	0	0	0	0	0	0	0	0	0	0	0
1553569_at	J01415.14	0	0	0	0.939915	0	0	0	-1.41348	-1.19527	0	0	0	0	0	0	0	0	0	1	0
1553570_x_at	J01415.14	0	0	0	-2.19972	0	0	0	-1.27679	-1.10489	0	0	0	0	0	0	0	0	1	1	1
1553572_a_at	CYGB	0	0	0	0	0	0	0	0	0	0	0	0	0	0	0	0	0	0	0	0
1553573_s_at	EFNA2	0	0	0	0	0	0	0	0	0	0	0	0	0	0	0	0	0	0	0	0
1553574_at	IFNE	0	0	0	0	0	0	0	0	0	0	0	0	0	0	0	0	0	0	0	0
1553575_at	J01415.21	0	0	0	2.4223	0	0	0	0	1.4964	0	0	0	0	0	0	0	0	0	0	0
1553579_a_at	SPAG11A	0	0	0	3.70589	0	0	0	0.439851	0.535553	0	0	0	0	0	0	0	0	0	0	0
1553581_s_at	SREK1IP1	-1.36246	0	0	-1.10594	0	0	0	0	-3.22578	0	0	0	0	0	0	0	0	1	1	1
1553582_a_at	SPAG11A	0	0	0	0	0	0	0	0	0	0	0	0	0	0	0	0	0	0	0	0
1553583_a_at	THRSP	0	0	0	0	0	0	0.388272	0	0	0	0	0	1	0	0	0	0	0	0	0
1553584_at	CXorf36	0	0	0	0	0	0	0	0	0	0	0	0	0	0	0	0	0	0	0	0
1553585_a_at	RP11-1007I13.4	0	0	0	0	0	0	0	0	0	0	0	0	0	0	0	0	0	0	0	0
1553586_at	FBXL19-AS1	0	0	0	0	0	0	0	0	0	0	0	0	0	0	0	0	0	0	0	0
1553587_a_at	POLE4	0	0	0	0	0	0	0	0	0	0	0	0	0	0	0	0	0	0	0	0
1553588_at	MT-ND4L	0	0	0	0	0	0	0	0	0	0	0	0	0	0	0	0	0	0	0	0
1553589_a_at	PDZK1IP1	0	0	0	0	0	0	0	0	0	0	0	0	0	0	0	0	0	0	0	0
1553590_at	FAM27E1	0	0	0	0	0	0	0	0	0	0	0	0	0	0	0	0	0	0	0	0
1553591_at	---	0	0	0	0	0	0	0	0	0	0	0	0	0	0	0	0	0	0	0	0
1553592_x_at	---	0	0	0	0	0	0	0.467392	0	0.753422	0	0	0	1	0	0	0	0	0	0	0
1553593_a_at	TAL2	0	0	0	0	0	0	0	0	0	0	0	0	0	0	0	0	0	0	0	0
1553594_a_at	INSL3	0	0	0	0	0	0	0.58044	0	0.703138	0	0	0	1	0	0	0	0	0	0	0
1553599_a_at	SYCP3	0	0	0	0	0	0	0	0	0	0	0	0	0	0	0	0	0	0	0	0
1553600_at	TMIE	0	0	0	0	0	0	0	0	0	0	0	0	0	0	0	0	0	0	0	0
1553601_a_at	TMIE	0	0	0	-1.25335	0	0	0	0	0	0	0	0	0	0	0	0	0	1	0	0
1553602_at	MUCL1	0	0	0	0	0	0	0	0	0	0	0	0	0	0	0	0	0	0	0	0
1553603_s_at	ATL2	0	0	-1.19931	0	0	0	-1.05992	0	-1.31859	0	0	0	0	0	0	0	0	1	1	1
1553604_at	ABCA13	0	0	0	0	0	0	0	0	0	0	0	0	0	0	0	0	0	0	0	0
1553605_a_at	ABCA13	0	0	0	0	0	0	0	0	0	0	0	0	0	0	0	0	0	0	0	0
1553607_at	LINC00189	0	0	0	-0.804506	0	0	0	0	0	0	0	0	0	0	0	0	0	1	0	0
1553608_a_at	LINC00189	0	0	0	-2.06294	0	0	-1.01854	0	-1.76841	0	0	0	0	0	0	0	0	1	1	1
1553611_s_at	KLHL35	0	0	0	0	0	0	0	-0.589383	-0.852002	0	0	0	0	0	0	0	0	0	1	0
1553612_at	U1	0	0	0	0	0	0	0	0	0	0	0	0	0	0	0	0	0	0	0	0
1553613_s_at	FOXC1	0	0	-1.98568	0	0	0	0	-1.99978	0	0	0	0	0	0	0	0	0	1	1	1
1553614_a_at	RP11-473M10.3	0	0	0	0	0	0	0	0	0	0	0	0	0	0	0	0	0	0	0	0
1553618_at	TRIM43CP	5.4549	0	-1.89429	0	0	0	2.35364	-4.25734	0	1	0	0	1	1	1	1	1	0	0	0
1553619_a_at	TRIM43CP	6.19329	0	-1.61379	1.17765	0	0	0	-5.05437	0	1	0	0	0	0	1	0	0	0	1	0
1553620_at	TRIM42	0	0	0	0	0	0	0	0	0	0	0	0	0	0	0	0	0	0	0	0
1553622_a_at	FSIP1	0	0	0	0	0	0	0	0	0	0	0	0	0	0	0	0	0	0	0	0
1553623_at	---	0	0	0	0	0	0	0	0	0	0	0	0	0	0	0	0	0	0	0	0
1553625_at	FAM98B	0	0	0	1.13669	0	0	0	0	0	0	0	0	0	0	0	0	0	0	0	0
1553626_a_at	C17orf57	0	0	0	-0.56658	0	0	0	0	0.345265	0	0	0	0	0	0	0	0	1	0	0
1553627_s_at	C17orf57	0	0	0	0	0	0	0	0	0	0	0	0	0	0	0	0	0	0	0	0
1553629_a_at	FAM71B	0	0	0	0	0	0	0	0	0	0	0	0	0	0	0	0	0	0	0	0
1553630_at	C10orf107	0	0	0	0	0	0	0	0	0	0	0	0	0	0	0	0	0	0	0	0
1553633_s_at	RP11-626K17.5	0	0	0	0	0	0	0	0	0	0	0	0	0	0	0	0	0	0	0	0
1553634_a_at	RP5-894A10.5	0	0	0	0	0	0	0	0	0	0	0	0	0	0	0	0	0	0	0	0
1553635_s_at	TCTEX1D1	0	0	0	0	0	0	0	0	0	0	0	0	0	0	0	0	0	0	0	0
1553636_at	TMCO5A	0	0	0	0	0	0	0	0	0.687608	0	0	0	0	0	0	0	0	0	0	0
1553637_s_at	TMCO5A	0	0	0	0	0	0	0	0	0	0	0	0	0	0	0	0	0	0	0	0
1553639_a_at	PPARGC1B	0	0	0	-0.846606	0	0	0	0	0	0	0	0	0	0	0	0	0	1	0	0
1553640_at	XKR6	0	0	0	0	0	0	0	0	0	0	0	0	0	0	0	0	0	0	0	0
1553641_a_at	TSGA13	0	0	0	0	0	0	0	0	0	0	0	0	0	0	0	0	0	0	0	0
1553642_at	C9orf163	0	0	0	0	0	0	0.497194	0	0	0	0	0	1	0	0	0	0	0	0	0
1553644_at	SYNE3	0	0	0	0.825196	0	0	0	0	0	0	0	0	0	0	0	0	0	0	0	0
1553645_at	CCDC141	0	0	0	1.01488	0	0	0	0	0	0	0	0	0	0	0	0	0	0	0	0
1553646_at	HDX	0	0	0	-1.09639	0	0	0	0	0	0	0	0	0	0	0	0	0	1	0	0
1553647_at	CDYL2	0	0	0	0	0	0	0	0	0	0	0	0	0	0	0	0	0	0	0	0
1553651_at	C18orf54	0	0	0	1.44005	0	0	0	0	0	0	0	0	0	0	0	0	0	0	0	0
1553652_a_at	C18orf54	0	0	0	0	0	0	-0.555825	0	-0.747156	0	0	0	0	0	0	0	0	0	1	0
1553654_at	SYT14	0	0	0	-1.23575	0	0	0	0	0	0	0	0	0	0	0	0	0	1	0	0
1553655_at	CDC20B	0	0	0	1.63906	0	0	0	0	-1.60591	0	0	0	0	0	0	0	0	0	1	0
1553656_at	TECTB	0	0	0	1.50827	0	0	0.241432	0	0	0	0	0	1	0	0	0	0	0	0	0
1553657_at	VWA3A	0	0	0	0	0	0	0	0	0	0	0	0	0	0	0	0	0	0	0	0
1553658_at	---	0	0	0	0.59502	0	0	0	0	0	0	0	0	0	0	0	0	0	0	0	0
1553660_at	HUS1B	0	0	0	1.47387	0	0	0	0	0	0	0	0	0	0	0	0	0	0	0	0
1553661_a_at	HUS1B	0	0	0	1.52708	0	0	0.479352	0	0	0	0	0	1	0	0	0	0	0	0	0
1553663_a_at	NPB	0	0	0	0	0	0	0	0	0	0	0	0	0	0	0	0	0	0	0	0
1553666_at	CCDC34	0	0	0	1.72277	0	0	0	0	0	0	0	0	0	0	0	0	0	0	0	0
1553668_at	LRCH3	0	0	0	0	0	0	0	0	0	0	0	0	0	0	0	0	0	0	0	0
1553670_at	INTS4	0	0	0	0	0	0	0.610296	0	0	0	0	0	1	0	0	0	0	0	0	0
1553672_at	ENAH	0	0	0	0	0	0	2.05784	-2.21448	0	0	0	0	1	0	0	1	0	0	0	0
1553673_at	STK35	0	0	-1.37871	0	0	0	0	-0.527253	-0.593201	0	0	0	0	0	0	0	0	1	1	1
1553674_at	LRRIQ3	0	0	0	-0.961542	0	0	0	0	0	0	0	0	0	0	0	0	0	1	0	0
1553675_at	KLC4	0	0	0	1.03947	0	0	0	0	0	0	0	0	0	0	0	0	0	0	0	0
1553677_a_at	TIPRL	0	0	0	0	0	0	0	0	0.923024	0	0	0	0	0	0	0	0	0	0	0
1553678_a_at	ITGB1	0	0	0	-0.735428	0	0	0	-1.18135	-1.30618	0	0	0	0	0	0	0	0	1	1	1
1553679_s_at	VKORC1L1	0	0	0	-1.83624	0	0	0	0	0	0	0	0	0	0	0	0	0	1	0	0
1553681_a_at	PRF1	0	0	0	0.644119	0	0	0	0	0	0	0	0	0	0	0	0	0	0	0	0
1553682_at	FBXL14	0	0	0	0	0	0	0	0	0	0	0	0	0	0	0	0	0	0	0	0
1553683_s_at	FBXL14	0	0	0	0	0	0	0	0	0	0	0	0	0	0	0	0	0	0	0	0
1553684_at	PPIL6	0	0	0	0	0	0	0	0	0	0	0	0	0	0	0	0	0	0	0	0
1553685_s_at	SP1	0	0	0	0	0	0	-0.553898	0	-0.595363	0	0	0	0	0	0	0	0	0	1	0
1553686_at	C18orf25	0	0	0	0	0	0	0	0	0	0	0	0	0	0	0	0	0	0	0	0
1553688_at	METTL6	0	0	0	0	0	0	0.515297	0	0.416902	0	0	0	1	0	0	0	0	0	0	0
1553689_s_at	METTL6	0	0	0	0	0	0	1.04251	0	1.29212	0	0	0	1	0	0	0	0	0	0	0
1553690_at	SGOL1	0	0	0	0	0	0	0.84628	0	1.36149	0	0	0	1	0	0	0	0	0	0	0
1553691_at	---	0	0	0	0	0	0	0	0	-0.734653	0	0	0	0	0	0	0	0	0	1	0
1553693_s_at	CBR4	0	0	0	0	0	0	0	0	0	0	0	0	0	0	0	0	0	0	0	0
1553694_a_at	PIK3C2A	3.1889	0	0	2.27301	0	0	-2.04976	-1.40666	-3.39636	1	0	0	0	0	0	0	0	0	1	0
1553695_a_at	NLRX1	0	0	0	1.07993	0	0	0	0	0.457853	0	0	0	0	0	0	0	0	0	0	0
1553696_s_at	ZNF569	0	0	0	0	0	0	-1.77251	0	-1.69308	0	0	0	0	0	0	0	0	0	1	0
1553697_at	CCSAP	3.12196	0	-3.63479	0	0	0	4.46278	-4.78002	0	1	0	0	1	1	1	1	1	0	0	0
1553698_a_at	CCSAP	3.36286	0	-3.66643	0	0	0	2.71083	-3.58252	0	1	0	0	1	1	1	1	1	0	0	0
1553701_a_at	DUSP18	0	0	-1.57379	0	0	0	0	-0.482152	-0.698997	0	0	0	0	0	0	0	0	1	1	1
1553702_at	ZNF697	0	0	0	0	0	0	0	0	0	0	0	0	0	0	0	0	0	0	0	0
1553703_at	AC010422.1	0	0	0	-0.31365	0	0	3.11697	-1.68899	1.56695	0	0	0	1	0	0	1	0	1	0	0
1553704_x_at	AC010422.1	0	0	0	1.39404	0	0	2.7347	-1.46905	1.46085	0	0	0	1	0	0	1	0	0	0	0
1553705_a_at	CHRM3	0	0	0	-0.868548	0	0	0	0	0	0	0	0	0	0	0	0	0	1	0	0
1553706_at	HTRA4	0	0	0	0	0	0	0	0	0	0	0	0	0	0	0	0	0	0	0	0
1553708_at	LINC00525	0	0	0	0	0	0	0	0	0	0	0	0	0	0	0	0	0	0	0	0
1553709_a_at	PRPF38A	2.22607	0	-1.51167	0	0	0	1.51613	-1.58613	0	1	0	0	1	1	1	1	1	0	0	0
1553710_at	FAM218A	0	1.66678	-2.06094	0	0	0	0.522357	-0.591182	0	0	0	1	1	0	1	1	1	0	0	0
1553711_a_at	FAM218A	0	0	0	0	0	0	0.777532	0	0	0	0	0	1	0	0	0	0	0	0	0
1553713_a_at	RHEBL1	0	0	-2.66353	0	0	0	1.94404	-3.57524	-2.02	0	0	0	1	0	0	1	0	1	0	0
1553715_s_at	FAM195A	0	0	0	1.71824	0	0	0	0.781994	1.29255	0	0	0	0	0	0	0	0	0	0	0
1553717_at	KCTD7	0	0	0	-2.66671	0	0	0	0	0	0	0	0	0	0	0	0	0	1	0	0
1553718_at	ZNF548	0	0	0	0	0	0	-0.492765	-0.677081	-1.53593	0	0	0	0	0	0	0	0	0	1	0
1553719_s_at	ZNF548	0	0	0	0	0	0	-1.03236	0	-2.00137	0	0	0	0	0	0	0	0	0	1	0
1553720_a_at	FAM123A	0	0	0	0	0	0	0	0	0.424076	0	0	0	0	0	0	0	0	0	0	0
1553721_at	RNF152	0	0	0	0	0	0	0	0	0	0	0	0	0	0	0	0	0	0	0	0
1553722_s_at	RNF152	0	0	0	0.478449	0	0	0	0	0	0	0	0	0	0	0	0	0	0	0	0
1553723_at	GPR97	0	0	0	0	0	0	0	0	0	0	0	0	0	0	0	0	0	0	0	0
1553725_s_at	ZNF644	0	0	0	0	0	0	0	0	0	0	0	0	0	0	0	0	0	0	0	0
1553726_s_at	C6orf170	0	0	0	0	0	0	0	0	0	0	0	0	0	0	0	0	0	0	0	0
1553727_at	B4GALNT3	0	0	0	0	0	0	0.358674	0	0	0	0	0	1	0	0	0	0	0	0	0
1553728_at	LRRC43	0	0	0	0	0	0	0.595997	0	0	0	0	0	1	0	0	0	0	0	0	0
1553729_s_at	B3GNT4	0	0	0	0	0	0	0	0	0	0	0	0	0	0	0	0	0	0	0	0
1553730_x_at	LRRC43	0	0	0	0	0	0	0.510866	0	0	0	0	0	1	0	0	0	0	0	0	0
1553732_s_at	CEP89	0	0	0	0	0	0	0	0	0	0	0	0	0	0	0	0	0	0	0	0
1553734_at	AK7	0	0	0	0	0	0	0	0	0	0	0	0	0	0	0	0	0	0	0	0
1553736_at	ZFC3H1	0	0	0	0	0	0	0	0	0	0	0	0	0	0	0	0	0	0	0	0
1553739_at	---	0	0	0	0	0	0	0	0	0	0	0	0	0	0	0	0	0	0	0	0
1553740_a_at	IRAK2	0	0	0	0	0	0	0	0	0	0	0	0	0	0	0	0	0	0	0	0
1553741_at	LINC00337	0	0	0	-1.66621	0	0	0.762856	0	0.650727	0	0	0	1	0	0	0	0	1	0	0
1553743_at	METTL21A	0	0	0	-0.628496	0	0	0	0	0	0	0	0	0	0	0	0	0	1	0	0
1553746_a_at	OTOGL	0	0	0	0	0	0	0	0	0	0	0	0	0	0	0	0	0	0	0	0
1553747_at	---	0	0	0	0	0	0	0	0	0	0	0	0	0	0	0	0	0	0	0	0
1553749_at	---	0	0	0	0	0	0	1.56255	0	1.84001	0	0	0	1	0	0	0	0	0	0	0
1553750_a_at	FAM76B	0	0	-1.28917	0	0	0	-0.641488	-0.6372	-1.23871	0	0	0	0	0	0	0	0	1	1	1
1553752_at	SPATA25	0	0	0	0	0	0	0	0	0	0	0	0	0	0	0	0	0	0	0	0
1553755_at	NXNL1	0	0	0	0	0	0	0	0	0	0	0	0	0	0	0	0	0	0	0	0
1553756_at	GLIS3-AS1	0	0	0	-4.34266	0	0	0	0	0	0	0	0	0	0	0	0	0	1	0	0
1553757_at	---	0	0	0	0	0	0	0	0	0	0	0	0	0	0	0	0	0	0	0	0
1553759_at	MCM9	0	0	0	0	0	0	0	0	0	0	0	0	0	0	0	0	0	0	0	0
1553761_at	PRR14L	0	0	0	-2.18658	0	0	0	0	0	0	0	0	0	0	0	0	0	1	0	0
1553764_a_at	AJUBA	0	2.49175	0	-2.25191	0	0	1.48297	0	2.60291	0	0	1	1	0	0	0	0	0	0	0
1553765_a_at	KLHL32	0	0	0	-1.51134	0	0	-1.37065	0	-2.2822	0	0	0	0	0	0	0	0	1	1	1
1553768_a_at	DCBLD1	0	0	0	0	0	0	0	0	-0.441389	0	0	0	0	0	0	0	0	0	1	0
1553769_at	SLAMF9	0	0	0	0	0	0	0	0	0	0	0	0	0	0	0	0	0	0	0	0
1553770_a_at	SLAMF9	0	0	0	0	0	0	0.374905	-0.439908	0	0	0	0	1	0	0	1	0	0	0	0
1553772_at	GK5	0	0	0	0	0	0	0	0	0	0	0	0	0	0	0	0	0	0	0	0
1553775_at	AC097359.1	0	0	0	-1.06528	0	0	0	0	0	0	0	0	0	0	0	0	0	1	0	0
1553776_at	UBE2U	0	0	0	0	0	0	0	0	0	0	0	0	0	0	0	0	0	0	0	0
1553778_at	WBSCR27	0	0	0	0	0	0	0	0	0	0	0	0	0	0	0	0	0	0	0	0
1553780_at	RP11-477I4.3	0	0	0	0	0	0	0.411791	0	0	0	0	0	1	0	0	0	0	0	0	0
1553781_at	ZC3HAV1L	0	0	0	0	0	0	0	0	0	0	0	0	0	0	0	0	0	0	0	0
1553785_at	RASGEF1B	0	0	0	0	0	0	0	0	0	0	0	0	0	0	0	0	0	0	0	0
1553787_at	C11orf45	0	0	0	0	0	0	0	0	0	0	0	0	0	0	0	0	0	0	0	0
1553789_a_at	C21orf58	0	0	0	0	0	0	0	0	0	0	0	0	0	0	0	0	0	0	0	0
1553792_at	KIAA1109	0	0	0	0	0	0	0	0	0	0	0	0	0	0	0	0	0	0	0	0
1553793_a_at	KIAA1109	0	0	-0.961162	-0.653408	0	0	-0.529659	0	-0.83216	0	0	0	0	0	0	0	0	1	1	1
1553794_at	STOML3	0	0	0	-2.14143	0	0	0	0	0	0	0	0	0	0	0	0	0	1	0	0
1553796_at	AC073479.1	0	0	0	0	0	0	0	0	0	0	0	0	0	0	0	0	0	0	0	0
1553797_a_at	AC073479.1	0	0	0	0	0	0	0	0	0	0	0	0	0	0	0	0	0	0	0	0
1553798_a_at	FBXL13	0	-1.56919	0	0	0	0	-0.498578	0	0	0	0	0	0	0	0	0	0	1	1	1
1553799_at	C15orf33	0	0	0	0	0	0	0	0	0	0	0	0	0	0	0	0	0	0	0	0
1553801_a_at	C14orf126	0	0	0	0	0	0	0.240454	0	0	0	0	0	1	0	0	0	0	0	0	0
1553802_a_at	SOX3	0	0	0	0	0	0	0	0	0	0	0	0	0	0	0	0	0	0	0	0
1553803_at	TEX34	0	0	0	0	0	0	0	-0.511794	0	0	0	0	0	0	0	0	0	0	1	0
1553804_a_at	TEX34	0	0	0	0	0	0	0	0	0	0	0	0	0	0	0	0	0	0	0	0
1553805_at	C3orf49	0	0	0	0	0	0	0	0	0	0	0	0	0	0	0	0	0	0	0	0
1553808_a_at	NKX2-3	2.45764	0	0	0	0	0	0	0	0	1	0	0	0	0	0	0	0	0	0	0
1553809_a_at	C9orf71	0	0	-2.0554	0	0	0	-1.29812	-1.37794	-3.08	0	0	0	0	0	0	0	0	1	1	1
1553810_a_at	KIAA1524	0	0	0	0	0	0	0	0	0	0	0	0	0	0	0	0	0	0	0	0
1553811_at	FAM222A-AS1	0	0	0	0	0	0	0	0	0	0	0	0	0	0	0	0	0	0	0	0
1553812_at	TLE6	0	0	0	0	0	0	0	0	0	0	0	0	0	0	0	0	0	0	0	0
1553813_s_at	TLE6	0	0	0	0	0	0	0	0	0	0	0	0	0	0	0	0	0	0	0	0
1553815_a_at	TCEANC	0	0	0	0	0	0	0	0	-1.36125	0	0	0	0	0	0	0	0	0	1	0
1553817_at	---	0	0	0	0	0	0	0	0	0	0	0	0	0	0	0	0	0	0	0	0
1553818_x_at	---	0	0	0	0	0	0	0	0	0	0	0	0	0	0	0	0	0	0	0	0
1553821_at	---	0	0	0	0	0	0	0	0	0	0	0	0	0	0	0	0	0	0	0	0
1553822_at	RTP1	0	0	0	0	0	0	0	0	-0.539547	0	0	0	0	0	0	0	0	0	1	0
1553823_a_at	RTP1	0	0	0	0	0	0	0	0	0	0	0	0	0	0	0	0	0	0	0	0
1553826_a_at	C16orf11	0	0	0	0	0	0	0	0	0	0	0	0	0	0	0	0	0	0	0	0
1553828_at	NXPE1	0	0	0	-1.43753	0	0	0	0	0	0	0	0	0	0	0	0	0	1	0	0
1553829_at	CYP1B1-AS1	0	0	0	0	0	0	0	0	0	0	0	0	0	0	0	0	0	0	0	0
1553830_s_at	MAGEA2	0	0	-3.43763	0	0	0	1.90097	0	0	0	0	0	1	0	0	0	0	1	0	0
1553831_at	APOBEC3D	0	0	0	0	0	0	0	0	0	0	0	0	0	0	0	0	0	0	0	0
1553832_at	LINC00315	0	0	0	0	0	0	0	0	0	0	0	0	0	0	0	0	0	0	0	0
1553834_at	COL6A5	0	0	0	0	0	0	0	0	0	0	0	0	0	0	0	0	0	0	0	0
1553835_a_at	COL6A5	0	0	0	0	0	0	0	0	0	0	0	0	0	0	0	0	0	0	0	0
1553837_at	PGAM5	0	0	0	0	0	0	0	0	0	0	0	0	0	0	0	0	0	0	0	0
1553838_at	C4orf45	0	0	0	0	0	0	0	0	0	0	0	0	0	0	0	0	0	0	0	0
1553839_at	CCDC149	0	0	0	0	0	0	0.575842	0	0	0	0	0	1	0	0	0	0	0	0	0
1553840_a_at	CCDC149	0	0	0	0	0	0	0	0	0	0	0	0	0	0	0	0	0	0	0	0
1553842_at	BEND2	0	0	0	0	0	0	0	0	0	0	0	0	0	0	0	0	0	0	0	0
1553843_at	C10orf67	0	0	0	0	0	0	0	0	0	0	0	0	0	0	0	0	0	0	0	0
1553844_a_at	C10orf67	0	0	0	0	0	0	0	0	0	0	0	0	0	0	0	0	0	0	0	0
1553845_x_at	C10orf67	0	0	0	0	0	0	0	0	0	0	0	0	0	0	0	0	0	0	0	0
1553846_at	SPERT	0	0	0	0	0	0	0	0	0	0	0	0	0	0	0	0	0	0	0	0
1553847_a_at	SPERT	0	0	0	-4.17452	0	0	0	0	0	0	0	0	0	0	0	0	0	1	0	0
1553849_at	CCDC26	0	0	0	0	0	0	0	0	0	0	0	0	0	0	0	0	0	0	0	0
1553850_at	C21orf88	0	0	0	0	0	0	0	0	0	0	0	0	0	0	0	0	0	0	0	0
1553851_at	SPIC	0	0	0	1.34426	0	0	0	0	0.49681	0	0	0	0	0	0	0	0	0	0	0
1553852_at	VPS13B	0	0	0	0	0	0	-1.04448	0	-1.25858	0	0	0	0	0	0	0	0	0	1	0
1553856_s_at	P2RY10	0	0	0	0	0	0	0	0	0	0	0	0	0	0	0	0	0	0	0	0
1553857_at	IGSF22	0	0	0	0	0	0	0	0	0	0	0	0	0	0	0	0	0	0	0	0
1553858_at	ZBTB3	0	0	0	0	0	0	1.21622	0	1.082	0	0	0	1	0	0	0	0	0	0	0
1553859_at	---	0	0	0	0	0	0	0	0	0	0	0	0	0	0	0	0	0	0	0	0
1553860_at	DCST1	0	0	0	0.993156	0	0	0	0	0	0	0	0	0	0	0	0	0	0	0	0
1553861_at	TCP11L2	0	0	0	0	0	0	0	0	0	0	0	0	0	0	0	0	0	0	0	0
1553863_at	WDFY4	0	0	0	0	0	0	0.347683	0	0	0	0	0	1	0	0	0	0	0	0	0
1553864_at	GPR26	0	0	0	-0.53636	0	0	0	0	0	0	0	0	0	0	0	0	0	1	0	0
1553865_a_at	GPR26	0	0	0	0	0	0	0	0	0	0	0	0	0	0	0	0	0	0	0	0
1553868_a_at	KIAA0825	0	0	0	0	0	0	0	0	-0.380068	0	0	0	0	0	0	0	0	0	1	0
1553869_at	SESN3	0	0	0	0	0	0	0	0	-0.617429	0	0	0	0	0	0	0	0	0	1	0
1553871_at	CSNK1G2-AS1	0	0	0	0	0	0	0	0	0	0	0	0	0	0	0	0	0	0	0	0
1553872_at	C17orf103	0	0	0	0	0	0	0	0	0	0	0	0	0	0	0	0	0	0	0	0
1553873_at	KLHL34	0	0	0	0	0	0	0	0	0	0	0	0	0	0	0	0	0	0	0	0
1553874_a_at	ZSCAN10	0	0	0	0	0	0	0	0	0	0	0	0	0	0	0	0	0	0	0	0
1553875_s_at	ZSCAN10	0	0	0	1.53341	0	0	0	0	0	0	0	0	0	0	0	0	0	0	0	0
1553876_at	SAMD3	0	0	0	0	0	0	0	0	0	0	0	0	0	0	0	0	0	0	0	0
1553878_at	GOT1L1	0	0	0	-0.555546	0	0	0	0	0	0	0	0	0	0	0	0	0	1	0	0
1553879_a_at	GOT1L1	0	0	0	0	0	0	0	0	0	0	0	0	0	0	0	0	0	0	0	0
1553880_at	C10orf91	0	0	0	0	0	0	0	0	0	0	0	0	0	0	0	0	0	0	0	0
1553881_at	RBM48	0	0	0	0	0	0	0	0	0	0	0	0	0	0	0	0	0	0	0	0
1553882_at	LINC00504	0	0	0	0	0	0	0	0	0	0	0	0	0	0	0	0	0	0	0	0
1553883_at	AC024563.1	0	0	0	0.611896	0	0	0	0	0	0	0	0	0	0	0	0	0	0	0	0
1553885_x_at	AC024563.1	0	0	0	0	0	0	0	0	0	0	0	0	0	0	0	0	0	0	0	0
1553886_at	CCDC108	0	0	0	0	0	0	0	0	0	0	0	0	0	0	0	0	0	0	0	0
1553887_at	C19orf75	0	0	0	0	0	0	0	0	0	0	0	0	0	0	0	0	0	0	0	0
1553888_at	LDHAL6A	0	0	-3.20719	0	0	0	-1.48042	-1.52262	-3.01737	0	0	0	0	0	0	0	0	1	1	1
1553889_at	MRGPRX2	0	0	0	-1.80377	0	0	0.394925	0	0	0	0	0	1	0	0	0	0	1	0	0
1553890_s_at	NTN5	0	0	0	0	0	0	0	0	0	0	0	0	0	0	0	0	0	0	0	0
1553891_at	KLF17	4.04814	0	-3.49403	-1.20507	0	0	3.41011	-3.61092	0	1	0	0	1	1	1	1	1	0	0	0
1553893_at	CCDC105	0	0	0	0	0	0	0	0	0	0	0	0	0	0	0	0	0	0	0	0
1553894_at	CCDC122	0	0	0	0	0	0	0	0	0	0	0	0	0	0	0	0	0	0	0	0
1553895_at	C11orf42	0	0	0	0	0	0	0.474409	0	0	0	0	0	1	0	0	0	0	0	0	0
1553898_a_at	RP11-760D2.11	0	0	0	0	0	0	0	0	0	0	0	0	0	0	0	0	0	0	0	0
1553900_s_at	AP000552.1	0	0	0	0	0	0	0	0	0	0	0	0	0	0	0	0	0	0	0	0
1553901_x_at	---	0	0	0	0	0	0	0	0	0	0	0	0	0	0	0	0	0	0	0	0
1553905_at	CXorf22	-1.4117	0	0	0	0	0	0	0	0	0	0	0	0	0	0	0	0	1	0	0
1553906_s_at	FGD2	0	0	0	0	0	0	0	0	0	0	0	0	0	0	0	0	0	0	0	0
1553907_a_at	EXD1	0	0	0	0	0	0	0	0	0	0	0	0	0	0	0	0	0	0	0	0
1553909_x_at	FAM178A	0	0	0	0	0	0	-0.568364	0	-0.944795	0	0	0	0	0	0	0	0	0	1	0
1553910_at	NBPF4	0	0	0	-1.05652	0	0	0	0	0.388029	0	0	0	0	0	0	0	0	1	0	0
1553911_at	RP5-981L23.1	0	0	0	0	0	0	0	0	0	0	0	0	0	0	0	0	0	0	0	0
1553912_at	RP3-368B9.1	0	0	0	-2.03064	0	0	0	0	0.373665	0	0	0	0	0	0	0	0	1	0	0
1553914_at	CTD-2144E22.11	0	0	0	-1.54356	0	0	0	0	0	0	0	0	0	0	0	0	0	1	0	0
1553915_at	C10orf126	0	0	0	0	0	0	0	0	0	0	0	0	0	0	0	0	0	0	0	0
1553917_at	PIKFYVE	0	0	0	0	0	0	0	-0.548459	0	0	0	0	0	0	0	0	0	0	1	0
1553918_at	LINC00479	0	0	0	0	0	0	0	0	0	0	0	0	0	0	0	0	0	0	0	0
1553919_at	C9orf62	0	0	0	0	0	0	0	0	0	0	0	0	0	0	0	0	0	0	0	0
1553920_at	C9orf84	0	0	0	0.897526	0	0	0	0	0	0	0	0	0	0	0	0	0	0	0	0
1553923_at	SLC22A24	0	0	0	0	0	0	0	0	0	0	0	0	0	0	0	0	0	0	0	0
1553924_at	FMO9P	0	0	0	0	0	0	0	0	0	0	0	0	0	0	0	0	0	0	0	0
1553927_at	C7orf33	0	0	0	3.16281	0	0	0	0	0	0	0	0	0	0	0	0	0	0	0	0
1553928_at	ELMOD2	0	0	0	0	0	0	0	1.24758	1.48112	0	0	0	0	0	0	0	0	0	0	0
1553929_at	ACER1	0	0	0	0.974771	0	0	0	0	0	0	0	0	0	0	0	0	0	0	0	0
1553930_at	---	0	0	0	-1.08173	0	0	0	0	0	0	0	0	0	0	0	0	0	1	0	0
1553931_at	OSTCP1	0	0	0	0	0	0	0	0	0	0	0	0	0	0	0	0	0	0	0	0
1553934_at	LINC00305	0	0	0	0.710332	0	0	0	0	0	0	0	0	0	0	0	0	0	0	0	0
1553935_at	RP11-91K8.1	0	0	0	1.15875	0	0	0	0	0	0	0	0	0	0	0	0	0	0	0	0
1553936_a_at	RP11-91K8.1	0	0	0	0	0	0	0	0	-1.62719	0	0	0	0	0	0	0	0	0	1	0
1553938_a_at	STK32A	0	0	0	0.611877	0	0	0	0	0	0	0	0	0	0	0	0	0	0	0	0
1553940_a_at	LRRC28	0	0	0	1.88731	0	0	-1.17977	0	-1.52788	0	0	0	0	0	0	0	0	0	1	0
1553943_at	AP006621.1	0	0	0	-1.5254	0	0	0	0	0	0	0	0	0	0	0	0	0	1	0	0
1553944_at	RP11-407N17.3	0	0	0	0	0	0	0	0	0	0	0	0	0	0	0	0	0	0	0	0
1553945_at	GPHB5	0	0	0	0	0	0	0	0	0	0	0	0	0	0	0	0	0	0	0	0
1553946_at	DCD	0	0	0	0.650884	0	0	0	0	0	0	0	0	0	0	0	0	0	0	0	0
1553947_at	EXOSC6	0	0	0	2.2682	0	0	0	0	-0.455526	0	0	0	0	0	0	0	0	0	1	0
1553949_at	---	0	0	0	-0.944302	0	0	0	0	0	0	0	0	0	0	0	0	0	1	0	0
1553952_at	ZDHHC19	0	0	0	-1.69338	0	0	0	0	0	0	0	0	0	0	0	0	0	1	0	0
1553954_at	RP4-639F20.3	0	0	2.22351	0	0	0	0	1.61557	1.86284	0	0	0	0	0	0	0	0	0	0	0
1553955_at	PPP1R21	0	0	0	0	0	0	0	1.58896	1.13068	0	0	0	0	0	0	0	0	0	0	0
1553956_at	TMEM237	0	0	0	0	0	0	0	0	0	0	0	0	0	0	0	0	0	0	0	0
1553957_at	ZNF564	0	0	0	0	0	0	-1.1788	0	-1.31651	0	0	0	0	0	0	0	0	0	1	0
1553959_a_at	B3GALT6	0	1.79841	0	-1.56607	0	0	0	0	0	0	0	1	0	0	0	0	0	0	0	0
1553960_at	SNX21	0	0	0	-2.3493	0	0	-0.83664	0	-1.8818	0	0	0	0	0	0	0	0	1	1	1
1553961_s_at	SNX21	0	0	0	0	0	0	0	0	0	0	0	0	0	0	0	0	0	0	0	0
1553962_s_at	RHOB	0	0	0	0	0	0	0	0	0	0	0	0	0	0	0	0	0	0	0	0
1553963_at	---	0	0	0	0	0	0	0	0	0	0	0	0	0	0	0	0	0	0	0	0
1553965_x_at	---	0	0	0	0.998529	0	0	0	0	0	0	0	0	0	0	0	0	0	0	0	0
1553967_at	ADAT3	0	0	0	-3.90648	0	0	0	0	0	0	0	0	0	0	0	0	0	1	0	0
1553968_a_at	ADAT3	0	0	0	-1.36646	0	0	0.818194	0	0	0	0	0	1	0	0	0	0	1	0	0
1553970_s_at	CEL	0	0	0	-0.802816	0	0	0	0	0	0	0	0	0	0	0	0	0	1	0	0
1553971_a_at	---	0	0	0	-0.699207	0	0	0	0	0	0	0	0	0	0	0	0	0	1	0	0
1553972_a_at	CBS	0	0	3.07774	0	0	0	0	0	2.50294	0	0	0	0	0	0	0	0	0	0	0
1553973_a_at	SPINK6	0	0	0	0	0	0	0	0	0	0	0	0	0	0	0	0	0	0	0	0
1553974_at	C22orf39	0	0	0	0	0	0	0	0	0.541769	0	0	0	0	0	0	0	0	0	0	0
1553976_a_at	DPCD	0	0	0	0.889025	0	0	0	0	0	0	0	0	0	0	0	0	0	0	0	0
1553977_a_at	CYP39A1	0	0	0	0	0	0	0	0	0	0	0	0	0	0	0	0	0	0	0	0
1553978_at	MEF2BNB	0	0	0	0	0	0	0.972358	0	1.47023	0	0	0	1	0	0	0	0	0	0	0
1553979_at	---	0	0	0	0	0	0	0	2.29957	1.74593	0	0	0	0	0	0	0	0	0	0	0
1553982_a_at	---	0	0	0	0	0	0	0	0	0	0	0	0	0	0	0	0	0	0	0	0
1553983_at	---	0	0	0	0	0	0	0.614743	0	1.33643	0	0	0	1	0	0	0	0	0	0	0
1553984_s_at	DTYMK	0	0	0	0	0	0	1.39821	1.43553	3.10848	0	0	0	1	0	0	0	0	0	0	0
1553986_at	RASEF	0	0	0	0	0	0	0	0	-0.923387	0	0	0	0	0	0	0	0	0	1	0
1553987_at	MAPKAPK5-AS1	0	0	0	0	0	0	0.899016	-1.14802	0	0	0	0	1	0	0	1	0	0	0	0
1553989_a_at	ATP6V1C2	0	0	0	0	0	0	-2.48358	1.31611	-1.33532	0	0	0	0	0	0	0	0	0	0	0
1553990_at	C16orf79	0	0	0	-0.526307	0	0	0	0	0	0	0	0	0	0	0	0	0	1	0	0
1553991_s_at	VSIG10	0	0	0	1.25056	0	0	0.740772	0	1.30662	0	0	0	1	0	0	0	0	0	0	0
1553992_s_at	NBR2	0	0	0	0	0	0	0	0	-0.809409	0	0	0	0	0	0	0	0	0	1	0
1553993_s_at	MED25	0	0	-1.26907	0	0	0	-1.09989	-1.69353	-2.483	0	0	0	0	0	0	0	0	1	1	1
1553994_at	NT5E	0	0	0	0	0	0	0	0	0	0	0	0	0	0	0	0	0	0	0	0
1553995_a_at	NT5E	0	0	0	0	0	0	0	0	0	0	0	0	0	0	0	0	0	0	0	0
1553997_a_at	ASPHD1	0	0	0	0	0	0	0	0	0	0	0	0	0	0	0	0	0	0	0	0
1553998_at	DMRTC1B	0	0	0	0	0	0	0	0	0	0	0	0	0	0	0	0	0	0	0	0
1554001_at	TRIM37	0	0	0	0	0	0	-0.932306	1.03963	0	0	0	0	0	0	0	0	0	0	0	0
1554003_at	RP11-428C6.1	0	0	0	0	0	0	-0.89793	-0.455079	-0.90161	0	0	0	0	0	0	0	0	0	1	0
1554004_a_at	RP11-428C6.1	0	0	0	0	0	0	0	0	0	0	0	0	0	0	0	0	0	0	0	0
1554006_a_at	LLGL2	0	0	0	0	0	0	0	0	0	0	0	0	0	0	0	0	0	0	0	0
1554007_at	---	0	0	0	0	0	0	0	0	0	0	0	0	0	0	0	0	0	0	0	0
1554008_at	OSMR	0	0	-1.5343	0	0	0	0	0	0	0	0	0	0	0	0	0	0	1	0	0
1554010_at	---	0	0	0	-1.06409	0	0	0	0	0	0	0	0	0	0	0	0	0	1	0	0
1554012_at	RSPO2	0	-1.73768	-2.40522	1.73964	0	0	-2.76925	0	-3.4276	0	0	0	0	0	0	0	0	0	1	0
1554014_at	CHD2	0	0	0	0	0	0	0	-1.36605	-2.76601	0	0	0	0	0	0	0	0	0	1	0
1554015_a_at	CHD2	0	0	0	0	0	0	-0.63612	-0.805094	-1.65782	0	0	0	0	0	0	0	0	0	1	0
1554016_a_at	C16orf57	0	0	0	0	0	0	-1.19392	0	-1.57358	0	0	0	0	0	0	0	0	0	1	0
1554017_at	SNRNP35	0	0	0	-1.32879	0	0	0	0	0	0	0	0	0	0	0	0	0	1	0	0
1554018_at	GPNMB	0	0	0	0	0	0	0	0	0	0	0	0	0	0	0	0	0	0	0	0
1554019_s_at	CEP57L1	0	0	0	-1.81121	0	0	-0.771714	0	0	0	0	0	0	0	0	0	0	1	1	1
1554020_at	BICD1	0	0	0	-0.792694	0	0	0	1.86068	0	0	0	0	0	0	0	0	0	1	0	0
1554021_a_at	ZNF12	0	0	0	0	0	0	0	0	0	0	0	0	0	0	0	0	0	0	0	0
1554022_at	CCDC13	0	0	0	0	0	0	0	0	0	0	0	0	0	0	0	0	0	0	0	0
1554023_s_at	CCDC13	0	0	0	0	0	0	0	0	0	0	0	0	0	0	0	0	0	0	0	0
1554026_a_at	MYO10	0	0	0	0	0	0	1.5693	-0.906848	0.678534	0	0	0	1	0	0	1	0	0	0	0
1554027_a_at	SLC4A4	0	0	0	0	0	0	0.293362	0	0	0	0	0	1	0	0	0	0	0	0	0
1554029_a_at	TTC37	0	0	0	-1.39003	0	0	0	0	0	0	0	0	0	0	0	0	0	1	0	0
1554030_at	ARSB	0	0	0	0	0	0	0	0	0	0	0	0	0	0	0	0	0	0	0	0
1554032_at	ARSB	0	0	0	-2.38132	0	0	0	0	0	0	0	0	0	0	0	0	0	1	0	0
1554033_at	FRMD4A	0	0	0	0	0	0	0	0	0	0	0	0	0	0	0	0	0	0	0	0
1554034_a_at	FRMD4A	0	0	0	0.982703	0	0	0	0	0	0	0	0	0	0	0	0	0	0	0	0
1554036_at	---	2.8473	0	-3.37859	0	0	0	5.47955	-3.56827	2.26011	1	0	0	1	1	1	1	1	0	0	0
1554037_a_at	ZBTB24	0	0	-3.41983	0	0	0	3.32563	-2.95194	0	0	0	0	1	0	0	1	0	1	0	0
1554038_at	LARP1B	0	0	0	0	0	0	0.586108	0	0	0	0	0	1	0	0	0	0	0	0	0
1554039_at	C14orf159	0	0	0	3.03585	0	0	0	0	0	0	0	0	0	0	0	0	0	0	0	0
1554041_at	TMEM239	0	0	0	0	0	0	0	0	0	0	0	0	0	0	0	0	0	0	0	0
1554042_s_at	C20orf141	0	0	0	0.573436	0	0	0	0	0	0	0	0	0	0	0	0	0	0	0	0
1554043_a_at	---	0	0	0	0	0	0	0	0	0	0	0	0	0	0	0	0	0	0	0	0
1554044_a_at	MRAP	0	0	0	0	0	0	0	0	0	0	0	0	0	0	0	0	0	0	0	0
1554045_at	---	0	0	0	-1.116	0	0	0	-0.923611	0	0	0	0	0	0	0	0	0	1	1	1
1554047_at	TXNDC9	0	0	0	0	0	0	0.404808	0	0.445077	0	0	0	1	0	0	0	0	0	0	0
1554049_s_at	RP11-574F21.3	0	0	-1.90506	0	0	0	2.57566	-2.08699	0	0	0	0	1	0	0	1	0	1	0	0
1554050_at	SMPDL3B	0	0	0	0	0	0	0	0	0	0	0	0	0	0	0	0	0	0	0	0
1554052_at	CNOT1	0	0	0	0	0	0	0	0	0	0	0	0	0	0	0	0	0	0	0	0
1554053_at	SPTLC1	0	0	0	0	0	0	-1.37711	0	-2.48918	0	0	0	0	0	0	0	0	0	1	0
1554057_at	RP11-29H23.1	0	0	0	0	0	0	2.77259	-2.16401	0	0	0	0	1	0	0	1	0	0	0	0
1554059_at	SETMAR	0	0	0	0	0	0	0.943957	-0.812984	0	0	0	0	1	0	0	1	0	0	0	0
1554060_s_at	SETMAR	0	0	0	0	0	0	0.607219	0	0	0	0	0	1	0	0	0	0	0	0	0
1554062_at	XG	0	0	0	0	0	0	-0.75919	0	-1.53683	0	0	0	0	0	0	0	0	0	1	0
1554063_at	ZHX1-C8ORF76	0	0	0	0	0	0	0	0	-1.21825	0	0	0	0	0	0	0	0	0	1	0
1554065_at	FAM125B	0	0	0	0	0	0	0	0	0	0	0	0	0	0	0	0	0	0	0	0
1554067_at	C12orf66	-2.60079	0	0	0	0	0	0	0	-2.38939	0	0	0	0	0	0	0	0	1	1	1
1554068_s_at	C12orf66	0	0	0	0	0	0	0	0	0	0	0	0	0	0	0	0	0	0	0	0
1554069_at	EPHA8	0	0	0	0	0	0	0.35444	0	0	0	0	0	1	0	0	0	0	0	0	0
1554071_at	CCDC67	0	0	0	0	0	0	0.288068	0	0	0	0	0	1	0	0	0	0	0	0	0
1554072_s_at	CCDC67	0	0	0	0	0	0	0	0	0	0	0	0	0	0	0	0	0	0	0	0
1554074_s_at	SLFNL1	0	0	0	0	0	0	0	0	0	0	0	0	0	0	0	0	0	0	0	0
1554076_s_at	TMEM136	0	0	0	0	0	0	0	0	0	0	0	0	0	0	0	0	0	0	0	0
1554077_a_at	TMEM53	0	0	0	0	0	0	0	0	-0.934442	0	0	0	0	0	0	0	0	0	1	0
1554078_s_at	DNAJA3	0	0	0	0	0	0	0	1.10747	0.887028	0	0	0	0	0	0	0	0	0	0	0
1554079_at	GALNTL4	0	0	0	0	0	0	0	0	-1.10691	0	0	0	0	0	0	0	0	0	1	0
1554080_at	RQCD1	0	0	0	0	0	0	0	0	0	0	0	0	0	0	0	0	0	0	0	0
1554082_a_at	NOL9	0	2.65359	-2.45657	0	0	0	3.05277	-2.06101	0.850488	0	0	1	1	0	1	1	1	0	0	0
1554084_a_at	NOL9	0	0	0	0	0	0	0	0	0	0	0	0	0	0	0	0	0	0	0	0
1554085_at	DDX51	0	0	0	0	0	0	1.81039	0	1.99844	0	0	0	1	0	0	0	0	0	0	0
1554086_at	TUBGCP3	0	0	0	0	0	0	0	0	0	0	0	0	0	0	0	0	0	0	0	0
1554089_s_at	SBDSP1	2.77808	0	0	0	0	0	3.35802	-1.566	1.63786	1	0	0	1	1	0	1	0	0	0	0
1554091_a_at	TIRAP	0	0	0	0	0	0	0	0	0	0	0	0	0	0	0	0	0	0	0	0
1554093_a_at	SNAPC5	0	0	0	0	0	0	0.891129	0	1.08292	0	0	0	1	0	0	0	0	0	0	0
1554094_at	ENTPD5	0	0	0	0	0	0	0	0	0	0	0	0	0	0	0	0	0	0	0	0
1554095_at	RBM33	0	0	0	0	0	0	0	0	0	0	0	0	0	0	0	0	0	0	0	0
1554096_a_at	RBM33	0	0	0	0	0	0	0	0	-0.573218	0	0	0	0	0	0	0	0	0	1	0
1554097_a_at	MIR31HG	0	0	0	0	0	0	0	0	0	0	0	0	0	0	0	0	0	0	0	0
1554098_at	SPIN3	0	0	0	0	0	0	0	0	0	0	0	0	0	0	0	0	0	0	0	0
1554099_a_at	SPIN3	0	0	0	0	0	0	0	0	0	0	0	0	0	0	0	0	0	0	0	0
1554101_a_at	TMTC4	0	0	0	0	0	0	0	0.621158	0.714414	0	0	0	0	0	0	0	0	0	0	0
1554102_a_at	TMTC4	0	0	0	0	0	0	0	0	0	0	0	0	0	0	0	0	0	0	0	0
1554103_at	---	0	0	0	0	0	0	0	0	0	0	0	0	0	0	0	0	0	0	0	0
1554105_at	TMEM185A	0	0	-1.94161	-0.457106	0	0	0	0	0	0	0	0	0	0	0	0	0	1	0	0
1554106_at	NBEAL1	0	0	0	0	0	0	0	0	0	0	0	0	0	0	0	0	0	0	0	0
1554108_at	ALS2CR8	0	0	0	-1.08251	0	0	0	0	0	0	0	0	0	0	0	0	0	1	0	0
1554110_at	CDCP1	0	0	0	0	0	0	0	0	0	0	0	0	0	0	0	0	0	0	0	0
1554112_a_at	ULK2	0	0	-3.12028	0.565218	0	0	1.0151	-1.30554	0	0	0	0	1	0	0	1	0	0	0	0
1554113_a_at	SLC4A8	0	0	0	0	0	0	0	0	0	0	0	0	0	0	0	0	0	0	0	0
1554114_s_at	SSH2	0	0	0	0	0	0	0	0	0	0	0	0	0	0	0	0	0	0	0	0
1554115_at	C5orf58	0	0	0	-2.6107	0	0	0	0	0	0	0	0	0	0	0	0	0	1	0	0
1554116_s_at	PARP11	0	0	0	1.33099	0	0	0	0	0	0	0	0	0	0	0	0	0	0	0	0
1554117_at	CCDC60	0	0	0	-0.922735	0	0	0	0	0	0	0	0	0	0	0	0	0	1	0	0
1554119_at	C16orf57	0	0	0	0	0	0	0	0	0	0	0	0	0	0	0	0	0	0	0	0
1554121_at	HSD17B12	0	0	0	0	0	0	0	0	0	0	0	0	0	0	0	0	0	0	0	0
1554122_a_at	HSD17B12	0	0	0	0	0	0	0	0	0	0	0	0	0	0	0	0	0	0	0	0
1554125_a_at	NLGN4Y	0	0	0	0	0	0	0.212955	0	0	0	0	0	1	0	0	0	0	0	0	0
1554126_at	MSRB3	0	0	0	0	0	0	0	0	0	0	0	0	0	0	0	0	0	0	0	0
1554127_s_at	MSRB3	0	0	0	-3.13383	0	0	0.598613	0	0	0	0	0	1	0	0	0	0	1	0	0
1554128_at	ADIG	0	0	0	0	0	0	0	0	0.522976	0	0	0	0	0	0	0	0	0	0	0
1554129_a_at	ADIG	0	0	0	0	0	0	0.487402	0	0	0	0	0	1	0	0	0	0	0	0	0
1554131_at	FAM190B	0	0	0	0	0	0	0	0	0	0	0	0	0	0	0	0	0	0	0	0
1554132_a_at	FAM190B	0	0	0	-0.380237	0	0	0	0	0	0	0	0	0	0	0	0	0	1	0	0
1554133_at	RUFY2	0	0	0	0	0	0	0	0	0	0	0	0	0	0	0	0	0	0	0	0
1554140_at	WDR78	0	0	0	0	0	0	0	-0.967539	0	0	0	0	0	0	0	0	0	0	1	0
1554141_s_at	WDR78	0	0	0	0	0	0	0	0	0	0	0	0	0	0	0	0	0	0	0	0
1554142_at	SUGT1P3	0	0	0	0	0	0	0	0	0	0	0	0	0	0	0	0	0	0	0	0
1554143_a_at	SUGT1P3	0	0	0	0	0	0	0	0	0	0	0	0	0	0	0	0	0	0	0	0
1554145_a_at	PPP1R21	0	0	0	0	0	0	0	0	0	0	0	0	0	0	0	0	0	0	0	0
1554147_s_at	C3orf15	0	0	0	-0.685841	0	0	0	0	0	0	0	0	0	0	0	0	0	1	0	0
1554148_a_at	SLC33A1	0	0	0	0	0	0	-1.22662	0	-1.79406	0	0	0	0	0	0	0	0	0	1	0
1554149_at	CLDND1	0	0	0	0	0	0	-1.06971	0	-1.62023	0	0	0	0	0	0	0	0	0	1	0
1554151_at	OGDH	0	0	0	0	0	0	0	0	0	0	0	0	0	0	0	0	0	0	0	0
1554152_a_at	OGDH	0	0	0	0	0	0	0	0	0	0	0	0	0	0	0	0	0	0	0	0
1554153_a_at	PHF21A	0	0	0	0	0	0	-1.0396	0	-0.759651	0	0	0	0	0	0	0	0	0	1	0
1554154_at	GDAP2	0	0	0	0	0	0	0	0	0	0	0	0	0	0	0	0	0	0	0	0
1554155_at	MCPH1	0	0	-2.06387	0	0	0	1.00686	0	0	0	0	0	1	0	0	0	0	1	0	0
1554156_a_at	WFDC8	0	0	0	0.511425	0	0	0	0	0	0	0	0	0	0	0	0	0	0	0	0
1554157_a_at	WFDC8	0	0	0	0	0	0	0	0	0	0	0	0	0	0	0	0	0	0	0	0
1554158_at	ZMYND11	0	0	0	-0.745832	0	0	-0.922959	0	-1.03076	0	0	0	0	0	0	0	0	1	1	1
1554159_a_at	ZMYND11	0	0	0	0.370419	0	0	-0.981908	0	-1.34367	0	0	0	0	0	0	0	0	0	1	0
1554160_a_at	ZNF446	0	0	0	0	0	0	0.247419	0	0.241015	0	0	0	1	0	0	0	0	0	0	0
1554161_at	SLC25A27	0	0	0	0	0	0	0	0	0	0	0	0	0	0	0	0	0	0	0	0
1554163_at	TWIST2	0	0	0	0	0	0	0	0	0	0	0	0	0	0	0	0	0	0	0	0
1554165_at	FAM53B	0	0	0	0	0	0	0	-1.46937	-1.12031	0	0	0	0	0	0	0	0	0	1	0
1554167_a_at	GOLGA7	0	0	0	0	0	0	0	0	0	0	0	0	0	0	0	0	0	0	0	0
1554168_a_at	SH3KBP1	0	-1.40657	0	0	0	0	-3.04127	0	-2.52269	0	0	0	0	0	0	0	0	1	1	1
1554170_a_at	MBLAC1	0	0	0	-0.963622	0	0	1.1927	-0.650329	0.660201	0	0	0	1	0	0	1	0	1	0	0
1554171_at	ZMYM3	0	0	0	0	0	0	0	0	0.672055	0	0	0	0	0	0	0	0	0	0	0
1554172_a_at	ZMYM3	0	0	0	0.772908	0	0	0	0	0	0	0	0	0	0	0	0	0	0	0	0
1554173_at	CD300LB	0	0	0	0.396747	0	0	0	0	0	0	0	0	0	0	0	0	0	0	0	0
1554175_at	CD300LB	0	0	0	0	0	0	0	0	0	0	0	0	0	0	0	0	0	0	0	0
1554176_a_at	C3orf33	-1.72789	0	0	0	0	0	-2.23324	0	-2.2834	0	0	0	0	0	0	0	0	1	1	1
1554177_a_at	ATP5S	0	0	0	0	0	0	0	0	0	0	0	0	0	0	0	0	0	0	0	0
1554178_a_at	FAM126B	0	0	0	0	0	0	0	0	0	0	0	0	0	0	0	0	0	0	0	0
1554179_s_at	LYNX1	0	0	0	0	0	0	0	0	0	0	0	0	0	0	0	0	0	0	0	0
1554181_at	SNX32	0	0	0	0	0	0	0	0	0	0	0	0	0	0	0	0	0	0	0	0
1554182_at	TRIM73	0	0	0	0	0	0	0	0	0	0	0	0	0	0	0	0	0	0	0	0
1554183_s_at	TRIM73	0	0	0	0	0	0	0	0	0	0	0	0	0	0	0	0	0	0	0	0
1554185_at	RP11-266L9.4	0	0	0	0	0	0	0	0	0	0	0	0	0	0	0	0	0	0	0	0
1554187_at	---	0	0	0	0	0	0	0	0	0	0	0	0	0	0	0	0	0	0	0	0
1554188_at	C11orf53	0	0	0	0	0	0	0	0	0	0	0	0	0	0	0	0	0	0	0	0
1554190_s_at	PLEKHS1	0	0	0	0	0	0	0	0	0	0	0	0	0	0	0	0	0	0	0	0
1554192_s_at	TRMT44	0	0	0	0.937467	0	0	0	-0.645339	-0.476932	0	0	0	0	0	0	0	0	0	1	0
1554193_s_at	MANEA	0	0	-1.66671	-2.12037	0	0	0	0	0	0	0	0	0	0	0	0	0	1	0	0
1554194_at	---	0	0	0	0	0	0	0.531443	0	0	0	0	0	1	0	0	0	0	0	0	0
1554195_a_at	C5orf46	0	0	0	0	0	0	0	0	0	0	0	0	0	0	0	0	0	0	0	0
1554196_at	IZUMO1	0	0	0	0	0	0	0	0	0	0	0	0	0	0	0	0	0	0	0	0
1554198_at	SH3YL1	0	0	0	-1.14697	0	0	0	0	0	0	0	0	0	0	0	0	0	1	0	0
1554199_at	PTPRO	0	0	0	1.14066	0	0	0	0	0	0	0	0	0	0	0	0	0	0	0	0
1554201_at	CABP4	0	0	0	0	0	0	0	0	0	0	0	0	0	0	0	0	0	0	0	0
1554202_x_at	CABP4	0	0	0	0	0	0	0	0	0.586676	0	0	0	0	0	0	0	0	0	0	0
1554203_at	GRIK1-AS1	0	0	0	0	0	0	0	0	0	0	0	0	0	0	0	0	0	0	0	0
1554205_s_at	ICA1L	0	0	0	0	0	0	0	0	0	0	0	0	0	0	0	0	0	0	0	0
1554206_at	RP13-228J13.5	0	0	0	0	0	0	0	0	0	0	0	0	0	0	0	0	0	0	0	0
1554208_at	MEI1	0	0	0	0	0	0	0	-0.67834	0	0	0	0	0	0	0	0	0	0	1	0
1554210_at	ZCCHC13	0	0	0	0	0	0	0	0	0	0	0	0	0	0	0	0	0	0	0	0
1554212_s_at	KCNS2	0	0	0	0.546216	0	0	0	0	0	0	0	0	0	0	0	0	0	0	0	0
1554213_at	ARHGEF10	0	0	0	0	0	0	0	0	0	0	0	0	0	0	0	0	0	0	0	0
1554214_at	---	0	0	0	0	0	0	0	0	0	0	0	0	0	0	0	0	0	0	0	0
1554216_at	CCDC132	0	0	0	0	0	0	0	0	-0.780974	0	0	0	0	0	0	0	0	0	1	0
1554217_a_at	CCDC132	-1.83701	0	0	0	0	0	-0.890469	0	-0.853892	0	0	0	0	0	0	0	0	1	1	1
1554219_at	---	0	0	0	0	0	0	0	0	0	0	0	0	0	0	0	0	0	0	0	0
1554220_a_at	---	0	0	0	0	0	0	0	0	0	0	0	0	0	0	0	0	0	0	0	0
1554222_at	AC010325.1	0	0	0	-1.18696	0	0	0	0	0	0	0	0	0	0	0	0	0	1	0	0
1554224_at	---	0	0	0	0	0	0	0	0	0	0	0	0	0	0	0	0	0	0	0	0
1554225_a_at	---	0	0	0	-1.6234	0	0	0.412472	0	0	0	0	0	1	0	0	0	0	1	0	0
1554228_a_at	C8orf56	0	0	0	0	0	0	0	0	0	0	0	0	0	0	0	0	0	0	0	0
1554229_at	CREBRF	0	0	0	-1.18895	0	0	0	0	0	0	0	0	0	0	0	0	0	1	0	0
1554231_a_at	ZNF396	0	0	0	0	0	0	0	0	0	0	0	0	0	0	0	0	0	0	0	0
1554232_a_at	---	0	0	0	0	0	0	0	0	0	0	0	0	0	0	0	0	0	0	0	0
1554233_at	C1QTNF9	0	0	0	0	0	0	0	0	0	0	0	0	0	0	0	0	0	0	0	0
1554234_at	KATNAL2	0	0	0	0	0	0	0	0	0	0	0	0	0	0	0	0	0	0	0	0
1554235_at	CTNNA3	0	0	0	0	0	0	-0.538341	0	0	0	0	0	0	0	0	0	0	0	1	0
1554237_at	SDCCAG8	0	0	0	0	0	0	0	0	0	0	0	0	0	0	0	0	0	0	0	0
1554239_s_at	ZADH2	0	0	0	0	0	0	0.475613	0	0	0	0	0	1	0	0	0	0	0	0	0
1554240_a_at	ITGAL	0	0	0	0	0	0	0	0	0	0	0	0	0	0	0	0	0	0	0	0
1554241_at	COCH	0	1.29823	0	0	0	0	0	0	0	0	0	1	0	0	0	0	0	0	0	0
1554242_a_at	COCH	0	0	0	0	0	0	0	0	0	0	0	0	0	0	0	0	0	0	0	0
1554245_x_at	ARL17B	0	0	-2.11391	0	0	0	1.6692	-1.29384	0.706907	0	0	0	1	0	0	1	0	1	0	0
1554246_at	C1orf210	0	0	0	0	0	0	0	-0.813063	-1.73067	0	0	0	0	0	0	0	0	0	1	0
1554248_at	ZNF638	0	0	0	-0.981594	0	0	0.764758	0	0	0	0	0	1	0	0	0	0	1	0	0
1554249_a_at	ZNF638	0	0	0	0	0	0	0	0	-1.53915	0	0	0	0	0	0	0	0	0	1	0
1554250_s_at	---	0	0	-2.34795	-3.46162	0	0	1.28716	0	0	0	0	0	1	0	0	0	0	1	0	0
1554251_at	---	0	0	0	0	0	0	0	0	0	0	0	0	0	0	0	0	0	0	0	0
1554252_a_at	CERS3	0	0	0	0	0	0	0.634399	0	0	0	0	0	1	0	0	0	0	0	0	0
1554253_a_at	CERS3	0	0	0	0	0	0	0	0	0	0	0	0	0	0	0	0	0	0	0	0
1554256_a_at	PCNXL2	0	0	0	0	0	0	0	0	0	0	0	0	0	0	0	0	0	0	0	0
1554258_a_at	DNAJC5B	0	0	0	0	0	0	0	0	0	0	0	0	0	0	0	0	0	0	0	0
1554259_at	GPSM1	0	0	0	0	0	0	0	0	0.482077	0	0	0	0	0	0	0	0	0	0	0
1554260_a_at	FRYL	0	0	0	0	0	0	0	0	-0.50268	0	0	0	0	0	0	0	0	0	1	0
1554261_at	KLHL29	0	0	0	-2.48862	0	0	0	0	0	0	0	0	0	0	0	0	0	1	0	0
1554262_s_at	KLHL29	0	0	0	-2.21271	0	0	0	0	0	0	0	0	0	0	0	0	0	1	0	0
1554264_at	CKAP2	0	0	-2.32406	0	0	0	1.26378	-1.05325	0	0	0	0	1	0	0	1	0	1	0	0
1554266_at	---	0	0	0	0	0	0	0	0	0	0	0	0	0	0	0	0	0	0	0	0
1554268_at	MORN1	0	0	0	0	0	0	0	0	0	0	0	0	0	0	0	0	0	0	0	0
1554271_a_at	CENPL	0	0	-1.45459	0	0	0	0.763448	-1.66161	-1.15631	0	0	0	1	0	0	1	0	1	0	0
1554272_at	ERAP2	0	0	0	1.20142	0	0	0	0	0	0	0	0	0	0	0	0	0	0	0	0
1554273_a_at	ERAP2	0	0	0	0	0	0	0	0	0	0	0	0	0	0	0	0	0	0	0	0
1554274_a_at	SSH1	0	0	0	0	0	0	0	0	0	0	0	0	0	0	0	0	0	0	0	0
1554276_at	SART3	0	0	0	0	0	0	0	0	0	0	0	0	0	0	0	0	0	0	0	0
1554277_s_at	FANCM	0	0	-1.81358	0	0	0	0	-0.726801	-0.802929	0	0	0	0	0	0	0	0	1	1	1
1554279_a_at	TRMT2B	0	0	0	0	0	0	0	0	0	0	0	0	0	0	0	0	0	0	0	0
1554280_a_at	C9orf43	0	0	0	0	0	0	0	0	-0.57501	0	0	0	0	0	0	0	0	0	1	0
1554281_at	---	0	0	0	0	0	0	0	0	0	0	0	0	0	0	0	0	0	0	0	0
1554283_at	CCRN4L	0	0	-1.96856	0	0	0	1.87454	-1.17481	0	0	0	0	1	0	0	1	0	1	0	0
1554285_at	HAVCR2	0	0	0	0	0	0	0	0	0	0	0	0	0	0	0	0	0	0	0	0
1554286_at	---	0	0	-2.87247	0	0	0	2.07328	-2.1239	0	0	0	0	1	0	0	1	0	1	0	0
1554287_at	TRIM4	0	0	0	0	0	0	0	0	0	0	0	0	0	0	0	0	0	0	0	0
1554288_at	FAM160B1	0	0	0	0	0	0	0	0	0	0	0	0	0	0	0	0	0	0	0	0
1554290_at	HERC3	0	0	0	-1.51938	0	0	0	0	0.292081	0	0	0	0	0	0	0	0	1	0	0
1554291_at	UHRF1BP1L	0	0	0	0	0	0	0	0	0	0	0	0	0	0	0	0	0	0	0	0
1554292_a_at	UHRF1BP1L	0	0	-1.14653	0	0	0	0	0	-0.526839	0	0	0	0	0	0	0	0	1	1	1
1554293_at	TTBK2	0	0	0	0	0	0	0	0	0	0	0	0	0	0	0	0	0	0	0	0
1554294_s_at	TTBK2	0	0	0	0	0	0	0	0	0	0	0	0	0	0	0	0	0	0	0	0
1554295_x_at	TTBK2	0	0	0	0	0	0	0	0	0	0	0	0	0	0	0	0	0	0	0	0
1554296_at	CYP19A1	0	0	0	0	0	0	0	0	0	0	0	0	0	0	0	0	0	0	0	0
1554298_a_at	WDR49	-1.67557	0	0	0	0	0	0	0	-0.830405	0	0	0	0	0	0	0	0	1	1	1
1554299_at	NPAS4	0	0	0	0	0	0	0	0	0	0	0	0	0	0	0	0	0	0	0	0
1554300_a_at	SVOPL	0	0	-2.71371	0	0	0	-2.39472	-2.28879	-4.78599	0	0	0	0	0	0	0	0	1	1	1
1554301_at	RP11-203P23.1	0	0	0	-0.754735	0	0	0	0	0	0	0	0	0	0	0	0	0	1	0	0
1554302_s_at	RP11-203P23.1	0	0	0	0	0	0	0	0	0	0	0	0	0	0	0	0	0	0	0	0
1554303_at	HNMT	0	0	0	0	0	0	0	0	0	0	0	0	0	0	0	0	0	0	0	0
1554305_at	---	0	0	0	0	0	0	0	0	0	0	0	0	0	0	0	0	0	0	0	0
1554306_at	ITPKB	0	0	0	0	0	0	0	0	0	0	0	0	0	0	0	0	0	0	0	0
1554307_at	---	0	0	0	0	0	0	0.714211	-0.655869	0	0	0	0	1	0	0	1	0	0	0	0
1554308_s_at	GABRA2	0	0	0	0	0	0	0	0	0	0	0	0	0	0	0	0	0	0	0	0
1554309_at	EIF4G3	0	0	0	0	0	0	-1.8014	0	-1.87683	0	0	0	0	0	0	0	0	0	1	0
1554310_a_at	EIF4G3	0	0	0	0	0	0	-1.67944	0	-1.74047	0	0	0	0	0	0	0	0	0	1	0
1554311_a_at	SUPT6H	0.994373	0	0	-4.61993	0	0	0	0	0	1	0	0	0	0	0	0	0	0	0	0
1554312_at	RNF170	0	0	0	-1.35646	0	0	0	0	0	0	0	0	0	0	0	0	0	1	0	0
1554314_at	C6orf141	0	0	0	0	0	0	0	0	0	0	0	0	0	0	0	0	0	0	0	0
1554316_at	---	0	0	0	0	0	0	0	0	0	0	0	0	0	0	0	0	0	0	0	0
1554317_s_at	TRMT61A	0	0	0	0	0	0	0	0	0	0	0	0	0	0	0	0	0	0	0	0
1554318_at	AC006014.8	0	0	0	0	0	0	0	0	0	0	0	0	0	0	0	0	0	0	0	0
1554319_at	RPS6KA5	0	0	0	0	0	0	0	0	0	0	0	0	0	0	0	0	0	0	0	0
1554321_a_at	NFS1	0	0	0	0	0	0	0	0	0	0	0	0	0	0	0	0	0	0	0	0
1554322_a_at	HDAC4	0	0	0	0	0	0	0	0	0	0	0	0	0	0	0	0	0	0	0	0
1554324_s_at	DYNC2LI1	0	0	0	0	0	0	0	0	-0.452446	0	0	0	0	0	0	0	0	0	1	0
1554325_at	DOCK2	0	0	0	0	0	0	0	0	0	0	0	0	0	0	0	0	0	0	0	0
1554327_a_at	CANT1	0	0	0	0	0	0	0.526676	0	0	0	0	0	1	0	0	0	0	0	0	0
1554328_at	STXBP4	0	0	0	0	0	0	0	0	0	0	0	0	0	0	0	0	0	0	0	0
1554329_x_at	STXBP4	0	0	0	0	0	0	0	0	0	0	0	0	0	0	0	0	0	0	0	0
1554331_a_at	LRRC18	0	0	0	0	0	0	0.573504	0	0.564346	0	0	0	1	0	0	0	0	0	0	0
1554332_a_at	RP11-93B14.5	0	0	0	-2.15705	0	0	0	0	0	0	0	0	0	0	0	0	0	1	0	0
1554333_at	DNAJA4	1.15441	0	0	0	0	0	-0.798568	0	-1.17023	1	0	0	0	0	0	0	0	0	1	0
1554334_a_at	DNAJA4	0	0	-1.75582	0	0	0	-1.4168	0	-2.15731	0	0	0	0	0	0	0	0	1	1	1
1554335_at	CYTH4	0	0	0	0	0	0	0	0	0	0	0	0	0	0	0	0	0	0	0	0
1554337_at	FARP2	0	0	0	0	0	0	0	0	0	0	0	0	0	0	0	0	0	0	0	0
1554339_a_at	COG3	0	0	0	0.89044	0	0	0	0	0	0	0	0	0	0	0	0	0	0	0	0
1554340_a_at	C1orf187	0	0	0	0	0	0	0	0	0	0	0	0	0	0	0	0	0	0	0	0
1554341_a_at	HELQ	0	0	-1.50053	0	0	0	0	0	0	0	0	0	0	0	0	0	0	1	0	0
1554342_s_at	HELQ	0	0	-1.37677	0	0	0	0	0	0	0	0	0	0	0	0	0	0	1	0	0
1554343_a_at	STAP1	0	0	0	0	0	0	0	0	0	0	0	0	0	0	0	0	0	0	0	0
1554344_s_at	AQP12B	0	0	0	0	0	0	0.544062	0	0.397058	0	0	0	1	0	0	0	0	0	0	0
1554345_a_at	GIN1	0	0	-1.39692	0	0	0	0	0	-0.892526	0	0	0	0	0	0	0	0	1	1	1
1554346_at	GNB5	0	0	0	0	0	0	0	-0.954052	0	0	0	0	0	0	0	0	0	0	1	0
1554348_s_at	CDKN2AIPNL	0	0	0	0	0	0	0	0	0	0	0	0	0	0	0	0	0	0	0	0
1554349_at	---	0	0	0	0	0	0	0.685944	0	0	0	0	0	1	0	0	0	0	0	0	0
1554351_a_at	TIPRL	0	0	0	0	0	0	0	0	0	0	0	0	0	0	0	0	0	0	0	0
1554352_s_at	DENND4A	0	0	0	0	0	0	-1.03136	0	-0.827483	0	0	0	0	0	0	0	0	0	1	0
1554354_at	SIAE	0	0	0	0	0	0	0	0	0	0	0	0	0	0	0	0	0	0	0	0
1554355_a_at	SIAE	0	0	0	0	0	0	0	0	0	0	0	0	0	0	0	0	0	0	0	0
1554356_at	GINS4	0	0	0	0	0	0	0	0	0	0	0	0	0	0	0	0	0	0	0	0
1554360_at	FCHSD2	0	0	0	0	0	0	0	0	0	0	0	0	0	0	0	0	0	0	0	0
1554362_at	BTG4	0	-2.64481	0	0	0	0	-3.75796	0	-5.03728	0	0	0	0	0	0	0	0	1	1	1
1554364_at	PPP2R5C	0	0	0	0	0	0	-0.949647	0	-1.56365	0	0	0	0	0	0	0	0	0	1	0
1554365_a_at	PPP2R5C	0	-1.77925	0	0	0	0	-2.2045	0	-1.87116	0	0	0	0	0	0	0	0	1	1	1
1554367_at	CALHM1	0	0	0	-1.86417	0	0	0	0	0	0	0	0	0	0	0	0	0	1	0	0
1554368_at	NT5C1B	0	0	0	0	0	0	0	0	0	0	0	0	0	0	0	0	0	0	0	0
1554371_at	PKD1L2	0	0	0	-0.599077	0	0	0	0	0	0	0	0	0	0	0	0	0	1	0	0
1554372_at	---	0	0	0	0	0	0	0	0	0	0	0	0	0	0	0	0	0	0	0	0
1554374_at	---	0	0	0	0	0	0	0	0	0	0	0	0	0	0	0	0	0	0	0	0
1554375_a_at	NR1H4	0	0	0	-1.00723	0	0	-1.04671	0	-1.16723	0	0	0	0	0	0	0	0	1	1	1
1554376_s_at	PTPLA	0	0	0	0	0	0	0	0	0	0	0	0	0	0	0	0	0	0	0	0
1554377_a_at	CNTNAP4	0	0	0	0	0	0	0	0	0	0	0	0	0	0	0	0	0	0	0	0
1554378_a_at	PDE1C	0	0	0	0	0	0	0	0	0	0	0	0	0	0	0	0	0	0	0	0
1554379_a_at	TP73	0	0	0	0	0	0	0	0	0	0	0	0	0	0	0	0	0	0	0	0
1554380_at	NEK11	0	0	0	0	0	0	0	0	0	0	0	0	0	0	0	0	0	0	0	0
1554382_at	RP4-737E23.4	0	0	0	0.767117	0	0	0.342539	0	0	0	0	0	1	0	0	0	0	0	0	0
1554383_a_at	TRAM2	0	0	-1.76103	0	0	0	0	-1.38668	-2.41431	0	0	0	0	0	0	0	0	1	1	1
1554384_at	PADI2	0	0	0	0.966922	0	0	0	0	0	0	0	0	0	0	0	0	0	0	0	0
1554385_a_at	PADI2	0	0	0	0	0	0	0	0	0	0	0	0	0	0	0	0	0	0	0	0
1554386_at	CST9	0	0	0	0	0	0	0	0	0	0	0	0	0	0	0	0	0	0	0	0
1554388_at	---	0	0	0	0	0	0	0	0	0	0	0	0	0	0	0	0	0	0	0	0
1554390_s_at	ACTR2	1.7017	0	0	0	0	0	0	0	-0.781427	1	0	0	0	0	0	0	0	0	1	0
1554391_at	---	0	0	0	0	0	0	0	0	0	0	0	0	0	0	0	0	0	0	0	0
1554393_a_at	ADC	0	0	0	0	0	0	0	0	0	0	0	0	0	0	0	0	0	0	0	0
1554394_at	CTD-2302A16.2	0	0	0	0	0	0	0	0	0	0	0	0	0	0	0	0	0	0	0	0
1554396_at	UEVLD	0	0	0	0	0	0	0	0	0	0	0	0	0	0	0	0	0	0	0	0
1554397_s_at	UEVLD	0	0	0	0	0	0	0	0	0	0	0	0	0	0	0	0	0	0	0	0
1554398_at	LYG2	0	0	0	0.912269	0	0	0	0	0	0	0	0	0	0	0	0	0	0	0	0
1554400_at	TCTE3	0	0	0	0	0	0	0	0	0	0	0	0	0	0	0	0	0	0	0	0
1554401_a_at	TCTE3	0	0	0	0	0	0	0	0	0	0	0	0	0	0	0	0	0	0	0	0
1554403_a_at	RP11-574H6.1	0	0	0	1.31995	0	0	0	0	0	0	0	0	0	0	0	0	0	0	0	0
1554404_a_at	---	0	0	0	1.44816	0	0	0	0	0	0	0	0	0	0	0	0	0	0	0	0
1554405_a_at	LINC00161	0	0	0	0	0	0	0.902491	0	0.643394	0	0	0	1	0	0	0	0	0	0	0
1554406_a_at	CLEC7A	0	0	0	0	0	0	0	0	0	0	0	0	0	0	0	0	0	0	0	0
1554408_a_at	TK1	0	0	0	0	0	0	0	0	0	0	0	0	0	0	0	0	0	0	0	0
1554409_at	WBSCR16	0	0	0	1.04127	0	0	0	0	0	0	0	0	0	0	0	0	0	0	0	0
1554410_a_at	AC118138.2	0	0	0	0	0	0	0	0	0	0	0	0	0	0	0	0	0	0	0	0
1554411_at	CTNNB1	1.27526	0	0	0.925733	0	0	0	0	0	1	0	0	0	0	0	0	0	0	0	0
1554413_s_at	SNX29P2	0	0	0	0	0	0	0	0	0	0	0	0	0	0	0	0	0	0	0	0
1554414_a_at	OSGIN2	0	0	0	-0.729727	0	0	0	0.957686	1.23728	0	0	0	0	0	0	0	0	1	0	0
1554415_at	TAF5L	0	0	0	0	0	0	0	0	-1.72521	0	0	0	0	0	0	0	0	0	1	0
1554417_s_at	APH1A	0	0	0	1.34723	0	0	-1.08033	-0.614247	-1.98604	0	0	0	0	0	0	0	0	0	1	0
1554418_s_at	SPOCK3	0	0	0	0	0	0	0	0	0	0	0	0	0	0	0	0	0	0	0	0
1554419_x_at	GGNBP2	0	0	0	0	0	0	1.38574	0	1.03271	0	0	0	1	0	0	0	0	0	0	0
1554420_at	ATF3	0	0	0	0	0	0	0.391127	0	0	0	0	0	1	0	0	0	0	0	0	0
1554423_a_at	FBXO7	0	0	0	0	0	0	-1.17076	0	-2.34712	0	0	0	0	0	0	0	0	0	1	0
1554424_at	FIP1L1	0	0	0	0	0	0	-0.438744	0	-0.73881	0	0	0	0	0	0	0	0	0	1	0
1554428_s_at	NLGN2	0	0	0	1.13695	0	0	0	0	0	0	0	0	0	0	0	0	0	0	0	0
1554429_a_at	DMWD	0	0	0	0	0	0	0	0	0	0	0	0	0	0	0	0	0	0	0	0
1554430_at	FAM165B	0	0	0	0	0	0	0	0	0	0	0	0	0	0	0	0	0	0	0	0
1554432_x_at	FAM165B	0	0	0	0	0	0	0.537297	0	0	0	0	0	1	0	0	0	0	0	0	0
1554433_a_at	ZNF146	1.64009	0	0	1.11332	0	0	-0.882368	0	-1.26666	1	0	0	0	0	0	0	0	0	1	0
1554436_a_at	REG4	0	0	0	0	0	0	0	0	0	0	0	0	0	0	0	0	0	0	0	0
1554438_at	KIAA1217	0	0	0	1.85644	0	0	0	0	0	0	0	0	0	0	0	0	0	0	0	0
1554440_at	KIAA0513	0	0	0	-1.83569	0	0	0	0	0	0	0	0	0	0	0	0	0	1	0	0
1554441_a_at	WAPAL	0	0	0	0.118359	0	0	0	-1.17023	-1.34684	0	0	0	0	0	0	0	0	0	1	0
1554442_at	BEST1	0	0	0	0	0	0	0	0	0	0	0	0	0	0	0	0	0	0	0	0
1554443_s_at	BEST1	0	0	0	0	0	0	0	0	0	0	0	0	0	0	0	0	0	0	0	0
1554444_s_at	C2orf18	0	0	0	0.64539	0	0	0	0	0	0	0	0	0	0	0	0	0	0	0	0
1554445_at	ZNF85	0	0	0	0	0	0	0	0	0	0	0	0	0	0	0	0	0	0	0	0
1554447_at	JPX	0	0	0	0	0	0	0	0	0	0	0	0	0	0	0	0	0	0	0	0
1554448_at	---	0	0	0	0	0	0	0	0	0	0	0	0	0	0	0	0	0	0	0	0
1554449_at	MIER3	0	0	0	0	0	0	0	0	0	0	0	0	0	0	0	0	0	0	0	0
1554450_s_at	MIER3	0	0	0	0	0	0	0	0	0	0	0	0	0	0	0	0	0	0	0	0
1554451_s_at	RP11-762I7.5	0	0	0	0	0	0	0	0	-0.84869	0	0	0	0	0	0	0	0	0	1	0
1554452_a_at	HILPDA	0	0	0	0	0	0	0	0	0	0	0	0	0	0	0	0	0	0	0	0
1554453_at	HNRPLL	0	0	0	0	0	0	0	0	0	0	0	0	0	0	0	0	0	0	0	0
1554455_at	LINS	0	0	0	0	0	0	0	0	0	0	0	0	0	0	0	0	0	0	0	0
1554456_a_at	LINS	0	0	0	0	0	0	0	0	0	0	0	0	0	0	0	0	0	0	0	0
1554459_s_at	---	0	0	0	0	0	0	0.350279	0	0	0	0	0	1	0	0	0	0	0	0	0
1554460_at	ST8SIA4	0	0	0	0	0	0	0	0	0	0	0	0	0	0	0	0	0	0	0	0
1554462_a_at	DNAJB9	0	0	0	0	0	0	0	0	0	0	0	0	0	0	0	0	0	0	0	0
1554464_a_at	CRTAP	0	0	0	-1.66255	0	0	0	0	0	0	0	0	0	0	0	0	0	1	0	0
1554465_s_at	ZNF674	0	0	-1.16479	0	0	0	0	0	0	0	0	0	0	0	0	0	0	1	0	0
1554466_a_at	C16orf13	0	0	0	0	0	0	0	0	0	0	0	0	0	0	0	0	0	0	0	0
1554468_s_at	MRPL38	0	0	0	0	0	0	0	0	0	0	0	0	0	0	0	0	0	0	0	0
1554469_at	ZBTB44	0	0	0	0	0	0	-0.805459	0	-0.929095	0	0	0	0	0	0	0	0	0	1	0
1554470_s_at	ZBTB44	0	0	0	0	0	0	0	0	0	0	0	0	0	0	0	0	0	0	0	0
1554471_a_at	ANKRD13C	0	0	0	0	0	0	0.448948	0	0	0	0	0	1	0	0	0	0	0	0	0
1554472_a_at	PHF20L1	0	0	0	0	0	0	0.498411	0	0	0	0	0	1	0	0	0	0	0	0	0
1554473_at	SRGAP1	0	0	0	0	0	0	0	0	0	0	0	0	0	0	0	0	0	0	0	0
1554474_a_at	MOXD1	0	0	0	1.77666	0	0	0	0	0	0	0	0	0	0	0	0	0	0	0	0
1554475_a_at	C19orf47	1.35073	0	0	0.697958	0	0	0	0	0	1	0	0	0	0	0	0	0	0	0	0
1554476_x_at	ZNF808	0	0	0	0	0	0	0	0	0	0	0	0	0	0	0	0	0	0	0	0
1554478_a_at	HEATR3	0	2.0157	0	0	0	0	0	0	0	0	0	1	0	0	0	0	0	0	0	0
1554479_a_at	CARD8	0	0	0	0	0	0	0	0	0	0	0	0	0	0	0	0	0	0	0	0
1554480_a_at	ARMC10	0	0	0	0	0	0	-2.61223	1.42139	-1.6338	0	0	0	0	0	0	0	0	0	0	0
1554481_a_at	EPB41	0	0	0	0	0	0	0	0	0	0	0	0	0	0	0	0	0	0	0	0
1554482_a_at	SAR1B	0	0	0	0	0	0	0	0	0	0	0	0	0	0	0	0	0	0	0	0
1554483_at	TMEM37	0	0	0	0	0	0	0	0	0	0	0	0	0	0	0	0	0	0	0	0
1554485_s_at	TMEM37	0	0	0	0	0	0	0	1.72432	1.85349	0	0	0	0	0	0	0	0	0	0	0
1554486_a_at	AL583828.1	0	0	0	0	0	0	0	-1.38062	0	0	0	0	0	0	0	0	0	0	1	0
1554487_a_at	ATF6B	0	0	0	0	0	0	0	0	0	0	0	0	0	0	0	0	0	0	0	0
1554488_at	CEP70	0	0	0	0	0	0	0.603008	0	0	0	0	0	1	0	0	0	0	0	0	0
1554489_a_at	CEP70	0	0	-1.25062	0	0	0	0	0	0	0	0	0	0	0	0	0	0	1	0	0
1554491_a_at	SERPINC1	0	0	0	0	0	0	0	0	0	0	0	0	0	0	0	0	0	0	0	0
1554492_at	THADA	0	0	0	0	0	0	0	0	0	0	0	0	0	0	0	0	0	0	0	0
1554493_s_at	THADA	0	0	0	0	0	0	0	0	0	0	0	0	0	0	0	0	0	0	0	0
1554494_at	MTHFSD	0	0	0	-0.84955	0	0	0	0	0	0	0	0	0	0	0	0	0	1	0	0
1554495_s_at	MTHFSD	0	0	0	0	0	0	0.933508	0	0	0	0	0	1	0	0	0	0	0	0	0
1554496_at	RAD51B	0	0	0	0	0	0	0	0	0	0	0	0	0	0	0	0	0	0	0	0
1554499_s_at	PPA2	0	2.09367	-2.28064	0	0	0	1.25418	-0.971902	0	0	0	1	1	0	1	1	1	0	0	0
1554500_a_at	RGS7	0	0	0	0	0	0	0	0	0	0	0	0	0	0	0	0	0	0	0	0
1554501_at	TSC22D4	0	0	0	-0.752472	0	0	0	0	0.301286	0	0	0	0	0	0	0	0	1	0	0
1554503_a_at	OSCAR	0	0	0	1.64669	0	0	0	0	0	0	0	0	0	0	0	0	0	0	0	0
1554504_at	NAALAD2	0	0	0	1.33619	0	0	0	0	0	0	0	0	0	0	0	0	0	0	0	0
1554506_x_at	NAALAD2	0	0	0	-1.03825	0	0	0	0	0	0	0	0	0	0	0	0	0	1	0	0
1554507_at	NAALAD2	0	0	0	0	0	0	0	0	0	0	0	0	0	0	0	0	0	0	0	0
1554508_at	PIK3AP1	0	0	0	0	0	0	0	0	0	0	0	0	0	0	0	0	0	0	0	0
1554509_a_at	FAM188A	0	0	-2.09179	0	0	0	-0.941652	-0.695619	-2.36364	0	0	0	0	0	0	0	0	1	1	1
1554510_s_at	GHITM	0	0	0	0	0	0	0.672954	0	0.907102	0	0	0	1	0	0	0	0	0	0	0
1554511_at	WWC1	0	0	0	0	0	0	0	0	0	0	0	0	0	0	0	0	0	0	0	0
1554512_a_at	CEP89	0	0	0	-1.80723	0	0	0	0	0	0	0	0	0	0	0	0	0	1	0	0
1554513_s_at	CEP89	0	0	0	-1.10792	0	0	0	0	0	0	0	0	0	0	0	0	0	1	0	0
1554514_at	ACSM5	0	0	0	0	0	0	0	0	0	0	0	0	0	0	0	0	0	0	0	0
1554516_at	RN5S284	0	0	0	-1.03663	0	0	0	0	0	0	0	0	0	0	0	0	0	1	0	0
1554517_x_at	RN5S284	0	0	0	0	0	0	0	0	0	0	0	0	0	0	0	0	0	0	0	0
1554518_at	GSTCD	0	0	0	0	0	0	-1.09528	0	-1.43931	0	0	0	0	0	0	0	0	0	1	0
1554519_at	CD80	0	0	0	0	0	0	0	0	0	0	0	0	0	0	0	0	0	0	0	0
1554520_at	RP11-46C24.7	0	0	0	0	0	0	0	0	0	0	0	0	0	0	0	0	0	0	0	0
1554522_at	CNNM2	0	0	0	0	0	0	0	0	1.11031	0	0	0	0	0	0	0	0	0	0	0
1554523_a_at	CNNM2	0	0	-1.59823	0	0	0	2.06904	-2.18532	0	0	0	0	1	0	0	1	0	1	0	0
1554524_a_at	OLFM3	0	0	0	0	0	0	0	0	0	0	0	0	0	0	0	0	0	0	0	0
1554526_at	OLFM3	0	0	0	0	0	0	0	0	0	0	0	0	0	0	0	0	0	0	0	0
1554528_at	C3orf15	0	0	0	0	0	0	0	0	0	0	0	0	0	0	0	0	0	0	0	0
1554530_at	VSTM2A	0	0	0	0	0	0	0	0	0	0	0	0	0	0	0	0	0	0	0	0
1554531_at	TTC12	0	0	0	0	0	0	0	0	0	0	0	0	0	0	0	0	0	0	0	0
1554533_at	C2	0	0	0	-0.89858	0	0	0	0	0	0	0	0	0	0	0	0	0	1	0	0
1554534_at	DPYD	0	0	0	0	0	0	0	0	0	0	0	0	0	0	0	0	0	0	0	0
1554536_at	DPYD	0	0	0	0	0	0	0	0	0	0	0	0	0	0	0	0	0	0	0	0
1554537_at	TMEM126B	0	0	0	0	0	0	0	0	0	0	0	0	0	0	0	0	0	0	0	0
1554538_at	RP11-347I19.3	0	0	0	0	0	0	0	0	0	0	0	0	0	0	0	0	0	0	0	0
1554539_a_at	RP11-347I19.3	0	0	0	0	0	0	0	0	0	0	0	0	0	0	0	0	0	0	0	0
1554540_at	DNAH14	0	0	0	1.37881	0	0	0	0	0	0	0	0	0	0	0	0	0	0	0	0
1554541_a_at	GPRIN2	0	0	0	0	0	0	0	0	0	0	0	0	0	0	0	0	0	0	0	0
1554542_at	SLC25A48	0	0	0	0	0	0	0	0	0	0	0	0	0	0	0	0	0	0	0	0
1554543_at	SPAG9	0	0	0	1.83181	0	0	0	0	0	0	0	0	0	0	0	0	0	0	0	0
1554544_a_at	MBP	0	0	0	0	0	0	0	0	0	0	0	0	0	0	0	0	0	0	0	0
1554545_at	APOBEC4	0	0	0	0	0	0	0	0	0	0	0	0	0	0	0	0	0	0	0	0
1554547_at	FAM13C	0	0	0	0	0	0	0	0	0	0	0	0	0	0	0	0	0	0	0	0
1554549_a_at	WDR20	-1.38012	0	0	0	0	0	0	0	-0.635366	0	0	0	0	0	0	0	0	1	1	1
1554550_at	KIAA1430	0	0	0	0	0	0	0	0	0	0	0	0	0	0	0	0	0	0	0	0
1554553_s_at	YIF1B	0	0	0	0	0	0	0	0	0	0	0	0	0	0	0	0	0	0	0	0
1554554_at	CCDC57	0	0	0	-1.15706	0	0	0	0	0	0	0	0	0	0	0	0	0	1	0	0
1554555_a_at	SETD6	0	0	0	0	0	0	0	0.768096	1.00014	0	0	0	0	0	0	0	0	0	0	0
1554556_a_at	ATP11B	0	1.58134	0	0	0	0	0	1.47561	2.48715	0	0	1	0	0	0	0	0	0	0	0
1554557_at	ATP11B	0	1.54738	0	0	0	0	0	0	1.26232	0	0	1	0	0	0	0	0	0	0	0
1554558_at	DCAF5	-1.1768	0	0	0	0	0	0	0	-0.34019	0	0	0	0	0	0	0	0	1	1	1
1554559_at	GPR62	0	0	0	0	0	0	0	0	0	0	0	0	0	0	0	0	0	0	0	0
1554560_at	PGM5	0	0	0	0	0	0	0.342071	0	0	0	0	0	1	0	0	0	0	0	0	0
1554564_a_at	---	0	0	0	0	0	0	0	0	0	0	0	0	0	0	0	0	0	0	0	0
1554565_x_at	---	0	0	0	0	0	0	0	0	0	0	0	0	0	0	0	0	0	0	0	0
1554566_at	KCTD17	0	0	0	0	0	0	0	0	0	0	0	0	0	0	0	0	0	0	0	0
1554568_at	DYNLRB1	0	0	0	0	0	0	0	0	-0.87844	0	0	0	0	0	0	0	0	0	1	0
1554569_a_at	CELF2	0	0	0	0	0	0	-0.57191	-0.6911	-1.01177	0	0	0	0	0	0	0	0	0	1	0
1554571_at	APBB1IP	0	0	0	0	0	0	0	0	0	0	0	0	0	0	0	0	0	0	0	0
1554572_a_at	SUV39H2	0	0	0	1.84415	0	0	-2.26486	0	-2.104	0	0	0	0	0	0	0	0	0	1	0
1554574_a_at	CYB5R3	0	0	0	0	0	0	0	0	0	0	0	0	0	0	0	0	0	0	0	0
1554575_a_at	BPNT1	0	0	0	0	0	0	0	0	0	0	0	0	0	0	0	0	0	0	0	0
1554576_a_at	ETV4	0	0	0	0	0	0	0	0	0	0	0	0	0	0	0	0	0	0	0	0
1554577_a_at	PSMD10	0	0	0	0	0	0	0	-0.616841	-1.3037	0	0	0	0	0	0	0	0	0	1	0
1554578_at	ZNF70	0	0	0	0	0	0	0	0	0	0	0	0	0	0	0	0	0	0	0	0
1554579_a_at	MYO18B	0	0	0	0	0	0	0	0	0	0	0	0	0	0	0	0	0	0	0	0
1554580_a_at	---	0	0	0	0	0	0	0.66428	0	0	0	0	0	1	0	0	0	0	0	0	0
1554582_a_at	METTL20	0	0	-1.21219	0	0	0	0	0	0	0	0	0	0	0	0	0	0	1	0	0
1554583_a_at	METTL20	0	0	0	0	0	0	0.448167	0	0	0	0	0	1	0	0	0	0	0	0	0
1554584_at	LRRC48	0	0	0	-0.745238	0	0	0	0	0	0	0	0	0	0	0	0	0	1	0	0
1554586_a_at	RHOBTB2	0	0	0	0	0	0	0	0	0	0	0	0	0	0	0	0	0	0	0	0
1554588_a_at	TTC30B	0	0	0	0	0	0	0	0	0	0	0	0	0	0	0	0	0	0	0	0
1554589_at	LENG9	0	0	0	0	0	0	0	0	0	0	0	0	0	0	0	0	0	0	0	0
1554591_at	RP11-610O8.1	0	0	0	0	0	0	0	0	0	0	0	0	0	0	0	0	0	0	0	0
1554592_a_at	SLC1A6	0	0	0	0	0	0	0	0	0	0	0	0	0	0	0	0	0	0	0	0
1554593_s_at	SLC1A6	0	0	0	-0.558512	0	0	0	0	0	0	0	0	0	0	0	0	0	1	0	0
1554594_at	ARHGAP27	0	0	0	0	0	0	0	0	0	0	0	0	0	0	0	0	0	0	0	0
1554595_at	---	0	2.16702	0	-1.65137	0	0	0	0	0.747329	0	0	1	0	0	0	0	0	0	0	0
1554597_at	RP5-837J1.2	0	0	1.18915	0	0	0	0	0	0	0	0	0	0	0	0	0	0	0	0	0
1554599_x_at	RP5-837J1.2	0	0	1.16759	0	0	0	0	0.520234	0	0	0	0	0	0	0	0	0	0	0	0
1554600_s_at	LMNA	0	0	1.89431	-0.667987	0	0	0	0	1.07476	0	0	0	0	0	0	0	0	0	0	0
1554601_at	NKAIN2	0	0	0	-0.792153	0	0	0	0	0	0	0	0	0	0	0	0	0	1	0	0
1554602_at	RBM8A	0	0	0	-0.836061	0	0	0.595254	0	0	0	0	0	1	0	0	0	0	1	0	0
1554604_at	Y_RNA	0	0	0	0	0	0	0	0	0	0	0	0	0	0	0	0	0	0	0	0
1554606_at	CEP120	0	0	0	0	0	0	-1.78012	0	-2.16662	0	0	0	0	0	0	0	0	0	1	0
1554607_at	CNKSR2	0	0	0	0	0	0	0	0	0	0	0	0	0	0	0	0	0	0	0	0
1554608_at	---	0	0	0	0	0	0	0	0	0	0	0	0	0	0	0	0	0	0	0	0
1554609_at	AP001372.2	0	0	0	0.719366	0	0	0	0	0	0	0	0	0	0	0	0	0	0	0	0
1554610_at	ANKMY1	0	0	0	4.92487	0	0	0	0	0	0	0	0	0	0	0	0	0	0	0	0
1554612_at	KIAA0226	0	0	0	0.730173	0	0	0	0	0	0	0	0	0	0	0	0	0	0	0	0
1554613_a_at	KIAA0226	0	0	0	0	0	0	0	0	0	0	0	0	0	0	0	0	0	0	0	0
1554614_a_at	PTBP2	0	0	0	0	0	0	0	0	0	0	0	0	0	0	0	0	0	0	0	0
1554615_at	---	0	0	0	-0.702194	0	0	0	0	0	0	0	0	0	0	0	0	0	1	0	0
1554616_at	SERPINB8	0	0	0	0	0	0	0.593243	0	0	0	0	0	1	0	0	0	0	0	0	0
1554618_at	AGFG2	0	0	0	-0.974299	0	0	0	0	0	0	0	0	0	0	0	0	0	1	0	0
1554619_at	AC093510.2	0	0	0	1.51101	0	0	0	0	0	0	0	0	0	0	0	0	0	0	0	0
1554621_at	DGKE	0	0	0	0	0	0	0.859665	-0.72222	0	0	0	0	1	0	0	1	0	0	0	0
1554623_x_at	DGKE	0	0	0	0	0	0	0.597931	0	0	0	0	0	1	0	0	0	0	0	0	0
1554624_a_at	SIRPB1	0	0	0	0	0	0	0	0	0	0	0	0	0	0	0	0	0	0	0	0
1554625_at	BCL6B	0	0	0	0	0	0	0	0	0	0	0	0	0	0	0	0	0	0	0	0
1554627_a_at	ASCC1	0	2.41704	0	0	0	0	1.42275	0	1.16349	0	0	1	1	0	0	0	0	0	0	0
1554628_at	ZNF57	0	0	0	-1.11549	0	0	-1.46106	1.26283	0	0	0	0	0	0	0	0	0	1	0	0
1554629_at	EPHA7	0	0	0	0	0	0	0	0	0	0	0	0	0	0	0	0	0	0	0	0
1554631_at	ATM	0	0	0	0	0	0	0	0	0	0	0	0	0	0	0	0	0	0	0	0
1554633_a_at	MYT1L	0	0	0	0	0	0	0	0	0	0	0	0	0	0	0	0	0	0	0	0
1554634_at	PDS5B	0	0	0	0	0	0	0	0	0	0	0	0	0	0	0	0	0	0	0	0
1554635_a_at	NPAS3	0	0	0	0	0	0	0	-0.552214	0	0	0	0	0	0	0	0	0	0	1	0
1554636_at	AC004017.1	0	0	0	1.17919	0	0	0	0	0	0	0	0	0	0	0	0	0	0	0	0
1554637_a_at	CBFA2T2	0	0	0	0	0	0	0	0	0	0	0	0	0	0	0	0	0	0	0	0
1554638_at	ZFYVE16	0	0	0	0	0	0	0	0	0	0	0	0	0	0	0	0	0	0	0	0
1554640_at	PALM2	0	0	0	0	0	0	0	0	0	0	0	0	0	0	0	0	0	0	0	0
1554641_a_at	TET3	0	-1.32796	0	0	0	0	-2.00713	0	-3.05309	0	0	0	0	0	0	0	0	1	1	1
1554642_at	RNF32	0	0	0	0	0	0	0	0	0	0	0	0	0	0	0	0	0	0	0	0
1554643_at	RGS11	0	0	0	0	0	0	0	0	0	0	0	0	0	0	0	0	0	0	0	0
1554646_at	OSBPL1A	0	0	0	0	0	0	0	0	0	0	0	0	0	0	0	0	0	0	0	0
1554648_a_at	DUOXA1	0	0	0	-1.89355	0	0	0	0	0	0	0	0	0	0	0	0	0	1	0	0
1554649_at	---	0	0	0	0	0	0	0	0	0	0	0	0	0	0	0	0	0	0	0	0
1554650_a_at	---	0	0	0	0	0	0	0	0	0	0	0	0	0	0	0	0	0	0	0	0
1554652_s_at	MAST4	0	0	0	-3.31267	0	0	0	0	0	0	0	0	0	0	0	0	0	1	0	0
1554655_a_at	RPRML	0	0	0	0	0	0	0	0	0	0	0	0	0	0	0	0	0	0	0	0
1554657_a_at	C20orf26	0	0	0	0	0	0	0	0	0	0	0	0	0	0	0	0	0	0	0	0
1554659_at	---	0	0	0	0	0	0	0	0	0	0	0	0	0	0	0	0	0	0	0	0
1554660_a_at	CNST	0	0	-1.55145	0	0	0	-1.09962	0	-1.97188	0	0	0	0	0	0	0	0	1	1	1
1554661_s_at	CNST	0	0	-1.65741	0	0	0	-1.47357	0	-2.19867	0	0	0	0	0	0	0	0	1	1	1
1554662_at	C17orf47	0	0	0	0	0	0	0	0	0	0	0	0	0	0	0	0	0	0	0	0
1554663_a_at	NUMA1	0	0	0	0	0	0	0	0	0	0	0	0	0	0	0	0	0	0	0	0
1554664_at	NAIF1	0	0	0	0.958398	0	0	0	0	0	0	0	0	0	0	0	0	0	0	0	0
1554665_at	---	0	0	0	0	0	0	0	0	0	0	0	0	0	0	0	0	0	0	0	0
1554666_at	RP11-333E1.1	0	0	0	0	0	0	0	0	0	0	0	0	0	0	0	0	0	0	0	0
1554667_s_at	METTL8	0	0	2.4671	0	0	0	0	2.77524	1.11961	0	0	0	0	0	0	0	0	0	0	0
1554668_a_at	FAM151A	0	0	0	-1.11717	0	0	6.02997	0	5.61304	0	0	0	1	0	0	0	0	1	0	0
1554670_at	GGA1	0	0	0	0	0	0	0	0	0	0	0	0	0	0	0	0	0	0	0	0
1554671_a_at	SRRM2	0	0	-2.27958	0	0	0	0.950051	-1.16117	0	0	0	0	1	0	0	1	0	1	0	0
1554672_at	TTC26	0	0	0	0	0	0	0.456483	0.21596	0	0	0	0	1	0	0	0	0	0	0	0
1554675_a_at	SYCE1	0	0	0	0	0	0	0	0	0	0	0	0	0	0	0	0	0	0	0	0
1554676_at	---	0	0	0	0	0	0	0	0	0	0	0	0	0	0	0	0	0	0	0	0
1554677_s_at	CMTM4	0	0	-1.46751	0	0	0	-0.439797	-0.538315	-1.09704	0	0	0	0	0	0	0	0	1	1	1
1554678_s_at	HNRPDL	0	0	0	0	0	0	1.05297	0	0	0	0	0	1	0	0	0	0	0	0	0
1554679_a_at	LAPTM4B	0	0	0	0	0	0	-1.39531	0	-2.23767	0	0	0	0	0	0	0	0	0	1	0
1554680_s_at	KCNS2	0	0	0	0	0	0	0	0	0	0	0	0	0	0	0	0	0	0	0	0
1554681_a_at	---	0	0	0	0	0	0	0	0	0	0	0	0	0	0	0	0	0	0	0	0
1554683_a_at	---	0	0	0	0	0	0	0	0	0	0	0	0	0	0	0	0	0	0	0	0
1554685_a_at	KIAA1199	0	0	0	-0.618199	0	0	0	0	0	0	0	0	0	0	0	0	0	1	0	0
1554686_at	STAU2	0	0	0	-1.17588	0	0	0	0	0	0	0	0	0	0	0	0	0	1	0	0
1554689_a_at	NLGN4X	-1.30094	0	0	0	0	0	0	0	0	0	0	0	0	0	0	0	0	1	0	0
1554690_a_at	TACC1	0	0	0	0	0	0	0	0	0	0	0	0	0	0	0	0	0	0	0	0
1554691_a_at	PACSIN2	2.03834	0	0	0	0	0	0	0	0	1	0	0	0	0	0	0	0	0	0	0
1554692_at	SLC23A2	0	0	0	0	0	0	0	0	0	0	0	0	0	0	0	0	0	0	0	0
1554694_at	---	0	0	0	0	0	0	0	0	0	0	0	0	0	0	0	0	0	0	0	0
1554696_s_at	TYMS	0	0	0	-0.501639	0	0	0	0	0	0	0	0	0	0	0	0	0	1	0	0
1554697_at	ADAMTS9	1.99176	0	-1.62084	0	0	0	-0.0670375	-0.881525	0	1	0	0	0	0	1	0	0	0	1	0
1554699_at	L3MBTL4	0	0	0	0.80311	0	0	0.416618	0	0	0	0	0	1	0	0	0	0	0	0	0
1554700_at	CDH7	0	0	0	0	0	0	0	0	0	0	0	0	0	0	0	0	0	0	0	0
1554701_a_at	TBC1D16	0	0	0	0	0	0	0	0	0.525673	0	0	0	0	0	0	0	0	0	0	0
1554702_at	NALCN	0	0	0	0	0	0	0	0	0	0	0	0	0	0	0	0	0	0	0	0
1554703_at	ARHGEF10	0	0	0	0	0	0	0	0	0	0	0	0	0	0	0	0	0	0	0	0
1554704_at	ATP8B3	0	0	0	0	0	0	0.460112	0	0	0	0	0	1	0	0	0	0	0	0	0
1554705_at	SCARA5	0	0	-1.34374	0	0	0	0	-1.15056	-1.12223	0	0	0	0	0	0	0	0	1	1	1
1554706_at	OR2L13	0	0	0	0	0	0	0	0	0	0	0	0	0	0	0	0	0	0	0	0
1554707_at	SPATA6L	0	0	0	0	0	0	0	0	0	0	0	0	0	0	0	0	0	0	0	0
1554708_s_at	SPATA6L	0	0	-2.32318	0	0	0	-1.6329	-1.8265	-3.27992	0	0	0	0	0	0	0	0	1	1	1
1554710_at	KCNMB1	0	0	0	0	0	0	0	0	0	0	0	0	0	0	0	0	0	0	0	0
1554711_at	CALHM3	0	0	0	0	0	0	0	0	0	0	0	0	0	0	0	0	0	0	0	0
1554712_a_at	GLYATL2	0	0	0	0	0	0	0	0	0	0	0	0	0	0	0	0	0	0	0	0
1554714_at	RELL1	0	0	0	0	0	0	0	0	0	0	0	0	0	0	0	0	0	0	0	0
1554715_at	LINC00593	0	0	0	0	0	0	0.438695	0	0	0	0	0	1	0	0	0	0	0	0	0
1554716_s_at	LINC00593	0	0	0	0	0	0	0	0	0	0	0	0	0	0	0	0	0	0	0	0
1554717_a_at	PDE4D	0	0	0	0	0	0	0	0	-0.392377	0	0	0	0	0	0	0	0	0	1	0
1554719_at	NDUFA10	0	0	0	-1.69177	0	0	0.894405	0	0	0	0	0	1	0	0	0	0	1	0	0
1554721_a_at	TAF2	0	0	0	1.85223	0	0	0	0	0	0	0	0	0	0	0	0	0	0	0	0
1554722_at	TRPM3	0	0	0	3.131	0	0	0	0	0	0	0	0	0	0	0	0	0	0	0	0
1554723_x_at	---	0	0	0	-0.509801	0	0	0	0	0	0	0	0	0	0	0	0	0	1	0	0
1554724_at	SLC6A11	0	0	0	-2.23596	0	0	0	0	0	0	0	0	0	0	0	0	0	1	0	0
1554725_at	RABGAP1L	0	0	0	0	0	0	0	0	0	0	0	0	0	0	0	0	0	0	0	0
1554726_at	ZNF655	1.73537	0	0	0	0	0	-1.14051	0	-1.05618	1	0	0	0	0	0	0	0	0	1	0
1554728_at	SLC9A1	0	0	0	0	0	0	0	0	0	0	0	0	0	0	0	0	0	0	0	0
1554730_at	MCTP1	0	0	0	0	0	0	0	0	0	0	0	0	0	0	0	0	0	0	0	0
1554732_at	RP11-290F5.2	0	0	0	0	0	0	0	0	0	0	0	0	0	0	0	0	0	0	0	0
1554733_at	RP11-290F5.2	0	0	0	-0.891609	0	0	0	0	0	0	0	0	0	0	0	0	0	1	0	0
1554735_a_at	TRIM7	0	0	0	0	0	0	0.516205	0	0.338918	0	0	0	1	0	0	0	0	0	0	0
1554736_at	ARHGAP29	0	0	0	0	0	0	0	0	0	0	0	0	0	0	0	0	0	0	0	0
1554737_at	FBN2	0	0	0	-3.39759	0	0	0	0	0	0	0	0	0	0	0	0	0	1	0	0
1554739_at	RP11-767N6.7	0	0	0	0	0	0	0	0	0	0	0	0	0	0	0	0	0	0	0	0
1554740_a_at	IPP	0	0	0	0	0	0	0	0	-0.498238	0	0	0	0	0	0	0	0	0	1	0
1554741_s_at	RP11-527H14.5	0	0	0	0.774314	0	0	0	0	0	0	0	0	0	0	0	0	0	0	0	0
1554742_at	PMS1	0	0	0	-0.785035	0	0	0	0	0	0	0	0	0	0	0	0	0	1	0	0
1554743_x_at	PMS1	0	0	0	-2.92533	0	0	0	0	0	0	0	0	0	0	0	0	0	1	0	0
1554744_at	CARD16	0	0	0	0	0	0	0	0	0	0	0	0	0	0	0	0	0	0	0	0
1554745_at	RALGPS1	0	0	0	0	0	0	0	0	0	0	0	0	0	0	0	0	0	0	0	0
1554747_a_at	SEPT2	0	0	0	0	0	0	0	0	0	0	0	0	0	0	0	0	0	0	0	0
1554748_at	CLCNKA	0	0	0	0	0	0	0	-0.3879	0	0	0	0	0	0	0	0	0	0	1	0
1554749_s_at	CLCNKB	0	0	0	0	0	0	0	0	0	0	0	0	0	0	0	0	0	0	0	0
1554751_at	---	0	0	0	0.684429	0	0	0	0	0	0	0	0	0	0	0	0	0	0	0	0
1554752_a_at	---	0	0	0	-1.30921	0	0	0	0	0	0	0	0	0	0	0	0	0	1	0	0
1554755_a_at	MTUS2	0	0	0	0	0	0	0	0	0	0	0	0	0	0	0	0	0	0	0	0
1554757_a_at	INPP5A	0	0	0	0	0	0	0	0	0	0	0	0	0	0	0	0	0	0	0	0
1554758_a_at	CD99L2	0	0	0	0	0	0	0	0	0	0	0	0	0	0	0	0	0	0	0	0
1554759_at	SRCIN1	0	0	0	0	0	0	0	0	0	0	0	0	0	0	0	0	0	0	0	0
1554761_a_at	HEATR2	0	0	0	0	0	0	-0.729788	0	-0.64595	0	0	0	0	0	0	0	0	0	1	0
1554762_a_at	WWC2	0	0	0	0	0	0	0	0	0	0	0	0	0	0	0	0	0	0	0	0
1554763_at	RP1-215K18.1	0	0	0	0	0	0	0	0	0	0	0	0	0	0	0	0	0	0	0	0
1554764_a_at	LINC00301	0	0	0	0	0	0	0	0	0	0	0	0	0	0	0	0	0	0	0	0
1554765_a_at	LINC00301	0	0	0	0	0	0	0	0	0	0	0	0	0	0	0	0	0	0	0	0
1554766_s_at	---	0	0	0	0	0	0	0	0	0	0	0	0	0	0	0	0	0	0	0	0
1554767_s_at	CRYZL1	0	0	0	0	0	0	0	0	0	0	0	0	0	0	0	0	0	0	0	0
1554768_a_at	RP11-307P22.1	0	0	0	1.09913	0	0	0	0	0	0	0	0	0	0	0	0	0	0	0	0
1554769_at	ZNF785	0	0	0	0	0	0	0	0	0	0	0	0	0	0	0	0	0	0	0	0
1554770_x_at	ZNF785	0	0	0	0	0	0	0	0	0	0	0	0	0	0	0	0	0	0	0	0
1554771_at	RP11-690I21.2	0	0	0	0	0	0	0	0	0	0	0	0	0	0	0	0	0	0	0	0
1554772_at	C17orf57	0	0	0	0	0	0	0	0	0	0	0	0	0	0	0	0	0	0	0	0
1554773_at	WFIKKN2	0	0	0	0	0	0	0	0	0	0	0	0	0	0	0	0	0	0	0	0
1554774_at	MINA	0	0	0	0	0	0	-1.20774	0	-1.65141	0	0	0	0	0	0	0	0	0	1	0
1554776_at	ZFP42	0	0	0	1.08219	0	0	0.891138	0	1.28088	0	0	0	1	0	0	0	0	0	0	0
1554777_at	ZFP42	0	0	0	-1.99654	0	0	0.513052	0.977767	1.30665	0	0	0	1	0	0	0	0	1	0	0
1554778_at	PHLDB2	0	0	0	-3.34871	0	0	0	0	-0.330444	0	0	0	0	0	0	0	0	1	1	1
1554779_s_at	PHLDB2	0	0	0	0	0	0	-2.24752	0	-3.37808	0	0	0	0	0	0	0	0	0	1	0
1554780_a_at	PHTF2	0	0	0	2.32137	0	0	0	0	-0.698429	0	0	0	0	0	0	0	0	0	1	0
1554781_at	CTC-210G5.1	0	0	0	0	0	0	0	0	0	0	0	0	0	0	0	0	0	0	0	0
1554782_at	---	0	0	0	0	0	0	0	0	0	0	0	0	0	0	0	0	0	0	0	0
1554783_s_at	ARHGEF2	0	0	0	0	0	0	0	0	0	0	0	0	0	0	0	0	0	0	0	0
1554784_at	CNTN1	0	0	0	0	0	0	0	0	0	0	0	0	0	0	0	0	0	0	0	0
1554785_at	CCDC82	0	0	0	0	0	0	0	0	0	0	0	0	0	0	0	0	0	0	0	0
1554786_at	CASS4	0	0	0	0	0	0	0	0	0	0	0	0	0	0	0	0	0	0	0	0
1554787_at	C9orf96	0	0	0	0	0	0	0	0	0	0	0	0	0	0	0	0	0	0	0	0
1554789_a_at	PDE8B	0	0	-4.03804	0	0	0	-1.95811	-3.71148	-5.03252	0	0	0	0	0	0	0	0	1	1	1
1554790_at	ZSCAN20	0	0	0	0	0	0	0	0	0	0	0	0	0	0	0	0	0	0	0	0
1554791_a_at	KANSL1L	0	0	0	0	0	0	0	0	0	0	0	0	0	0	0	0	0	0	0	0
1554793_at	UBE3C	0	0	0	0	0	0	0	0	0	0	0	0	0	0	0	0	0	0	0	0
1554794_a_at	UBE3C	0	0	0	-3.6462	0	0	0	0	0.674966	0	0	0	0	0	0	0	0	1	0	0
1554795_a_at	FBLIM1	0	0	0	0	0	0	0	-0.525305	0	0	0	0	0	0	0	0	0	0	1	0
1554796_at	DPP6	0	0	0	0	0	0	0	0	0	0	0	0	0	0	0	0	0	0	0	0
1554797_at	SYT16	-2.02726	0	0	0	0	0	-2.38368	0	-4.02373	0	0	0	0	0	0	0	0	1	1	1
1554798_at	SNED1	0	0	0	0	0	0	0	0	0	0	0	0	0	0	0	0	0	0	0	0
1554800_at	RAB39A	0	0	0	0	0	0	0	0	0	0	0	0	0	0	0	0	0	0	0	0
1554801_at	FNDC9	0	0	0	-1.40503	0	0	0	0	0	0	0	0	0	0	0	0	0	1	0	0
1554803_s_at	RP11-388M20.9	0	0	0	0	0	0	0	0	0	0	0	0	0	0	0	0	0	0	0	0
1554804_a_at	CLDN19	0	0	0	0	0	0	0	0	0	0	0	0	0	0	0	0	0	0	0	0
1554805_at	CLDN19	0	0	0	0	0	0	0	0	0	0	0	0	0	0	0	0	0	0	0	0
1554806_a_at	FBXO8	0	0	0	0	0	0	-1.70923	0	-2.12768	0	0	0	0	0	0	0	0	0	1	0
1554807_a_at	SPIRE1	0	0	0	1.1468	0	0	0	0	-0.821123	0	0	0	0	0	0	0	0	0	1	0
1554808_at	ACP1	0	0	0	0	0	0	0	0	0	0	0	0	0	0	0	0	0	0	0	0
1554809_at	AC097381.1	0	0	0	0	0	0	0	0	0	0	0	0	0	0	0	0	0	0	0	0
1554810_at	---	0	0	0	0	0	0	0	0	0	0	0	0	0	0	0	0	0	0	0	0
1554812_at	CLDN20	0	0	0	0	0	0	0	0	0	0	0	0	0	0	0	0	0	0	0	0
1554813_at	---	0	0	0	0	0	0	0	0	0	0	0	0	0	0	0	0	0	0	0	0
1554814_at	---	0	0	0	0	0	0	0	0	0	0	0	0	0	0	0	0	0	0	0	0
1554816_at	ASTN2	0	0	0	-1.35652	0	0	0	0	0	0	0	0	0	0	0	0	0	1	0	0
1554818_s_at	DZANK1	0	0	0	0	0	0	0	0	0	0	0	0	0	0	0	0	0	0	0	0
1554819_a_at	ITGA11	0	0	0	0	0	0	0	0	0	0	0	0	0	0	0	0	0	0	0	0
1554820_at	AGBL3	0	0	0	0	0	0	0	0	0	0	0	0	0	0	0	0	0	0	0	0
1554821_a_at	ZBED1	0	0	2.19091	0	0	0	0	0	0	0	0	0	0	0	0	0	0	0	0	0
1554822_at	PHTF2	0	0	0	0	0	0	0.531791	0	0	0	0	0	1	0	0	0	0	0	0	0
1554824_at	---	0	0	0	-1.1784	0	0	0	0	0	0	0	0	0	0	0	0	0	1	0	0
1554825_at	---	0	0	0	0	0	0	0	0	0	0	0	0	0	0	0	0	0	0	0	0
1554826_at	CDK15	0	0	0	0	0	0	0	0	0	0	0	0	0	0	0	0	0	0	0	0
1554827_a_at	ADCY7	0	0	0	0	0	0	0	0	0	0	0	0	0	0	0	0	0	0	0	0
1554828_at	PDGFRA	0	0	0	0.890237	0	0	0	0	0	0	0	0	0	0	0	0	0	0	0	0
1554830_a_at	STEAP3	0	0	0	-1.19692	0	0	0.310216	0.425055	0.669631	0	0	0	1	0	0	0	0	1	0	0
1554831_x_at	ALS2CR11	0	0	0	0	0	0	0	0	0	0	0	0	0	0	0	0	0	0	0	0
1554833_at	MCTP2	0	0	-2.3986	1.08022	0	0	-2.09504	-1.02045	-3.47837	0	0	0	0	0	0	0	0	0	1	0
1554834_a_at	RASSF5	0	0	0	0	0	0	-0.91097	0	-1.44553	0	0	0	0	0	0	0	0	0	1	0
1554835_a_at	B3GNT5	0	0	0	0	0	0	0	0	0	0	0	0	0	0	0	0	0	0	0	0
1554836_at	---	0	0	0	0	0	0	0.69849	0	0	0	0	0	1	0	0	0	0	0	0	0
1554837_a_at	CYP4A11	0	0	0	0	0	0	0	0	0	0	0	0	0	0	0	0	0	0	0	0
1554839_at	CIDECP	0	0	0	0	0	0	0	0	0	0	0	0	0	0	0	0	0	0	0	0
1554840_at	---	0	0	0	0	0	0	0	0	0	0	0	0	0	0	0	0	0	0	0	0
1554841_at	MTHFD2L	0	0	0	0	0	0	0	0	0	0	0	0	0	0	0	0	0	0	0	0
1554842_at	SLC12A1	0	0	0	0	0	0	0	0	0	0	0	0	0	0	0	0	0	0	0	0
1554844_at	EYA3	0	0	-1.05764	0	0	0	0	0	0	0	0	0	0	0	0	0	0	1	0	0
1554846_at	CCDC158	0	0	0	0	0	0	0	0	0	0	0	0	0	0	0	0	0	0	0	0
1554847_at	ATP6V1B1	0	0	0	0	0	0	0	0	0	0	0	0	0	0	0	0	0	0	0	0
1554849_at	TOR1A	0	0	-1.21972	0	0	0	0.383751	0	0	0	0	0	1	0	0	0	0	1	0	0
1554850_at	VWA5B2	0	0	0	-1.89523	0	0	0	0	0	0	0	0	0	0	0	0	0	1	0	0
1554852_a_at	KIAA1257	0	0	-2.23085	0	0	0	-1.13785	-1.94492	-3.21103	0	0	0	0	0	0	0	0	1	1	1
1554853_at	CYP2U1	0	0	0	1.65885	0	0	0	0	0	0	0	0	0	0	0	0	0	0	0	0
1554855_at	PARK2	0	0	0	0	0	0	0	0	0	0	0	0	0	0	0	0	0	0	0	0
1554857_at	ELMO2	0	0	0	-1.46568	0	0	0	0	0	0	0	0	0	0	0	0	0	1	0	0
1554860_at	PTPN7	0	0	0	0	0	0	0	0	0	0	0	0	0	0	0	0	0	0	0	0
1554862_at	CMAHP	0	0	0	0	0	0	0	0	0	0	0	0	0	0	0	0	0	0	0	0
1554863_s_at	DOK5	0	0	0	0	0	0	-0.345672	-0.348078	-0.643624	0	0	0	0	0	0	0	0	0	1	0
1554864_a_at	SDC3	0	0	0	0	0	0	0	0	0	0	0	0	0	0	0	0	0	0	0	0
1554865_at	---	0	0	0	0	0	0	0	0	0	0	0	0	0	0	0	0	0	0	0	0
1554866_at	TMEM135	0	0	0	0	0	0	0	0	0	0	0	0	0	0	0	0	0	0	0	0
1554867_a_at	PRR16	0	0	0	0	0	0	-0.13629	0	0	0	0	0	0	0	0	0	0	0	1	0
1554868_s_at	PCNP	0	0	0	0	0	0	-0.916049	0.966636	0	0	0	0	0	0	0	0	0	0	0	0
1554869_at	WDR37	0	0	0	0	0	0	0	0	0	0	0	0	0	0	0	0	0	0	0	0
1554871_at	---	0	0	0	0	0	0	0	0	0	0	0	0	0	0	0	0	0	0	0	0
1554872_a_at	HMGCLL1	0	0	0	0.673132	0	0	0	0	0	0	0	0	0	0	0	0	0	0	0	0
1554873_at	CSPP1	0	0	0	0	0	0	0	0	0	0	0	0	0	0	0	0	0	0	0	0
1554874_at	MITF	0	0	0	0	0	0	0	0	0	0	0	0	0	0	0	0	0	0	0	0
1554875_at	CAMKMT	0	0	0	0	0	0	0	0	0	0	0	0	0	0	0	0	0	0	0	0
1554876_a_at	S100Z	0	0	0	0	0	0	0	0	0	0	0	0	0	0	0	0	0	0	0	0
1554878_a_at	ABCD3	0	0	0	0	0	0	0	0.777096	0	0	0	0	0	0	0	0	0	0	0	0
1554880_at	RP11-467L20.10	0	0	0	0	0	0	0	0	0	0	0	0	0	0	0	0	0	0	0	0
1554882_at	ERCC8	0	0	0	0	0	0	0	0	0	0	0	0	0	0	0	0	0	0	0	0
1554883_a_at	ERCC8	0	1.54637	0	0	0	0	0	0	0	0	0	1	0	0	0	0	0	0	0	0
1554884_at	PRIM2	0	0	0	0	0	0	0	0	0	0	0	0	0	0	0	0	0	0	0	0
1554885_a_at	PRIM2	0	0	0	0	0	0	0	0	-1.39795	0	0	0	0	0	0	0	0	0	1	0
1554886_a_at	MLXIP	0	0	0	0	0	0	0	0	0	0	0	0	0	0	0	0	0	0	0	0
1554887_at	RP11-132A1.4	0	0	0	0	0	0	0	0	0	0	0	0	0	0	0	0	0	0	0	0
1554889_at	TIA1	0	0	0	0	0	0	0	0	0	0	0	0	0	0	0	0	0	0	0	0
1554890_a_at	TIA1	0	0	-2.26979	0	0	0	2.075	-1.73936	0	0	0	0	1	0	0	1	0	1	0	0
1554891_at	CTD-2643K12.2	0	0	0	-1.25145	0	0	0	0	0	0	0	0	0	0	0	0	0	1	0	0
1554892_a_at	MS4A3	0	0	0	0	0	0	0	0	0	0	0	0	0	0	0	0	0	0	0	0
1554894_a_at	PCBD2	0	0	0	0	0	0	0	1.0719	1.47496	0	0	0	0	0	0	0	0	0	0	0
1554895_a_at	RHBDL2	0	0	0	0	0	0	0	0	0	0	0	0	0	0	0	0	0	0	0	0
1554897_s_at	RHBDL2	0	0	0	0	0	0	0	0	0	0	0	0	0	0	0	0	0	0	0	0
1554899_s_at	FCER1G	0	0	0	0	0	0	0	0	0	0	0	0	0	0	0	0	0	0	0	0
1554901_at	---	0	0	0	0	0	0	0	0	0	0	0	0	0	0	0	0	0	0	0	0
1554903_at	FRMD8	0	0	0	0	0	0	0.970223	-0.692355	0.510434	0	0	0	1	0	0	1	0	0	0	0
1554905_x_at	FRMD8	0	0	0	0	0	0	0.712307	-0.645146	0	0	0	0	1	0	0	1	0	0	0	0
1554906_a_at	MPHOSPH6	0	1.62175	-1.55613	0	0	0	0	0	0	0	0	1	0	0	1	0	0	0	0	0
1554907_a_at	HYDIN	0	0	0	0	0	0	0	0	0	0	0	0	0	0	0	0	0	0	0	0
1554908_at	HYDIN	0	0	0	0	0	0	0	0	0	0	0	0	0	0	0	0	0	0	0	0
1554909_at	CCDC36	0	0	0	0	0	0	0	0	0	0	0	0	0	0	0	0	0	0	0	0
1554910_at	PRKD3	0	0	0	0	0	0	0	0	0	0	0	0	0	0	0	0	0	0	0	0
1554911_at	ABCC11	0	0	0	0	0	0	0	0	0	0	0	0	0	0	0	0	0	0	0	0
1554912_at	ESYT3	0	0	0	0	0	0	0	0	0	0	0	0	0	0	0	0	0	0	0	0
1554914_at	---	0	0	0	0	0	0	0	0	0	0	0	0	0	0	0	0	0	0	0	0
1554915_a_at	PDE12	0	2.81758	0	0	0	0	3.02944	0	2.56969	0	0	1	1	0	0	0	0	0	0	0
1554916_a_at	JRK	0	0	0	0	0	0	0.505246	0	0.896995	0	0	0	1	0	0	0	0	0	0	0
1554918_a_at	ABCC4	0	0	0	0	0	0	-1.70533	0	-1.62932	0	0	0	0	0	0	0	0	0	1	0
1554919_s_at	C7orf63	0	0	0	0	0	0	0	0	0	0	0	0	0	0	0	0	0	0	0	0
1554920_at	SCEL	0	0	0	0	0	0	0	0	0	0	0	0	0	0	0	0	0	0	0	0
1554921_a_at	SCEL	0	0	0	0	0	0	0	0	0	0	0	0	0	0	0	0	0	0	0	0
1554922_at	ZNF678	0	0	0	0	0	0	0	0	0	0	0	0	0	0	0	0	0	0	0	0
1554923_at	ANKS6	0	0	0	0	0	0	0	0	0	0	0	0	0	0	0	0	0	0	0	0
1554927_at	---	0	0	0	0	0	0	0	0	0	0	0	0	0	0	0	0	0	0	0	0
1554929_at	SIK3	0	0	0	0	0	0	0	0	0	0	0	0	0	0	0	0	0	0	0	0
1554930_a_at	FUT8	2.36907	0	-1.24105	0	0	0	-1.10729	-0.975437	-2.35117	1	0	0	0	0	1	0	0	0	1	0
1554931_at	CYP4A11	0	0	0	0	0	0	0	0	0	0	0	0	0	0	0	0	0	0	0	0
1554932_at	ZSWIM2	0	0	0	0	0	0	0	0	0	0	0	0	0	0	0	0	0	0	0	0
1554933_at	PSIP1	0	0	0	0	0	0	0	0	0	0	0	0	0	0	0	0	0	0	0	0
1554934_at	RCBTB1	0	0	0	0	0	0	0	0	0	0	0	0	0	0	0	0	0	0	0	0
1554937_x_at	EXOC3L1	0	0	0	0	0	0	0	0	0	0	0	0	0	0	0	0	0	0	0	0
1554938_a_at	ACOT11	0	0	0	0	0	0	0	0	0	0	0	0	0	0	0	0	0	0	0	0
1554940_a_at	AP000345.1	0	0	0	0	0	0	0	0	0	0	0	0	0	0	0	0	0	0	0	0
1554941_at	KLHL14	0	0	0	0	0	0	0	0	0	0	0	0	0	0	0	0	0	0	0	0
1554942_a_at	KLHL14	0	0	0	0	0	0	0	0	0	0	0	0	0	0	0	0	0	0	0	0
1554943_at	VIL1	0	0	0	0	0	0	0	0	0	0	0	0	0	0	0	0	0	0	0	0
1554945_x_at	VIL1	0	0	0	0	0	0	0	0	0	0	0	0	0	0	0	0	0	0	0	0
1554946_at	RP11-438N16.1	0	0	0	0	0	0	0	0	0	0	0	0	0	0	0	0	0	0	0	0
1554947_at	ACAT1	0	0	0	0	0	0	0	0	-0.42857	0	0	0	0	0	0	0	0	0	1	0
1554948_at	---	0	0	0	0	0	0	0	0	0	0	0	0	0	0	0	0	0	0	0	0
1554949_at	RP6-109B7.2	0	0	0	0	0	0	0	0	0	0	0	0	0	0	0	0	0	0	0	0
1554950_at	ACAN	0	0	0	0.739	0	0	0	0	0	0	0	0	0	0	0	0	0	0	0	0
1554951_at	---	0	0	0	0	0	0	0	0	0	0	0	0	0	0	0	0	0	0	0	0
1554952_s_at	NLRP12	0	0	0	0	0	0	-0.597096	0	-0.778055	0	0	0	0	0	0	0	0	0	1	0
1554953_a_at	C21orf90	0	0	0	0	0	0	0	0	0	0	0	0	0	0	0	0	0	0	0	0
1554954_at	C21orf90	0	0	0	0	0	0	0	0	0	0	0	0	0	0	0	0	0	0	0	0
1554957_at	CTD-2337I7.1	0	0	0	0	0	0	0	0	0	0	0	0	0	0	0	0	0	0	0	0
1554958_at	ZNF641	0	0	0	0	0	0	0	0	0	0	0	0	0	0	0	0	0	0	0	0
1554960_at	C1orf110	0	0	0	0.590955	0	0	1.13765	-1.15759	0	0	0	0	1	0	0	1	0	0	0	0
1554961_at	FGFR4	0	0	0	0	0	0	0	0	0	0	0	0	0	0	0	0	0	0	0	0
1554962_a_at	FGFR4	0	0	0	0	0	0	0	0	0	0	0	0	0	0	0	0	0	0	0	0
1554963_at	---	0	0	0	0	0	0	0	0	0	0	0	0	0	0	0	0	0	0	0	0
1554964_x_at	---	0	0	0	0	0	0	0	0	0	0	0	0	0	0	0	0	0	0	0	0
1554965_at	FILIP1L	0	0	0	0	0	0	0.379559	0	0	0	0	0	1	0	0	0	0	0	0	0
1554966_a_at	FILIP1L	0	0	0	0	0	0	0.426183	-0.508182	0	0	0	0	1	0	0	1	0	0	0	0
1554967_at	DIP2A	0	0	0	0	0	0	0	0	0	0	0	0	0	0	0	0	0	0	0	0
1554969_x_at	DIP2A	0	0	0	0	0	0	0	0	0	0	0	0	0	0	0	0	0	0	0	0
1554970_at	PDILT	0	0	0	0	0	0	0	0	0	0	0	0	0	0	0	0	0	0	0	0
1554971_at	---	0	0	0	0	0	0	0	0	0	0	0	0	0	0	0	0	0	0	0	0
1554972_at	---	0	0	0	0.339717	0	0	0	0	0	0	0	0	0	0	0	0	0	0	0	0
1554973_a_at	ZBTB26	0	0	0	0	0	0	0	0	0	0	0	0	0	0	0	0	0	0	0	0
1554974_at	ACY3	0	0	0	0	0	0	0	0	0	0	0	0	0	0	0	0	0	0	0	0
1554976_a_at	LINC00051	0	0	0	0	0	0	0	0	0	0	0	0	0	0	0	0	0	0	0	0
1554977_at	C20orf201	0	0	0	-1.0781	0	0	0	0	0	0	0	0	0	0	0	0	0	1	0	0
1554978_at	ERICH1-AS1	0	0	0	0	0	0	0	0	0	0	0	0	0	0	0	0	0	0	0	0
1554980_a_at	ATF3	0	0	0	1.34374	0	0	0	0	0	0	0	0	0	0	0	0	0	0	0	0
1554981_at	C9orf11	0	0	0	0	0	0	0	0	0	0	0	0	0	0	0	0	0	0	0	0
1554982_a_at	C9orf11	0	0	0	0	0	0	0	0	0	0	0	0	0	0	0	0	0	0	0	0
1554983_at	LINC00317	0	0	0	0	0	0	0	0	0	0	0	0	0	0	0	0	0	0	0	0
1554984_a_at	---	0	0	0	0	0	0	0	0	0	0	0	0	0	0	0	0	0	0	0	0
1554985_at	---	0	0	0	0	0	0	0	0	0	0	0	0	0	0	0	0	0	0	0	0
1554986_a_at	SNX19	0	0	0	0	0	0	0	0	0	0	0	0	0	0	0	0	0	0	0	0
1554987_at	GOLGA3	0	0	0	0	0	0	1.15741	0	1.11156	0	0	0	1	0	0	0	0	0	0	0
1554988_at	SLC9C2	0	0	0	-2.42437	0	0	0	0	0	0	0	0	0	0	0	0	0	1	0	0
1554989_at	KIAA0317	0	0	0	0	0	0	0	0	0	0	0	0	0	0	0	0	0	0	0	0
1554992_at	---	0	0	0	0	0	0	0	0	0	0	0	0	0	0	0	0	0	0	0	0
1554994_at	RAG1	0	0	0	0	0	0	0	0	0	0	0	0	0	0	0	0	0	0	0	0
1554996_at	---	0	0	0	0	0	0	0	0	0	0	0	0	0	0	0	0	0	0	0	0
1554997_a_at	PTGS2	0	0	0	0	0	0	0	0	0	0	0	0	0	0	0	0	0	0	0	0
1554999_at	RASGEF1B	0	0	0	0	0	0	0	0	0	0	0	0	0	0	0	0	0	0	0	0
1555000_at	---	0	0	0	0	0	0	0	0	0	0	0	0	0	0	0	0	0	0	0	0
1555001_at	---	0	0	0	0	0	0	0	0	0	0	0	0	0	0	0	0	0	0	0	0
1555002_at	AP000708.1	0	0	0	0	0	0	0	0	0	0	0	0	0	0	0	0	0	0	0	0
1555003_at	RBL1	0	0	0	0	0	0	0.285751	0	0	0	0	0	1	0	0	0	0	0	0	0
1555004_a_at	RBL1	0	0	0	0	0	0	0	0	0	0	0	0	0	0	0	0	0	0	0	0
[truncated: 52,677 more rows]

## Sheet: TLDA analysis
		∆Ct = (Ct(target)-(Ct(Hprt1)+Ct(Psmb6)/2))										Statistical analysis
		MII	MII	1-cell	1-cell	2-cell	2-cell	2-cell	8-cell	8-cell	8-cell	MII to 1-cell	1-cell to 2-cell	2-cell to 8-cell
Assay	Remark	MII (DCT)	MII_non-amp2 (DCT)	1-cell (DCT)	1-cell_non-amp (DCT)	2-cell (DCT)	2-cell_non-amp2 (DCT)	2-cell_non-amp3 (DCT)	8-cell (DCT)	8-cell_non-amp (DCT)	8-cell_non-amp3 (DCT)	p-value (MII to 1-cell)	p-value (1-cell to 2-cell)	p-value (2-cell to 8-cell)
1110004E09Rik-Mm00458994_m1		-1.1831	-1.3993	-1.42	-1.4484	0.5893	1.0321	0.5917	3.9834	3.9213	3.7676	0.319999	0.00144411	3.96631e-05
1700054N08Rik-Mm01252409_m1		-0.0281	0.3568	-0.4042	0.3097	1.0243	1.9954	0.5329	8.3018	7.7677	7.5393	0.653847	0.139109	0.000161129
2010007H12Rik-Mm01207127_g1		1.3704	1.2477	1.1018	0.3631	4.1036	5.648	14.8402	5.4026	5.6093	11.7701	0.263448	0.040129	0.396937
2410004A20Rik-Mm01152088_g1		-0.6099	-0.2877	-1.1546	-1.2027	1.2077	1.5381	0.3197	2.132	1.6394	2.2245	0.0463707	0.0184122	0.0741641
2410004B18Rik-Mm00481568_m1		1.2038	1.5395	0.5544	1.7979	0.7303	1.5517	1.6554	3.7817	3.896	4.3138	0.790126	0.834305	0.00130517
2410022L05Rik-Mm00481569_m1		1.3545	1.1097	1.4408	1.3811	2.4519	2.1626	1.0814	5.326	5.3046	5.1878	0.291553	0.432185	0.00129427
2500003M10Rik-Mm00480952_m1		-0.0112	0.1584	0.1652	0.2115	0.7142	0.0429	0.0176	3.3545	3.2556	3.3959	0.321724	0.827984	0.000186325
4833420G17Rik-Mm01298643_m1		0.2145	0.6777	0.0947	0.482	1.0538	2.2231	3.0125	5.0832	5.5012	5.759	0.653412	0.0945567	0.00510225
Baz1a-Mm00553516_m1		-0.1602	-0.4566	-0.9276	-0.2503	-0.9711	-1.2507	-1.2578	1.2335	1.655	1.6731	0.527135	0.134458	9.86888e-05
BC017647-Mm00520680_m1		-1.0874	-0.7397	-1.5169	-0.7775	-1.183	-0.8188	-1.0366	5.6814	5.7498	5.7338	0.625089	0.69166	3.93315e-07
Brd1-Mm01309149_m1		-1.4471	-1.2451	-2.2172	-1.4715	-2.479	-2.9989	-3.7941	1.6433	1.9671	1.3068	0.326129	0.115178	0.000378775
Brpf1-Mm00661609_m1		5.3232	4.4444	2.6361	4.7781	2.9923	1.5252	3.43	5.8931	6.8286	6.2187	0.416362	0.403717	0.00455276
Clip4-Mm00513365_m1		0.7885	0.8548	0.3224	0.6244	1.2554	1.5005	0.9844	8.4443	10.7959	9.7492	0.15307	0.0403674	0.00026878
Cpsf6-Mm01234210_m1		0.8205	0.8278	0.4962	0.8226	-0.3593	-0.2975	-0.1538	3.09	2.7983	3.1349	0.419108	0.00766235	1.13391e-05
D16Ertd472e-Mm00508954_m1		6.1585	6.8329	7.2291	7.6912	1.4749	1.4264	0.9741	8.0965	7.9149	8.0615	0.142275	0.000180457	2.36609e-06
Ddx39-Mm01240328_m1		0.5527	0.6892	0.2167	0.2383	-1.0229	-0.8401	-0.8495	2.2916	1.6674	2.3637	0.0294864	0.000687053	0.000192766
Gm13102;Pramel4;Pramel5-Mm04204866_gH		6.9916	7.3448	6.2528	7.2628	-0.8844	-0.5604	-0.0321	0.8067	1.4109	1.8368	0.523195	0.000688085	0.0090056
H2afz-Mm02018760_g1		2.0788	2.1328	1.1775	2.2309	-2.1648	-1.9346	-2.3361	0.4849	0.8088	0.6606	0.525908	0.00275237	4.78385e-05
Hipk3-Mm00468880_m1		1.8659	2.2195	1.5165	2.5505	-0.8724	-1.16	-1.1544	1.0308	1.3785	1.274	0.988095	0.00462876	8.19595e-05
Hprt-Mm01318743_m1	endogeneous control	-0.2205	0.0365	-0.1987	-0.1153	-1.548	-1.1611	-0.0281	-1.2656	-1.2227	-0.9326
Ipo8-Mm01255158_m1		-2.445	-2.5428	-2.8122	-2.4908	-1.7839	-2.3098	-2.5789	4.3563	4.3456	3.9672	0.447168	0.279243	1.72463e-05
Khdc1b-Mm01615727_g1		-5.4685	-5.9704	-5.2256	-4.9485	-5.4087	-5.4574	-2.7659	2.9736	2.7611	3.1067	0.158126	0.66966	0.00111357
Klf17-Mm00512731_g1		-2.5814	-2.6364	-3.1915	-2.4909	-2.5483	-2.7095	-3.7544	2.8726	3.4825	2.5718	0.576512	0.787754	0.000207896
Klhl11-Mm00553422_m1		4.0125	2.9679	3.8313	3.6903	-0.7716	-0.4799	1.0122	4.0632	3.3103	4.3398	0.65874	0.0126392	0.00324251
Klhl20-Mm00523108_m1		4.2865	4.3995	3.2826	3.9429	4.442	3.9722	3.6977	6.7485	6.4582	6.6864	0.161046	0.337901	0.000380261
Klhl32-Mm01209354_m1		2.6732	2.9453	2.5222	2.8735	3.9136	4.7065	4.4246	11.1084	10.4991	14.8402	0.665836	0.0149942	0.000430191
Magea2-Mm00522283_m1		14.8402	14.8402	14.8402	14.8402	14.8402	14.8402	14.8402	9.2687	9.0427	11.6112	NA	NA	NA
Nanog;Nanogpd-Mm01617761_g1	control, upregulated	14.8402	14.8402	14.8402	14.8402	8.7601	14.8402	14.8402	6.2688	6.6404	10.4166	NA	NA	NA
Nlrp12-Mm01329688_m1		8.8829	7.9339	8.095	9.5424	4.3848	4.253	4.0324	8.4386	6.2524	9.9144	0.682132	0.00369994	0.0204268
Nlrp2-Mm00624616_m1		1.8754	2.1771	1.6423	2.0302	4.2957	4.5579	4.8584	14.8402	9.3755	10.7063	0.520246	0.00173083	0.00203305
Nlrp4a-Mm01177086_m1		-2.1168	-1.7113	-2.3888	-2.1358	0.7434	1.1207	2.2599	7.7215	0	8.6839	0.282375	0.00884007	0.215636
Nlrp4b-Mm01187121_m1		-1.019	-0.625	-1.7203	-1.3712	1.8425	2.2025	0.8368	8.5291	8.5906	9.5691	0.110719	0.0100079	0.000163269
Nlrp4c-Mm00473284_m1		2.7245	2.7944	2.009	2.5686	3.2749	3.4446	2.9484	7.2344	6.891	7.2883	0.237037	0.0448511	3.3817e-05
Nlrp4e-Mm02344134_g1		-0.8464	-0.3391	-1.0469	-0.4438	-0.0128	1.2619	3.2624	7.5579	7.217	9.63	0.735885	0.170012	0.00548372
Nlrp4f-Mm00614265_m1		-3.5443	-3.3065	-3.9362	-3.4054	-2.0407	-2.1763	-3.5215	6.5181	5.7862	5.4162	0.487603	0.187428	0.000120907
Nlrp5-Mm01143609_m1	control, downregulated	-2.7963	-2.8011	-3.262	-3.0076	-0.2934	-0.6954	-1.5992	4.9147	4.7776	4.9852	0.118374	0.0207635	0.000123862
Nlrp9b-Mm01312681_g1		-2.1008	-1.5812	-2.7922	-1.1845	2.3908	1.6518	2.2139	8.741	9.0721	9.1536	0.877593	0.00873039	1.12475e-05
Nudcd1-Mm00509167_m1		1.5321	1.3345	1.2202	1.5682	4.0169	3.3926	3.6262	4.8548	4.3814	4.3397	0.863126	0.00341066	0.026202
ORF63-Mm01344555_m1		9.0433	14.8402	14.8402	10.5733	14.8402	14.8402	14.8402	14.8402	14.8402	14.8402	NA	NA	NA
Phf20-Mm01251391_g1		1.9945	2.0116	1.208	1.8763	3.3479	2.7086	2.1552	5.9687	5.8112	5.6956	0.301897	0.100855	0.000947015
Pnrc1-Mm01212176_m1		-1.7574	-1.951	-2.1501	-1.4943	-1.5671	-2.262	-3.1574	7.1805	6.7907	5.7196	0.933961	0.487975	0.000150402
Pramef12-Mm00513243_g1		-2.4108	-2.2433	-3.2072	-2.262	-0.5519	-0.0431	-1.4484	4.5647	4.7882	4.7066	0.485237	0.0483849	0.00020796
Pramel6-Mm00626457_m1		14.8402	14.8402	14.8402	14.8402	1.0507	1.541	2.5097	1.7223	1.5618	2.5972	NA	NA	0.653014
Pramel7-Mm03048632_g1		14.8402	14.8402	14.8402	14.8402	-1.9425	-1.9749	-0.4064	-0.7135	-1.0892	-0.1421	NA	NA	0.247541
Prdm4-Mm00731494_s1		1.1111	1.1473	0.6375	1.2841	0.9205	1.0131	0.2817	4.2596	4.5703	4.6807	0.654857	0.601651	0.000136701
Psmb6-Mm00599713_g1	endogeneous control	0.2205	-0.0365	0.1987	0.1153	1.548	1.1611	0.0281	1.2656	1.2227	0.9326
Rbm18-Mm00471354_m1		-2.411	-2.4008	-2.9447	-2.4414	0.0561	-0.1243	0.9829	4.9086	4.7227	5.7113	0.372134	0.00832249	0.00046451
Rfpl4b-Mm04230744_g1	omitted
Serpinb5-Mm01295819_m1		8.6094	14.8402	14.8402	9.5629	14.8402	7.8083	6.0247	14.8402	14.8402	14.8402	NA	NA	NA
Sfmbt1-Mm00490274_m1		-2.2909	-2.1313	-2.7914	-2.4132	-2.1381	-2.2047	-3.0868	5.7166	4.602	4.582	0.196921	0.783711	0.00010411
Sfpq-Mm00458313_g1		-1.4759	-1.2319	-2.2173	-1.4844	-0.6191	-0.4116	-1.6767	1.1385	1.0974	1.2232	0.32703	0.197496	0.00640979
Snrnp70-Mm01203201_g1		-1.1706	-1.1452	-1.7452	-1.4334	0.2441	0.318	-0.4511	2.8943	2.4541	2.6855	0.110162	0.0169504	0.000666464
Snrpa1-Mm00451669_m1		-0.6166	-0.7067	-0.3512	-0.4684	0.5319	0.5215	0.1134	2.2087	1.9737	1.8666	0.0763959	0.0222964	0.000678504
Srsf7-Mm01233054_g1		1.8144	1.879	1.5122	1.7964	0.8062	0.186	-0.0135	2.0915	1.419	1.4788	0.317581	0.0288406	0.0150337
Ssx2ip-Mm01312358_g1		0.7636	0.591	0.282	0.8504	0.7346	0.5122	0.4197	6.6635	5.7937	6.7021	0.744295	0.967748	4.76178e-05
Ssxb1;Ssxb11;Ssxb12-Mm00842391_gH		14.8402	14.8402	14.8402	14.8402	14.8402	14.8402	14.8402	14.8402	14.8402	14.8402	NA	NA	NA
Suds3-Mm01203360_m1		0.496	0.4106	0.2073	0.2458	1.3385	1.4049	0.0805	3.8153	3.5113	3.4453	0.0401188	0.289126	0.00401563
Taf5-Mm00616495_m1		-0.8511	-0.9542	-0.8228	-0.7775	-0.6315	-0.4483	-2.1141	5.1936	4.237	4.051	0.210302	0.723686	0.00093966
Tm2d3-Mm00503436_m1		-0.6124	-0.6538	-1.1098	-0.4781	-0.4939	-0.7169	-1.7454	5.5906	4.8895	5.0104	0.661838	0.750959	0.000154826
Trim43a-Mm02765258_g1		14.8402	14.8402	14.8402	14.8402	-1.1218	-1.1825	-0.4984	-0.8094	-1.1803	-0.6371	NA	NA	0.839335
Trim62-Mm00626278_m1		6.7458	8.2294	8.2057	8.2464	5.6502	5.7441	14.8402	14.8402	14.8402	14.8402	0.424537	0.000409176	NA
Tspan5-Mm00497960_m1		0.7614	0.9949	0.3605	0.5878	0.2559	0.6217	0.1914	8.2842	7.2626	6.8389	0.131353	0.583965	9.34925e-05
Zbtb49-Mm01216354_m1		2.175	2.3979	2.234	2.4391	3.5623	3.6342	2.4428	8.8615	8.5549	7.7925	0.772238	0.180246	0.000485548
Zcchc2-Mm01285137_m1		0.9474	1.2093	0.2044	0.6711	1.1998	1.2825	1.0139	6.6802	6.4401	7.0926	0.139004	0.0366593	1.1198e-05
Zfp280b-Mm00781102_s1		4.7722	4.41	4.1869	4.1983	3.5841	4.1174	6.2844	8.9565	8.564	10.2302	0.158881	0.689503	0.00899836
Zfp618-Mm01267564_m1		3.7032	2.8294	2.5319	3.5316	5.4563	4.2549	3.2966	8.9555	9.2839	8.4875	0.757626	0.238428	0.00235779
Zfp622-Mm00519921_m1		8.9932	8.3336	6.9469	9.181	-1.8362	-1.8192	-2.003	1.9468	1.7773	1.5761	0.658014	0.00127566	7.44401e-06
Zfp639-Mm00513733_m1		5.8014	6.4937	5.4756	6.1836	4.5001	4.5415	6.7463	9.0184	8.5351	10.6445	0.586542	0.608166	0.0133976
Zfyve1-Mm00805860_m1		0.6777	0.9384	0.9193	1.3359	0.5991	0.5259	0.1137	4.4459	3.8018	3.6358	0.323121	0.0642155	0.0002548
Zhx1-Mm01201411_m1		4.427	4.0519	2.9444	4.5583	5.3334	4.5337	5.9566	10.6361	10.283	11.038	0.615434	0.15401	0.000321985
Zhx3-Mm01247305_m1		0.8007	0.7651	0.7008	0.7436	0.649	0.4908	0.2325	7.7042	6.8173	5.7603	0.160988	0.191379	0.000392989
Zik1-Mm00494365_m1		6.5134	6.3776	6.151	6.1517	5.7537	6.4734	4.9876	14.8402	11.3081	11.6981	0.049373	0.509831	0.0020863
Zscan5b-Mm00547515_s1		7.2758	6.2845	8.2042	6.9899	-0.4401	-0.1869	2.9924	5.9789	5.3258	6.745	0.406722	0.0198709	0.0113531
Zswim3-Mm00617681_m1		0.5075	0.257	-0.6441	0.5056	1.9392	1.6166	1.528	7.2204	7.0704	6.2497	0.523051	0.0308847	9.42702e-05

## Sheet: Human vs  mouse comparison
log2 (normalized expression), Human embryos microarray								─∆Ct average of 3 replicas, TaqMan Low Density Array 12 ng protocol random hexamer, Mouse embryos
Cluster	Affy ID	Human gene name	MII	4-cell	8-cell	blastocyst		Cluster	Human gene name	Mouse homolog	MII	1-cell	2-cell	8-cell	Similar/different expression profile between human and mouse
Down	217985_s_at	BAZ1A	8.17281	8.26844	7.99939	6.65804		Down	BAZ1A	Baz1A	0.3084	0.58895	1.15987	-1.52053	Similar
Down	215460_x_at	BRD1	9.98834	10.1362	8.62828	8.30059		Down	BRD1	Brd1	1.3461	1.84435	3.09067	-1.63907	Similar
Down	204481_at	BRPF1	9.87883	9.77012	9.21862	7.77278		Down	BRPF1	Brpf1	-4.8838	-3.7071	-2.64917	-6.31347	Similar
Down	225096_at	C17ORF79	11.4889	11.1124	10.2394	9.3404		Down	C17ORF79	2410022L05Rik	-1.2321	-1.41095	-1.89863	-5.2728	Similar
Down	218123_at	C21ORF59	11.9584	10.2927	9.20277	8.75436		Down	C21ORF59	1110004E09Rik	1.2912	1.4342	-0.7377	-3.89077	Similar
Down	221211_s_at	C21ORF7	8.99571	9.17328	8.06934	5.78392		Down	C21ORF7	Orf63	-11.7289	-11.4194	-11.5303	-14.6386	Similar
Down	229886_at	C5ORF34	10.5338	8.779	7.29417	7.07651		Down	C5ORF34	4833420G17Rik	-0.4461	-0.28835	-2.09647	-5.4478	Similar
Down	226425_at	CLIP4	9.61074	8.26119	7.32161	6.12074		Down	CLIP4	Clip4	-0.82165	-0.4734	-1.24677	-9.66313	Similar
Down	222641_s_at	FAM222B	10.7563	10.7092	9.77029	7.76974		Down	FAM222B	Bc017647	0.91355	1.1472	1.0128	-5.72167	Similar
Down	225528_at	IPO8	10.9286	11.3668	10.534	8.70128		Down	IPO8	Ipo8	2.4939	2.6515	2.2242	-4.22303	Similar
Down	204176_at	KLHL20	8.27038	6.66226	6.7409	6.55764		Down	KLHL20	Klhl20	-4.343	-3.61275	-4.0373	-6.63103	Similar
Down	1553765_a_at	KLHL32	7.35328	7.09311	6.21536	5.808		Down	KLHL32	Klhl32	-2.80925	-2.69785	-4.34823	-12.1164	Similar
Down	225438_at	NUDCD1	8.18067	6.88167	6.4176	6.68847		Down	NUDCD1	Nudcd1	-1.4333	-1.3942	-3.67857	-4.5253	Similar
Down	226434_at	PPP1R35	11.3863	11.2011	9.49936	7.81518		Down	PPP1R35	2010007H12Rik	-1.30905	-0.73245	-6.92157	-7.594	Similar
Down	218329_at	PRDM4	9.19611	9.20787	8.05878	7.88597		Down	PRDM4	Prdm4	-1.1292	-0.9608	-0.738433	-4.50353	Similar
Down	225236_at	RBM18	9.90251	8.23944	7.90123	7.77884		Down	RBM18	Rbm18	2.4059	2.69305	-0.3049	-5.1142	Similar
Down	204855_at	SERPINB5	9.0559	7.90299	7.67051	6.79855		Down	SERPINB5	Serpinb5	-11.5119	-10.9142	-8.27203	-14.6386	Similar
Down	213370_s_at	SFMBT1	9.34709	8.22248	7.52482	7.19609		Down	SFMBT1	Sfmbt1	2.2111	2.6023	2.47653	-4.96687	Similar
Down	224974_at	SUDS3	10.1041	9.14477	7.8418	6.97455		Down	SUDS3	Suds3	-0.4533	-0.22655	-0.9413	-3.59063	Similar
Down	1553528_a_at	TAF5	9.78306	10.0778	9.85791	7.7028		Down	TAF5	Taf5	0.90265	0.80015	1.06463	-4.49387	Similar
Down	221702_s_at	TM2D3	11.5734	9.13359	9.3213	8.93822		Down	TM2D3	Tm2D3	0.6331	0.79395	0.9854	-5.1635	Similar
Down	219272_at	TRIM62	8.86903	8.25404	7.21733	6.73044		Down	TRIM62	Trim62	-7.4876	-8.22605	-7.46913	-14.6386	Similar
Down	209890_at	TSPAN5	10.8164	10.8626	9.00086	7.43303		Down	TSPAN5	Tspan5	-0.87815	-0.47415	-0.356333	-7.4619	Similar
Down	229089_at	ZBTB49	10.0205	9.21078	7.50591	6.70617		Down	ZBTB49	Zbtb49	-2.28645	-2.33655	-3.2131	-8.40297	Similar
Down	222816_s_at	ZCCHC2	11.6113	10.4281	9.35895	7.64449		Down	ZCCHC2	Zcchc2	-1.07835	-0.43775	-1.1654	-6.73763	Similar
Down	223213_s_at	ZHX1	10.5032	10.2369	9.38315	7.27007		Down	ZHX1	Zhx1	-4.23945	-3.75135	-5.27457	-10.6524	Similar
Down	217367_s_at	ZHX3	8.22851	7.5274	6.58309	6.27534		Down	ZHX3	Zhx3	-0.7829	-0.7222	-0.457433	-6.7606	Similar
Down	229360_at	ZNF280B	11.4264	10.9129	10.1589	7.47246		Down	ZNF280B	Zfp280B	-4.5911	-4.1926	-4.66197	-9.25023	Similar
Down	238444_at	ZNF618	11.8703	12.1037	10.7569	7.6963		Down	ZNF618	Zfp618	-3.2663	-3.03175	-4.33593	-8.90897	Similar
Down	228223_at	ZSWIM3	11.1057	10.4476	8.41134	7.64308		Down	ZSWIM3	Zswim3	-0.38225	0.06925	-1.6946	-6.84683	Similar
Up	228135_at	C1ORF52	7.43364	8.97164	10.2831	9.31052		Not up	C1ORF52	2410004B18Rik	-1.37165	-1.17615	-1.31247	-3.99717	Different
Up	202560_s_at	CHTOP	7.45301	9.19589	10.6545	9.09944		Not up	CHTOP	2500003M10Rik	-0.0736	-0.18835	-0.258233	-3.33533	Different
Up	214016_s_at	SFPQ	6.59403	7.93915	9.38066	8.98733		Not up	SFPQ	Sfpq	1.3539	1.85085	0.902467	-1.15303	Different
Up	201221_s_at	SNRNP70	9.27623	9.81404	11.2451	11.1583		Not up	SNRNP70	Snrnp70	1.1579	1.5893	-0.037	-2.67797	Different
Up	216977_x_at	SNRPA1	7.50734	7.87392	9.32746	8.8831		Not up	SNRPA1	Snrpa1	0.66165	0.4098	-0.388933	-2.01633	Different
Up	222624_s_at	ZNF639	7.17175	7.14488	9.26527	8.1987		Not up	ZNF639	Zfp639	-6.14755	-5.8296	-5.26263	-9.39933	Different
Up	202469_s_at	CPSF6	7.54996	8.24378	9.26911	9.11659		Up	CPSF6	Cpsf6	-0.82415	-0.6594	0.2702	-3.00773	Similar
Up	201584_s_at	DDX39A	7.54454	10.32	11.7982	10.5939		Up	DDX39A	Ddx39	-0.62095	-0.2275	0.904167	-2.10757	Similar
Up	213911_s_at	H2AFZ	8.01175	11.3098	11.9274	11.3492		Up	H2AFZ	H2Afz	-2.1058	-1.7042	2.14517	-0.651433	Similar
Up	220184_at	NANOG	5.9615	8.62471	10.3776	8.64605		Up	NANOG	Nanog	-14.2149	-12.935	-10.7893	-7.77527	Similar
Up	213649_at	SRSF7	6.66119	8.38624	9.53817	9.01012		Up	SRSF7	Srsf7	-1.8467	-1.6543	-0.326233	-1.6631	Similar
Up	225152_at	ZNF622	6.55738	9.91681	10.5336	9.6464		Up	ZNF622	Zfp622	-8.6634	-8.06395	1.88613	-1.76673	Similar
Up-down	1553698_a_at	CCSAP	5.88415	7.36192	8.57321	6.56437		Not Up	CCSAP	1700054N08Rik	-0.16435	0.04725	-1.1842	-7.8696	Different
Up-down	212961_x_at	CXORF40A	8.954	10.1213	10.5855	8.39322		Not Up	CXORF40A	2410004A20Rik	0.4488	1.17865	-1.02183	-1.99863	Different
Up-down	230055_at	KHDC1	6.67553	9.10786	9.43084	7.78154		Not Up	KHDC1	Khdc1B	5.71945	5.08705	4.544	-2.94713	Different
Up-down	1553891_at	KLF17	6.78749	9.93203	11.5869	7.79934		Not Up	KLF17	Klf17	2.6089	2.8412	3.00407	-2.97563	Different
Up-down	214603_at	MAGEA2	7.12777	7.78685	8.99394	7.6505		Not Up	MAGEA2	Magea2	-14.2149	-12.935	-11.5303	-9.9742	Different
Up-down	235389_at	PHF20	6.77033	6.96428	8.27588	6.86359		Not Up	PHF20	Phf20	-2.00305	-1.54215	-2.73723	-5.82517	Different
Up-down	209034_at	PNRC1	6.66852	8.12128	9.78951	7.55718		Not Up	PNRC1	Pnrc1	1.8542	1.8222	2.32883	-6.5636	Different
Up-down	235773_at	ZIK1	6.7281	7.86485	9.51898	7.15465		Not Up	ZIK1	Zik1	-6.4455	-6.15135	-5.73823	-12.4467	Different
Up-down	223388_s_at	ZFYVE1	6.78059	9.04476	10.5724	8.11069		Up-down	ZFYVE1	Zfyve1	-0.80805	-1.1276	-0.4129	-3.96117	Similar
Up-down	220941_s_at	C21ORF91	7.16114	9.60644	10.6358	8.44837		Up-down	C21ORF91	D16Ertd472E	-6.4957	-7.46015	-1.2918	-8.0243	Similar
Up-down	207764_s_at	HIPK3	6.72392	7.97146	9.70639	7.07364		Up-down	HIPK3	Hipk3	-2.0427	-2.0335	1.06227	-1.22777	Similar
Up-down	220657_at	KLHL11	6.83357	8.43469	9.58056	7.4362		Up-down	KLHL11	Klhl11	-3.4902	-3.7608	0.0797667	-3.90443	Similar
Up-down	1553618_at	TRIM43CP	6.38196	10.172	9.13277	7.70617		Up-(not down)	TRIM43CP	Trim43A	-14.2149	-12.935	0.934233	0.8756	Similar
Up-down	219904_at	ZSCAN5A	7.41294	10.6897	9.97619	7.991		Up-down	ZSCAN5A	Zscan5B	-6.78015	-7.59705	-0.788467	-6.01657	Similar
