# Supplementary material for: Differences in Gene Expression between Mouse and Human for Dynamically Regulated Genes in Early Embryo
Source: PLoS One. 2014 Aug 4;9(8):e102949. doi: 10.1371/journal.pone.0102949 (PMC4121084; doi:10.1371/journal.pone.0102949)
Supplement: Table S2 — List of upregulated genes in human and their mouse orthologs from Xue, et al. (2013). RPKM+0.1 values are shown for all human genes that are significantly and more than 5 times overespressed either in the 4-cell or 8-cell stage compared to the Oocytes (p-val<0.05). Their homologues in mouse and their expression patterns are shown as RPKM+1. (XLS) [file pone.0102949.s009.xls]

## Sheet: Human(RPKM+0.1)
Gene	oocyte #1	oocyte #3	oocyte #4	pronuclear #3	pronuclear #4	pronuclear #2	zygote #1	zygote #2	2 cell #1	2 cell #5	2 cell #6	4 cell #1	4 cell #2	4 cell #3	4 cell #4	8 cell #3a	8 cell #6a	8 cell #7a	8 cell #1b	8 cell #2b	8 cell #3b	8 cell #4b	8 cell #5b	8 cell #3c	8 cell #5c	8 cell *	morula #1	morula #4	morula #5	Fold-change from Oocyte to 4-cell	Fold-change from Oocyte to 8-cell	p-value Oocytes vs 4-cell	p-value Oocytes vs 8-cell	5x and significantly overexpressed in 4-cell compared to MII Oocyte	5x and significantly overexpressed in 8-cell compared to MII Oocyte
8-Mar	0.13	0.1	0.1	1.16	0.15	0.12	0.4	0.1	0.56	0.1	2.63	2.71	0.93	3.46	3.13	29.51	21.98	21.39	29.22	10.03	42.19	25.36	36.56	24.09	10.55	22.7	10.47	1.44	1.26	23.25	226.099	0.0144633	0.00099264	1	1
ACIN1	1.46	1.22	0.1	5.89	4.82	6.95	4.63	3.99	5.42	2.12	9.75	4.6	4.46	11.11	10.54	19.85	16.8	17.74	34	15.61	42.27	21.51	4.19	10.12	14.27	6.73	5.8	1.72	0.89	8.28507	19.9238	0.0270909	0.0220986	1	1
ATP6V0D1	0.13	8.03	0.1	59.11	80.95	72.49	97.77	53.52	145.27	33.19	99.55	122.95	121.89	14.22	134.97	3.35	77.75	41.39	37.96	12.35	30.31	52.59	78.74	60.54	93.32	40.62	42.56	13.31	1.68	35.7775	17.4638	0.0354791	0.0187527	1	1
BAG5	0.13	3.24	5.07	9.21	6.44	7.71	14.02	12	21.1	10.23	5.01	16.38	17.16	28.59	6.82	29.22	34.62	49.94	12.03	8.05	45.87	27.57	28.89	19.07	19.3	31.85	12.9	19.18	21.43	6.12707	9.90123	0.04448	0.00699619	1	1
BAT1	1.56	1.43	0.1	12.45	14.56	11.26	19.15	13.56	10.91	10.84	18.07	21.37	15.38	27.62	20.94	20.52	20.19	11.63	30.87	20.71	27.33	29.35	27.26	32.89	17.53	25.08	61.78	22.29	26.82	20.7063	23.2445	0.00104902	6.13867e-05	1	1
BAT2L1	0.13	0.34	0.1	2.17	1.38	2.25	4.09	0.81	2.74	2.65	4.46	3.4	2.8	3.15	4.22	6.93	2.57	11.69	9.21	1.56	5.97	4.05	3.18	9.32	19.15	4.98	4.66	5.82	4.11	17.8553	37.6124	0.000310362	0.0397441	1	1
BAZ2A	2.08	0.99	1.3	20.39	18.54	20.85	21.39	11.13	18.35	9.15	30.21	27.31	14.94	20.76	10.91	14.86	13.58	6.66	6.31	6.24	15.1	9.97	12.05	13.19	32.99	7.31	11.87	1.09	1.84	12.6865	8.62867	0.0101115	0.0303148	1	1
C2orf51	3.36	0.1	0.1	4.27	6.05	3.81	0.1	2.45	34.73	12.64	45.96	48.1	14.25	47.94	28.64	62.74	8.01	58.77	161.77	131.41	53.88	162.09	141.81	179.55	107.84	82.38	32.25	6.52	29.95	29.269	88.1193	0.0185093	0.00845012	1	1
CASC5	2.79	0.96	1.08	6.11	4.57	3.3	8.03	10.74	9.86	13.1	5.38	16.51	13.65	10.41	23.48	19.55	20.33	24.02	52.12	17.26	19.98	15.11	9.36	20.45	9.74	20.15	4	2.92	7.6	9.94565	12.878	0.00753898	0.0152635	1	1
CD9	0.13	20.46	0.1	23.37	19.32	26.05	172.3	13.31	161.14	57.32	52.73	263.13	104.57	106.46	129.33	107.34	166.47	94.57	138.18	64.56	9.68	36.64	101.11	161.77	100.07	65.82	217.4	239.77	217.9	21.8761	13.7907	0.0242598	0.0109774	1	1
CDC6	1.39	2.86	0.1	10.47	8.18	4.08	35.84	15.8	26.75	34.92	5.12	26.14	45.79	21.69	23	82.6	58.44	113.89	41.7	135.57	88.87	51.91	34.52	71.32	29.45	73.92	37.99	57.38	54.7	20.1069	49.0401	0.00896789	0.00402333	1	1
CDK12	3.5	3.28	3.87	26.85	15.93	16.69	24.63	14.77	31.2	25.58	24.57	30.03	25.11	4.73	21.47	15.23	23.62	32.11	12.09	22.22	20.76	12.27	4.96	28.15	7.81	40.82	5.54	5.78	8.45	5.72817	5.63483	0.0492158	0.0258506	1	1
CEBPZ	0.13	1.02	1.06	21.26	8.66	3.17	3.4	2.67	5.18	2.67	33.75	3.87	3.13	4.19	3.78	70.1	77.47	36.87	50.63	58.24	40.24	49.25	35.06	55.12	29.1	57.28	70.04	152.64	196.99	5.08032	69.0284	0.000433762	0.000107629	1	1
CFL1	26.78	39.27	17.65	301.66	307.05	280.76	404.64	212.95	418.89	72.26	166.06	474.77	350.23	161.77	455.32	576.76	499.32	525.07	232.16	518.09	985.47	521.5	635	819.27	593.51	328.31	1138.71	162.09	111.16	12.922	20.3143	0.0112424	0.000865785	1	1
COPB2	0.13	2.25	5.31	20.36	12.49	10.23	49.77	37.61	53.34	82.08	54.13	74.1	130.39	130.86	76.91	34.99	17	18.07	34.99	36.76	52.77	28.67	35.72	21.04	67.21	58.05	7.59	22.94	28.89	40.2074	14.373	0.00313315	0.00436453	1	1
CTSB	8.67	6.91	3.26	12.93	13.57	17.16	39.7	10.03	32.73	6.65	5.04	43.43	76.41	56.22	74.88	108.18	140.55	78.31	80.85	70.23	63.84	65.29	59.56	134.48	153.23	48.37	121.07	89.94	88.58	9.98965	14.5178	0.00187903	0.00212469	1	1
DCTN5	0.13	3.26	5.83	20.83	26.75	22.27	41.31	10.85	38.5	6.87	15.05	34.58	15.33	56.44	39.52	34.38	21.77	8.75	117.89	50.36	66.35	52.77	65.74	17.6	101.58	25.53	170.82	60.54	54.08	11.8658	16.6452	0.021348	0.0390027	1	1
DDX20	1.65	1.58	0.1	8.24	5.07	3.91	36.14	16.94	24.99	44.59	41.06	54.46	43.65	72.26	42.04	67.49	39.84	21.47	44.18	109.93	44.38	20.74	57.28	25.78	32.35	146.78	25.13	62.21	47.38	47.8401	49.9771	0.00147285	0.0397878	1	1
DDX42	1.79	1.1	2.93	17.55	17.53	16.67	23.24	11.96	25.17	14.49	7.54	51.97	54.42	13.04	36.71	22.74	7.55	13.72	13.26	20.88	16.46	40.62	8.75	21.86	0.13	13.94	6.89	9.7	12.31	20.1211	8.43065	0.0216125	0.0395879	1	1
DDX5	34.71	14.72	26.43	52.59	35.51	16.83	118.64	46.31	102.05	183.2	113.39	207.53	241.33	313.42	166.06	751.35	745.05	1054.5	338.68	708.14	415.45	329.64	136.05	458.17	656.4	471.51	157.99	465.87	392.01	9.17816	21.8043	0.00259214	0.00502145	1	1
DGCR14	0.13	0.22	0.1	1.91	4.37	3.49	2.98	1.06	1.26	0.88	8.71	5.36	8.01	7.31	3.11	29.06	14.98	32.7	17.91	22.89	38.18	16.28	28.59	19.63	26.2	14.63	6.04	0.78	1.19	39.65	158.212	0.0066703	0.000278486	1	1
DHX8	0.13	0.22	0.1	3.18	3.63	3.55	8.4	1.55	9.44	6.62	1.32	10.7	13.74	10.76	9.37	22.48	37.13	14.94	41.56	36.04	102.59	43.62	15.8	38.65	45.9	30.03	16.87	3.14	5.56	74.2833	259.842	0.00016629	0.0173144	1	1
DNAJB1	0.13	2.38	2.66	93.96	109.21	96.64	155.3	33.77	105.1	21.81	64.39	119.52	63.33	62.04	41.81	426.99	370.25	554.9	31.58	168.66	105.23	111.66	66.14	395.32	310.39	132.23	56.16	8.9	15.44	41.5909	141.024	0.0165671	0.038519	1	1
DUXA	0.13	0.23	0.1	0.1	0.1	0.11	0.12	0.1	0.1	0.87	0.71	31.48	49.98	29.12	30.35	1125.82	1961.12	1386.43	996.41	1683.15	1277.33	1236.27	554.9	788.56	273.96	429.71	97.67	19.83	25.28	229.777	6944.86	0.00184322	0.00505362	1	1
DYRK2	0.13	0.3	2.57	3.22	1.63	4.08	3.07	2.45	3.3	0.98	1.15	10.25	6.69	13.12	5.91	23.41	24.2	40.09	18.13	20.3	25.08	11.5	46.63	5.21	2.31	43.92	1.13	4.03	2.21	8.9925	23.7073	0.0121237	0.0243327	1	1
EFTUD2	2.05	1.05	0.68	6.25	9.86	11.53	6.48	11.37	20.55	3.41	7.33	45.63	33.37	13.82	29.95	20.18	7.66	19.68	10.29	20.22	6.22	18.55	13.25	19.5	15.74	34.67	34.35	14.18	19.7	24.3591	13.417	0.0127397	0.00568226	1	1
EHMT2	0.13	2.64	1.52	5.78	10.42	17.6	11.3	8.19	8.35	1.88	3.1	16.56	11.28	8.04	9.12	31.25	7.3	24.78	3.43	18.71	6.02	9.16	15.06	15.85	12.48	14.56	52.18	7.09	18.33	7.86713	10.0826	0.00825013	0.0218396	1	1
ENO1	1.99	0.28	0.62	3.48	4.24	3.28	10.2	3.36	3.61	1.09	0.8	11.35	2.25	9.15	8.87	460.89	277.61	603.42	216.3	366.93	424.78	630.47	512.08	386.72	798.02	275.85	1440.59	318.49	288.37	8.20588	467.418	0.0324669	0.00101375	1	1
FKBP4	1.82	3.38	0.79	10.7	22.46	8.65	15.59	8.66	22.68	4.48	10.9	54.08	47.98	22.75	31.56	47.22	51.34	41.25	112.6	85.63	69.27	66.76	93.01	43.07	21.71	148.03	57.84	16.76	15.8	19.5789	35.5087	0.0075413	0.00819476	1	1
FOXJ3	9.99	3.17	2.97	31.58	27.21	16.1	66.35	43.82	70.76	75.58	38.93	67.27	116.15	40.44	63.58	45.93	27.91	32.42	18.44	39.45	42.5	6.86	35.53	10.32	74.32	42.12	4.03	1.66	3.82	13.3652	6.35406	0.0170512	0.0245461	1	1
HARS	0.13	3.41	2.08	8.06	8.63	13.09	15	4.04	24.65	0.95	10.27	52.59	32.93	33.71	40.35	34.52	65.01	62.35	6.8	58.3	27.77	66.81	43.98	47.67	66.14	49.29	61.46	38.8	19.86	21.2963	25.6538	0.000922562	0.00148256	1	1
HDGFRP2	0.13	0.1	1.08	9.88	14.82	15.98	15.15	7.57	11.07	3.9	6.86	22.89	9.1	13.5	12.8	82.18	49.88	55.49	17.79	29.92	50.5	27.93	81.98	24.88	43.22	43.24	13.07	2.02	0.62	33.3721	105.554	0.00975448	0.00370568	1	1
HEATR1	2.48	1.65	3.92	34.52	17.69	13.68	46	29.64	59.45	66.35	40.07	58.39	88.37	48.85	48.77	24.06	33.73	25.05	3.69	29.26	18.2	10.85	14.97	23.65	12.95	33.96	18.34	12.92	24.37	22.7683	7.80474	0.00329015	0.00824318	1	1
HIST1H4H	0.13	1.01	2.74	24.03	32.51	36.87	41.7	15.54	53.47	28.12	6.17	34.97	106.3	189.72	82.51	18.01	75.12	8.03	103.8	43.07	118.13	161.14	161.77	29.22	80.48	232.78	5.25	0.1	13.36	79.9291	72.5082	0.0446482	0.0472828	1	1
HKR1	0.13	0.96	1.34	64.1	80.39	74.81	64.39	59.66	90.87	27.99	30.89	6.24	46.95	53.57	35.46	16.99	21.23	12.42	9.4	29.07	46.63	11.61	10.47	14.39	19.29	1.13	26.9	18.71	31.79	43.8951	21.6195	0.0377412	0.0380898	1	1
HSP90AA1	29.44	39.9	33.67	661.77	564.47	661.77	512.08	242.07	635	351.79	424.78	804.97	484.62	499.32	544.07	224.86	318.49	245.86	131.05	161.77	85.96	196.99	112.3	172.94	186.5	158.3	181.63	661.77	776.41	16.9861	5.28198	0.00161149	0.00257671	1	1
KIAA1310	1.45	0.69	0.86	8.81	11.92	8.84	6.83	5.71	12.27	2.87	6.61	7.84	1.22	7.35	7.17	13.63	12.84	23.72	7.8	15.05	29.85	13.64	9.22	8.81	12.78	15.21	10.69	7.41	6.39	5.895	14.7773	0.0465506	0.00422171	1	1
KIAA1967	1.57	0.1	0.51	4.95	6.56	6.11	1.59	1.6	0.86	2.22	2.2	5.55	4.24	4.52	9.36	15.57	13.9	9.5	8.71	18.34	13.09	13.45	10.2	5.97	1.98	6.92	9.96	0.45	1.63	8.14335	14.716	0.015681	0.00412272	1	1
KPNA2	47.19	46.31	46.31	518.09	390.35	269.07	661.77	353.62	941.05	1034.1	691.48	751.35	877.64	921.67	867.73	1469.38	1755.1	1893.63	247.6	1340.1	395.32	590.47	489.47	751.35	650.85	913.35	266.85	622.78	798.02	18.3377	20.4757	7.87902e-06	0.0198651	1	1
LSM12	0.13	0.1	1.12	2.07	2.91	1.04	0.88	0.69	2.25	1.82	1.99	9.9	4.82	4.66	7.5	24.38	23.48	24.13	4.65	22.91	8.91	39.38	15.12	12.66	0.13	15.09	18.18	0.52	1.67	14.9333	38.5535	0.00862098	0.0239781	1	1
MAP1S	0.13	1.73	1.18	18.75	16.23	25.18	10.8	6.01	2.72	1.2	1.23	6.06	6.2	9.25	2.02	18.54	18.75	13.1	9.05	20.93	40.98	18.18	20.62	18.6	21.09	2.43	25.07	0.78	0.72	5.8051	18.1462	0.04238	0.00954976	1	1
MARS	2.19	3.46	0.99	13.09	15.01	14.83	5.9	7.61	15.81	12.4	10.06	24.53	7.26	18.35	14.17	33.69	33.04	35.51	45.75	91.97	51.3	49.56	42.79	68.43	30.1	46.95	27.49	20.54	28.21	7.26393	21.7315	0.0240359	0.00113778	1	1
MEPCE	1.43	6.39	8.05	198.64	147.56	152.08	134.97	55.46	88.37	33.52	84.02	82.94	145.27	36.21	65.06	43.95	54.76	42.87	28.15	27.95	55.46	42.02	3.49	40.95	38.15	57.03	56.71	33.73	19.93	15.5709	7.47173	0.0371763	0.0030244	1	1
MFSD2A	0.13	0.86	0.1	17.96	30.05	36.02	20.39	17.93	20.19	2.23	3.1	29.22	14.46	6.48	11.84	531.21	502.98	857.88	128.76	506.28	403.19	233.97	127.44	607.17	365.36	90.61	29.1	4.76	3.05	42.6606	1089.62	0.046669	0.016002	1	1
NCAPH2	1.61	0.28	0.62	4.08	5.65	4.95	1.33	7.89	0.74	6.14	2.18	6.72	5.98	3.13	5.57	8.04	13.96	20.55	42.46	17.8	25.52	5.48	42.5	15.95	28.67	30.39	39.74	3.25	3.87	6.39442	27.3075	0.0057725	0.011586	1	1
NEFH	0.13	0.58	1.64	46.63	42.41	22.21	40.04	19.21	32.93	11.26	5.2	51.03	18.2	21.62	32.35	17.17	24.77	13.52	42.56	28.12	6.41	39.62	52.73	13.61	39.41	36.35	5.96	2.76	16.84	39.3191	36.4723	0.018607	0.00799797	1	1
NEFM	1.83	0.51	0.8	32.44	41.67	15.44	12.53	0.54	11.9	0.38	11.87	23.28	4.33	18.84	16.21	14.41	47.11	14.69	34.6	10.64	14.94	27.41	39.87	1.08	1.41	24.66	0.18	0.22	0.1	14.9666	20.0481	0.0286529	0.0466335	1	1
NOB1	15.2	8.02	10.75	15.63	25.26	13.88	26.2	12.73	49.25	20.92	39.22	66.35	57.08	120.78	53.93	65.98	72.04	97.44	215.86	90.04	104.57	217.9	88.58	90.95	59.9	93.32	47.19	33.69	14.14	6.58243	9.60671	0.0192318	0.0116764	1	1
NOL10	0.13	0.43	0.1	13.73	6.51	7.91	24.41	12.13	25.95	26.23	30.35	32.99	69.19	86.88	33.23	40.21	32.91	54.57	15.79	19.87	17.56	17.82	17.62	46.81	62.57	24.82	41.35	42.66	66.76	252.602	144.855	0.0177541	0.00798449	1	1
NOP2	0.13	0.1	6.36	7.86	11.37	12.63	20.36	16.31	23.54	9.1	13.85	32.7	38.85	31.05	13.44	70.82	59.77	47.15	15.35	87.19	84.59	52.73	98.23	76.6	70.82	32.05	55.65	35.43	28.83	13.2064	28.775	0.0102105	0.00143559	1	1
NSFL1C	0.13	0.68	0.1	10.51	12.63	12.4	10.51	9.85	13.12	3.68	4.68	34.58	10.95	18.77	17.46	12.58	13.86	24.18	45.16	7.48	26.7	11.59	5.81	7.14	11.72	12.43	13.67	10.4	7.91	67.3846	53.5415	0.0193961	0.0398788	1	1
NUDT3	1.78	4.64	0.1	8.82	18.69	17.39	19.3	7.15	13.57	1.17	0.8	17.77	50.63	70.58	23.04	18.03	20.54	10.93	2.87	24.33	42.23	15.44	20.01	32.01	31.25	10.83	18.52	1.2	4.5	18.6373	9.55675	0.047291	0.0168798	1	1
NUP153	13.09	13.77	5.02	15.95	19.91	23.59	41.81	26.57	65.18	94.68	51.03	66.63	81.06	21.71	62.5	87.67	64.64	121.07	142.46	76.1	88.65	76.17	109.93	115.95	86.88	180.04	15.33	33.67	44.55	5.45561	9.83426	0.0266471	0.000588854	1	1
NUP188	0.13	0.44	0.61	2.98	7.33	7.3	3.17	1.4	5.9	2.17	3.9	6	3.63	2.87	8.97	15.19	9.05	11.36	18.85	2.33	8.37	3.69	7.13	17.52	6.92	9.72	8.93	0.86	1.02	13.6462	25.4538	0.0283269	0.0103376	1	1
OSBP	5.13	1.52	2.93	49.98	36.8	23.91	68.29	42.9	74.96	50.88	39.36	130.2	51.18	43.22	70.42	33.42	22.12	45.47	4.42	34.41	57.32	44.75	19.52	4.45	46.81	37.61	7.89	3.66	6.92	23.0966	9.97248	0.029053	0.0169152	1	1
PAIP2	1.68	15.24	4.61	26.52	20.76	11.21	97.01	41.31	121.71	62.4	65.01	105.1	122.07	179.55	105.23	90.61	100.66	85.01	42.76	102.95	34.3	51	97.01	54.89	26.14	84.59	118.64	124.68	139.64	17.8338	9.75282	0.00230201	0.00315903	1	1
PDXP	0.13	0.31	0.1	12.41	12.98	22.16	16.87	3.77	7.81	0.66	0.97	3.43	12.27	5.76	15.92	47.83	56.76	39.27	45.47	43.55	52.9	30.05	11.41	37.28	21.24	11.54	42.98	6.32	6.84	51.9167	200.657	0.0434063	0.00233307	1	1
PPP2R5D	1.41	2.44	2.63	6.86	11.47	13.47	17.57	8.8	14.64	3.33	5.34	29.8	23.14	6.52	16.76	28.85	23.68	46.15	19.98	13.24	14.86	5.78	45.55	40.66	56.71	5.35	33.98	6.51	6.25	8.82176	12.6604	0.0346715	0.0331419	1	1
PPRC1	5.62	24.59	3.62	99.1	98.23	110.07	128.61	92.2	175.75	87.78	74.18	110.64	149.63	49.73	114.28	78.24	124.08	151.48	47.07	103.8	53.71	19.06	60.54	116.7	264.54	117.89	46.35	32.03	40.44	9.40615	9.16704	0.0130636	0.0387886	1	1
PQBP1	0.13	0.1	0.1	3.79	2.58	3.89	5.01	1.39	0.69	0.64	0.61	5.11	1.55	5.82	2.08	85.5	64.03	103.23	303.29	214.18	432.67	230.57	190.14	159.61	564.47	160.28	72.17	19.77	14.9	33.0909	2072.7	0.0384187	0.0277501	1	1
PRPSAP1	2.33	5.13	3.6	16.2	14.52	25.93	28.71	20.14	37.85	16.74	7.82	34.26	43.55	11.18	27.11	60.7	48.73	52.35	14.73	47.64	93.01	53.88	61.46	23.35	91.06	98.35	22.74	50.41	46.15	7.87297	15.9114	0.0261782	0.00501715	1	1
PSMD4	5.33	5.44	14.63	44.55	52.73	62.84	76.82	19.09	60.87	17.26	29.69	119.42	161.42	334.28	169.42	146.52	217.9	111.66	6.72	116.15	67.36	30	98.02	75.03	98.23	59.9	128.61	59.72	65.01	23.1656	11.0325	0.0203918	0.0284899	1	1
PSMF1	2.12	0.78	2.93	9.74	9.53	7	26.18	15.81	20.29	8.02	18.32	47.94	10.19	23.05	32.7	2.13	10.98	8.6	14.44	33.84	21.46	30.71	13.21	5.72	23.16	9.83	32.68	10.48	11.04	14.6501	8.14346	0.0374685	0.0413064	1	1
PTRH2	23.39	0.3	14.77	26.31	18.71	14.2	52.81	26.67	126.45	33.71	2.2	298.7	71.46	114.59	254.9	342.06	487.04	537.82	237.83	79.22	154.05	149.43	107.34	327.17	598.49	226.78	301.66	217.9	298.7	14.4238	23.0267	0.0449999	0.0213476	1	1
QRICH1	3.53	0.96	0.83	13.4	13.45	13.9	28.48	10.69	19.8	20.14	23.13	26.59	24.24	9.48	28.27	64.03	40.79	42.83	12.22	32.01	29.8	36.61	28.96	91.7	88.77	85.45	9.05	14.53	16.24	12.4878	28.358	0.0107301	0.011998	1	1
RACGAP1	2.21	2.2	4.3	32.39	52.35	50.93	69.5	82.94	80.76	56.22	54.38	62.89	104.19	38.29	90.52	92.55	94.89	92.75	77.96	76.51	96	148.32	61.34	18.74	29.67	44.55	17.67	25.39	21.27	25.4785	26.0916	0.00943131	0.0055168	1	1
RIC8A	0.13	3.05	1.71	11.17	15.63	18.06	7.88	6.31	5.4	6.01	1.03	18.69	6.3	7.3	14.76	24.88	23	86.46	25.19	52.65	77.88	34.08	46.69	92.33	68.58	60.64	25.88	4.69	9.52	7.21626	33.0385	0.0372988	0.00471989	1	1
RLF	0.13	1	1.4	21.57	10.45	5.62	16.23	12.84	36.92	29.14	35.21	67.68	35.58	44.86	28.36	22.12	23.71	25.67	3	14.99	11.56	6.3	6.06	16.46	25.93	27.84	3.13	2.91	5.06	52.3162	19.7959	0.00788971	0.011776	1	1
RPL8	316.07	380.37	404.64	1236.27	1361.28	1795.16	847.43	759.47	1755.1	630.47	1893.63	3329.45	2059.94	811.4	3014.01	2645.78	2227.28	3199.7	2721.36	3948.96	4349.34	4349.34	5019.74	2447.94	2939.96	3663.4	1683.15	388.65	154.94	6.27666	9.29157	0.034158	0.000116718	1	1
SBNO1	1.22	1.21	1.02	16.76	14.15	17.82	7.64	5.51	8.87	8.28	6.3	11.42	12.48	23.65	5.01	46.5	68.06	74.62	19.5	27.08	19.56	19.96	10.15	38.83	49.43	19.62	3.15	5.96	5.4	11.4261	31.0917	0.0472912	0.0191716	1	1
SETD1B	0.13	0.32	0.64	1.84	2.37	2.56	5.19	1.81	2.67	2.14	2.11	4.31	7.59	8.41	4.07	5.33	7.59	2.09	8.69	11.23	6.69	9.63	3.89	15	17.93	5.76	1.34	0.68	2.75	16.7752	23.4771	0.00749429	0.0132861	1	1
SETX	0.13	0.88	1.25	2.91	1.62	2.35	5.88	5.09	3.54	1.42	12.56	11	3.84	3.16	7.42	20.35	13.5	13.99	2.09	7.56	4.99	12.92	5.78	7.22	23.48	18.25	6.19	4.72	4.55	8.43584	15.7035	0.048455	0.0193609	1	1
SGTA	2.83	3.52	1.44	5.43	15.96	16.38	6.91	5.9	12	3.18	5.89	29.14	15.49	28.15	18.18	65.42	37.22	84.77	5.75	44.48	66.76	48.32	59.11	50.32	9.39	2.61	62.29	6.54	6.48	8.75738	16.6	0.00453893	0.0271723	1	1
SMARCC1	1.42	0.54	0.1	15.29	6.24	3.98	6.24	1.55	6.41	6.04	5.08	33.4	12.17	34.76	18.84	4.64	2.37	3.94	3.14	6.62	1.59	10.62	2.44	8.02	10.92	6.71	8.85	6.57	6.53	36.1056	8.07723	0.0143914	0.0290295	1	1
SMG7	0.13	2.18	2.71	10.43	13.03	9.33	17.34	15.92	18.56	9.57	16.51	8.07	12.67	16.39	10.23	23.73	18.74	10.47	28.17	19.16	37.2	27.8	46.11	30.91	31.44	10.94	8.61	5.34	5.1	7.0757	15.4656	0.00585211	0.00268458	1	1
SMS	1.67	4.87	0.99	27.67	34.52	12.35	65.25	19.71	104.09	66.88	96.5	132.41	102.95	107.71	114.44	29.14	37.59	33.5	54.89	11.12	34.26	14.56	6.68	8.75	3.39	27.62	1	8.19	3.3	45.5687	9.47121	2.79708e-05	0.0464204	1	1
SNAPC2	2.11	0.93	1.3	16.39	26.02	25.08	17.73	12.54	9.04	6.41	11.92	8.28	10.93	6.19	5.76	235.09	153.43	182.3	53	118.27	74.47	75.91	262.3	269.07	123.14	162.09	37.07	5.72	1.82	5.38479	107.399	0.00677582	0.00506443	1	1
STIP1	0.13	0.1	0.74	12.24	9.73	11.54	39.04	8.67	43.88	23.09	52.01	58.44	54.7	68.17	138.18	18.15	13.28	31.07	20.55	12.55	13.52	18.7	30.33	8.1	8.85	14.96	24.28	3.08	2.85	247.028	53.4377	0.0187826	0.00292418	1	1
TBC1D10B	0.13	1.11	0.83	31	51.49	55.77	37.16	35.06	36.95	12.02	39.9	36.51	27	38.91	69.27	9.11	23.01	25.02	4.18	10.52	6.91	33.93	40.09	4.05	40.09	24.58	27.57	3.03	2.69	62.2065	29.1818	0.0114166	0.0368977	1	1
TGS1	10.04	4.22	0.52	43.43	24.88	18.23	23.39	4.76	36.53	23.68	2.21	49.39	19.31	28.75	16.77	29.12	101.11	90.73	30.09	64.39	24.78	20.69	24.37	95.4	31.56	57.77	22.12	32.32	29.59	5.79601	10.5181	0.0478911	0.0278015	1	1
TMEM115	0.13	0.1	0.76	12.11	18.55	28.27	11.74	9.8	11.61	6.51	1.19	14.46	5.34	19.64	17.74	24.3	9.63	38.04	24.63	8.9	6.74	18.51	23.37	9.33	4.7	12.08	59.6	23.65	8.7	43.3182	49.6501	0.0137425	0.0219074	1	1
TSR1	0.13	0.55	0.1	2.18	1.64	1.67	0.78	1.56	2.06	14.41	0.46	3.77	4.14	2.96	4.31	64.1	63.58	60.14	85.45	75.42	49.88	22.19	48.24	59.6	27.99	31.83	62.89	68.7	63.44	14.5962	205.741	0.000228241	0.000712294	1	1
TTC4	0.13	0.57	0.1	1.74	0.91	0.94	4.44	0.64	8.67	3.47	1.04	6.46	7.82	8.31	4.67	43.13	40.15	50.58	9.05	50.28	62.96	31.4	22.26	80.58	4.33	35.02	50.24	27.13	41.81	25.5562	146.502	0.00109669	0.0131296	1	1
TUBA1B	5.91	4.2	2.34	77.68	79.12	35.91	89.42	39.7	52.01	29.26	35.26	41.62	24.2	32.78	67.36	182.75	201.11	255.64	22.1	132.58	107.58	47.67	77.02	258.05	321.78	67.02	178.64	173.98	164.14	9.99759	36.655	0.0198256	0.0266588	1	1
TUBB2C	0.13	4.48	0.1	48.32	34.06	40.3	67.02	7.62	19.71	8.64	22.17	59.84	87.55	14.59	78.74	492.61	679.47	1486.26	540.97	1172.16	564.47	718.63	559.65	913.35	612.15	521.5	673.77	179.55	202.21	38.3312	478.357	0.0287324	0.00183798	1	1
UBAP1	6.37	2.95	0.1	9.9	4.64	9	16.59	4.85	11.06	6.24	6.89	14.92	25.84	16.07	21.06	20.62	12.12	30.55	34.71	16.78	25.23	32.55	20.07	54.17	5.87	22.11	12.36	9.01	7.09	6.20143	7.95541	0.00445944	0.0156372	1	1
UCK2	0.13	0.1	0.94	3.73	2.88	5.8	18.95	0.15	19.17	4.4	12.82	9.51	9.15	20.51	25.71	2.41	38.77	26.9	6.05	23.22	3.81	32.18	37.66	11.19	33.52	7.44	52.65	35.18	61.65	41.5897	52.0163	0.0228118	0.0377515	1	1
USP7	19.53	8.24	8.48	62.35	65.06	51	69.81	55.06	96.5	59.77	65.74	127.22	93.71	92.07	135.12	158.62	112.6	157.99	43.78	232.78	143.13	108.18	101.76	171.2	46.59	109.93	119.42	76.82	72.75	9.27145	10.4318	0.000727672	0.00453731	1	1
UTP6	1.57	22.6	6.15	58.1	25.3	16.5	51.85	36.17	131.81	104.32	125.35	126.78	129.14	205.98	140.41	186.5	123.14	169.42	208.76	147.24	97.17	415.45	127.89	33.36	73.76	169.77	60.64	97.01	107.34	14.8988	15.7633	0.00162902	0.0266398	1	1
VAT1	2.54	2.94	1.61	29.01	35.06	63.88	20.71	8.75	16.02	3.19	3.53	30.39	15.35	13.17	33.3	54.99	31.71	40.21	10.71	29.97	43.92	46.18	69.95	28.41	4.51	51.61	15.88	1.36	0.51	9.75423	15.8547	0.0191831	0.00944028	1	1
ZBTB17	0.13	0.31	1.91	11.69	17.87	43.65	21.89	10.77	26.2	7.7	2.27	54.17	10.5	34.65	27.57	8.81	27.55	3.21	16.73	20.52	27.31	13.94	1.71	27.89	7.19	19.84	15.47	1.46	4.11	40.4968	20.2747	0.0341662	0.022509	1	1
ZFAND3	2.06	3.03	1.87	6.02	11.65	12.97	8.06	6.22	16.59	3.55	4.6	21.47	17.91	8.86	8.97	11.8	18.04	10.18	17.66	15.79	11.3	17.36	4.65	15.87	2.84	5.11	7.4	0.3	0.63	6.16487	5.11755	0.0250848	0.0144579	1	1
ZNF589	1.67	0.38	0.1	12.7	7.91	21.17	15.82	5.64	20.45	15.93	11.33	20.15	27.55	35.7	10.67	41.78	43.04	80.58	45.59	14.85	8.78	47.98	38.65	74.26	25.71	25.14	64.25	15.65	20.68	32.8151	56.6207	0.0154268	0.0108563	1	1
ZNF93	2.19	16.42	10.04	44.03	62.09	39.9	131.21	65.98	119.42	130.39	20.28	116.7	65.36	23.73	100.32	43.38	65.42	59.84	62.74	79.31	65.06	43.01	97.17	35.53	28.5	9.75	16.85	23.45	26.02	8.01335	5.61361	0.0417302	0.011317	1	1
11-Sep	2.09	8.12	11.42	37.51	31.81	21.45	47.15	27.38	43.65	46.28	55.55	95.4	111.33	120.08	63.26	9.89	10.87	6.31	0.13	4.72	5.63	7.98	0.98	12.14	3.95	5.42	62.69	70.91	85.13	13.5253	0.857647	0.00180574	0.699743	1	0
ACO1	0.13	0.26	2.74	3.33	3.21	1.44	8.98	7.06	21.15	6.89	2.31	15.38	9.26	16.21	17.49	3.53	2.45	6.21	2.42	0.85	0.42	5.21	0.1	0.1	0.13	3.34	5.75	5.81	3.39	13.9792	2.15742	0.00191611	0.384878	1	0
ACTR3	9.02	33.13	13.11	32.55	24.86	8.08	63.08	44.48	113.25	77.82	99.26	118.44	88.01	91.6	123.32	50.58	33.19	61.4	30.39	7.8	52.5	1.25	12.07	0.81	50.96	8.91	41.93	71.7	63.33	5.71892	1.52927	0.000909233	0.501549	1	0
ADAR	12.49	12.54	5.91	44.81	43.24	26.73	78.93	60.82	140.98	23.13	44.55	112.77	98.02	49.51	88.77	3.26	1.74	1.53	21.6	6.42	16.29	27.26	28.19	2.08	2.5	24.36	1.44	3.2	2.66	8.46162	1.19201	0.00497719	0.774985	1	0
AFF1	3.79	4.92	4.66	11.65	10.66	6.88	19.68	21.97	14.49	16.23	27.82	24.15	28.35	18.21	20.1	2.65	2.22	4.03	1.96	13.11	14.66	4.81	1.69	5.42	4.6	6.55	0.79	3.28	1.62	5.09405	1.25858	0.0010447	0.666822	1	0
AIFM1	1.69	0.65	1.19	10.17	4.61	2.97	12.55	4.96	12.27	13.42	2.94	16.95	24.53	33.4	22.72	5.56	11.59	1.91	13.16	0.86	19.72	17.51	55.65	2.1	30.21	5.51	6.28	7.97	5.52	20.7365	12.6536	0.00223382	0.181597	1	0
AIP	7.28	8.37	11.3	22.63	30.57	37.25	18.77	23.5	35.15	7.88	32.53	40.53	53.34	32.76	76.82	22.26	30.12	57.84	145.63	51.53	239.77	90.73	35.24	24.89	64.25	71.77	49.98	0.5	5.92	5.66187	8.44018	0.0146146	0.109337	1	0
AKAP2	2.19	3.29	2.54	12.1	5.76	4.56	22.4	8.31	12.84	19.23	23.86	19.39	5.78	17.56	15.39	0.79	0.74	3.32	14.66	9.38	2.25	0.47	11.62	0.47	0.13	3.87	2.76	18.22	15.25	5.43516	1.62208	0.0215053	0.596445	1	0
AKNA	0.13	0.1	0.1	0.17	0.12	0.38	0.43	0.18	0.28	0.8	0.78	0.82	1.26	0.2	1.16	0.1	0.1	0.1	0.13	0.23	0.1	0.1	1.89	0.1	1.1	0.12	0.1	0.1	0.1	7.81818	3.36364	0.0455562	0.469088	1	0
ANAPC7	2.16	4.57	0.1	9.72	10.05	14.31	33.96	6.67	25.93	4.27	9.42	34.44	18.12	50.5	26.49	6.39	10.02	10.75	2.38	14.06	9.8	41.72	9.97	11.65	16.34	15.87	29.47	15.52	23.86	14.2258	5.94769	0.0146182	0.0884281	1	0
ANKRD27	0.13	0.43	0.1	3.58	3.07	4.09	13.94	6.67	19.85	13.56	6.24	21.41	12.04	28.71	39.14	2	0.18	0.41	0.13	0.43	0.1	0.1	0.1	0.1	0.13	0.7	0.82	1.63	1.2	115.114	1.80992	0.0139712	0.609882	1	0
ANKS1A	1.38	1.33	2.37	14.97	7.95	17.29	13.58	7.05	31.33	2.64	4.88	18.68	10.8	8.81	19.77	3	0.63	1.76	2.97	7.57	5.86	0.47	3.07	2.71	1.5	1.31	0.78	1.69	3.47	8.57185	1.65623	0.0112537	0.410747	1	0
ANXA5	0.13	0.53	1.54	0.81	3.56	0.1	13.61	0.1	9.29	3.81	0.57	17.53	22	30.78	16.47	74	65.91	9.15	6.26	51.42	43.71	153.23	51.21	46.35	6.39	97.44	40.38	73.23	103.8	29.5841	75.0087	0.00290146	0.058163	1	0
ARHGAP32	7.15	4.43	5.78	9.34	8.04	12.01	14.11	12.91	20.11	14.5	22.89	26.52	21.32	36.61	31.66	2.71	1.92	5.87	1.54	2.07	4.47	15.78	6.33	0.45	13.32	5.94	0.84	0.86	1.7	5.01627	0.94889	0.00201742	0.921796	1	0
ARHGDIA	0.13	5.07	0.1	15.44	13.83	20.17	12.41	14.17	17.32	3.09	15.12	28.33	7.79	27.31	12.1	25.26	5.18	7.83	11.78	33.79	77.1	70.1	91.87	8.72	26.24	29.77	7.59	0.27	0.36	10.6882	19.9472	0.0430338	0.0898715	1	0
ARHGEF12	1.29	1.48	3.86	10.07	7.38	11.22	13.54	8.4	18.8	12.68	10.19	28.59	40.66	41.53	50.36	3.29	6.65	7.05	6.36	11.63	6.32	8.01	12.58	2.74	35.06	3.15	1.29	1.26	2.08	18.2285	4.23036	0.000839362	0.212675	1	0
ATP2A2	12.45	7.19	8.76	10.55	16.26	21.35	41.59	22.76	53.57	32.01	21.41	41.44	53.08	60.7	34.99	12.41	4.76	9.8	22.5	28.23	25.14	35.94	28.25	4.17	3.89	17.1	1.24	4.22	5.64	5.02315	1.84561	0.00274648	0.256926	1	0
AVPI1	0.13	0.43	0.1	14.06	6.69	20.52	14.8	3.98	17.4	18.77	35.51	2.47	4.71	6.79	3.46	0.63	4.83	58.96	6.29	4.7	42.02	7.39	126.78	24.9	41.9	404.64	30.41	13.62	7.96	19.8068	298.777	0.0133965	0.37018	1	0
BCL2L1	4.22	1.22	1.85	5.69	5.9	4.41	10.69	6.61	17.3	4.2	12.38	11.18	17.83	11.96	20.35	6.51	0.99	8.84	6.71	11.3	13.82	14.29	18.67	5.34	26.87	2.13	2.48	2.83	0.59	6.30864	4.31987	0.00541791	0.101671	1	0
BCR	0.13	1.31	0.48	4.22	6.8	11.18	3.69	4.48	4.59	1.58	1.43	8.09	2.76	11.84	7.2	1.27	3.9	5.28	4.07	1.37	1.69	4.95	2.36	3.24	15.16	0.9	5.91	2.88	4.23	11.6758	6.27699	0.0278035	0.181587	1	0
BMP15	3.68	9.26	11.14	214.18	281.74	127.75	271.56	155.92	236.17	190.14	78.65	286.56	300.73	93.96	262.3	59.9	13.84	28.74	245.09	93.42	128.76	122.74	181.27	4.8	6.44	110.45	0.67	0.21	0.1	29.388	11.2744	0.0101976	0.0988861	1	0
BRPF1	4.35	3.24	7.87	51.3	76.27	83.9	18.78	17.19	54.7	3.47	18.78	56.83	61.71	7.56	69.05	31.16	6.39	35.36	2.59	2.85	2.59	2.74	10.94	13.35	3.5	14.76	9.2	0.59	0.38	9.46717	2.2268	0.0463542	0.383599	1	0
BSDC1	1.74	0.3	1.56	5.1	10.82	10.66	15.78	9.97	13.97	7.68	10.43	15.52	18.83	14.23	15.44	0.91	1.01	5.07	12.66	8.69	1.65	11.46	9.16	20.26	5.53	12.44	2.4	0.91	1.11	13.3375	6.7303	6.91916e-05	0.0782233	1	0
BUB1	20.2	27.99	16.34	47.64	25.9	29.06	110.2	42.04	107.16	216.87	146.52	254.9	268.29	580.94	285.48	19.96	18.18	33.96	60.59	42.94	11.82	21.86	11.61	14.9	39.54	39.52	41.78	103.8	120.3	16.1507	1.3308	0.016828	0.468362	1	0
C10orf78	2.93	4.08	4.76	27.93	14.28	1.9	99.1	49.77	47.41	66.28	50.19	26.55	62.89	20.05	74.1	3.01	0.3	0.1	10.78	5.81	2.42	8.92	0.1	0.1	0.13	1.52	30.12	32.88	45.52	11.6986	0.769058	0.0446812	0.699424	1	0
C11orf40	25.71	21.28	2.74	203.2	256.7	116.7	415.45	136.75	266.85	176.65	250.26	201.11	299.61	100.21	228.79	15.03	0.2	7.24	0.13	20.12	20.56	1.31	5.88	0.1	0.13	24.03	0.17	0.1	0.1	12.5134	0.519514	0.0116941	0.245021	1	0
C14orf4	2.32	0.6	0.1	2.14	2.32	2.72	1.65	0.9	1.43	0.86	1.06	3.61	7.74	6.53	6.1	0.1	1	0.18	0.13	1.29	0.39	1.49	2.25	0.1	1.95	3.28	0.22	0.83	0.67	5.9553	1.09813	0.00800082	0.890655	1	0
C16orf72	8.33	14.24	8.3	66.14	79.4	61.46	66.76	86.76	72.98	90.04	67.54	73.76	111.66	136.24	143.55	115.5	110.64	103.8	6.24	59.45	30.85	20.62	22.92	113.25	36.09	186.88	22.87	76.27	51.38	11.3025	7.12289	0.00237147	0.0847943	1	0
C17orf28	0.13	0.1	0.91	3.49	2.56	6.73	4.98	0.63	1.01	0.69	2.28	6.14	5.32	5.35	3.04	0.1	0.1	2.15	1.58	0.1	0.1	0.1	0.1	0.1	0.13	2.05	0.1	0.1	0.1	13.0592	1.58134	0.00254947	0.682533	1	0
C7orf25	3.61	4.98	5.66	28.27	34.19	11.27	80.39	19.53	80.85	53.22	48.06	93.12	81.59	114.73	52.35	0.1	0.96	11.3	80.01	0.1	4.21	0.1	0.61	32.3	8.72	2.96	6.18	10.73	6.29	17.9889	2.70565	0.00333942	0.583934	1	0
CACNG7	0.13	1.85	0.1	1.31	7.7	4.09	6.53	4.3	3.99	1.02	8.72	14.51	3.58	19.84	26.41	1.34	0.1	0.1	0.13	0.32	0.1	1.69	0.91	0.1	0.13	0.16	0.1	0.1	0.1	23.1995	0.666084	0.0435341	0.60397	1	0
CALCOCO2	17.59	19.96	10.94	36.84	33.45	17.38	90.95	35.18	98.98	48.96	54.46	140.98	140.8	47.56	143.31	54.6	41.88	94.78	32.12	164.77	23.55	54.38	80.01	36.84	41.39	60.54	12.02	15.43	18.93	7.31053	3.85193	0.0147496	0.0761023	1	0
CAMK4	1.91	0.31	0.1	2.98	1.42	0.64	0.65	0.53	2.99	4.29	0.1	14.03	5.62	13.38	15.21	0.87	7.37	0.29	4.05	0.44	9.39	0.66	2.67	0.1	1.93	0.15	0.18	0.1	0.1	15.5948	3.28213	0.00769565	0.371787	1	0
CAMSAP1L1	0.13	0.31	0.1	0.57	0.32	0.26	0.73	0.27	2.18	0.31	3.53	2.26	3.99	3.16	0.9	6.67	0.25	3.96	0.13	7.7	5.11	0.61	0.1	4.52	6.9	0.26	3.33	19.44	12.61	14.3194	18.2879	0.0282265	0.115216	1	0
CAPRIN2	8.23	7.25	8.62	35.28	42.04	27.06	37.1	21.91	26.39	14.03	21.78	61.71	36.82	24.45	87.19	5.37	0.29	2.99	3.2	3.17	1.95	16.08	16.65	3.32	4.11	22.42	1.5	3.38	3.43	6.54056	0.900226	0.0425643	0.859307	1	0
CAPZB	8.35	2.72	9.08	29.8	15.8	9.89	59.16	33.45	58.24	32.3	44.26	86.46	76.6	210.81	159.01	12.03	15.03	51.07	5.29	23.77	15.24	34.69	10.48	28.75	4.08	5.28	63.04	52.77	29.67	19.8342	2.78425	0.0199618	0.195885	1	0
CBX8	0.13	0.1	0.1	3.12	1.87	3.97	1.89	0.4	4.72	6.56	1.06	6.13	1.73	5.49	2.64	8.17	0.52	9.96	0.13	2.06	11.97	4.59	0.1	4.35	0.13	12.25	0.49	0.2	0.1	36.3409	44.8182	0.0278401	0.121388	1	0
CCND2	1.25	3.61	3.04	14.3	14.84	12.09	22.1	10.07	34.89	14.28	23.01	27.55	23.89	24.86	35.53	6.87	10.43	5.31	1.6	7.02	9.08	3.63	16.15	1.63	0.13	8.24	0.18	0.98	0.17	10.6168	2.41968	0.000503605	0.204397	1	0
CCNJ	5.67	6.59	4.94	21.16	17.08	14.59	40.35	35.62	85.24	51.97	37.22	62.16	84.14	112.03	58.7	2.91	17.53	4.04	34.69	9.56	5.09	8.51	0.4	0.52	0.13	7.51	0.97	3.97	0.66	13.824	1.44117	0.00392065	0.682854	1	0
CDC16	2.12	13.54	2.7	22.4	17.81	30.82	49.43	34.99	32.91	61.65	33.81	31.29	62.69	36.19	89.19	12.25	4.92	2.32	13.91	15.73	6.57	1.26	2.61	10.63	23.19	19.68	53.37	148.94	150.95	8.96078	1.67959	0.0293242	0.395735	1	0
CDCA7L	3.19	5.39	12.78	53.71	45.96	38.31	49.25	54.57	58.83	29.19	41.39	61.12	26.55	65.06	67.87	0.8	2.54	6.41	14.96	2.76	1.49	4.56	6	0.79	0.13	11.97	0.18	0.1	0.17	7.74579	0.669178	0.00916116	0.471031	1	0
CHCHD3	0.13	8.61	3.95	14.02	35.26	10.72	23.52	8.12	21.4	27.01	25.13	64.31	20.03	56.86	61.12	1.33	3.02	0.98	20.66	1.15	10.21	0.74	10.28	5.63	30.89	12.6	13.1	4.89	13.39	11.9574	2.09521	0.0132734	0.443589	1	0
CLIP1	0.13	5.8	1.8	11.21	5.93	4.25	16.99	3.77	19.8	31.11	12.36	17.99	19.43	21.78	17.21	6.2	0.8	4.53	1.72	1.16	0.1	0.1	1.3	1.61	3.09	7.62	8.17	28.43	32.27	7.41365	0.996001	0.00028676	0.995223	1	0
CLOCK	11.64	10.66	17.77	71.62	43.88	50.75	66.28	41	137.41	59.97	97.01	127.89	98.98	18.06	118.13	5.93	16.39	14.15	6.95	25.5	30.65	9.56	12.54	6.42	13.57	17.38	1	2.11	3.16	6.79548	1.08247	0.0473781	0.821906	1	0
CLPTM1	0.13	0.94	1.2	4.54	9.11	10.83	8.73	5.36	9.64	0.99	8.07	15.69	12.02	13.87	16.87	13.26	22.21	4.85	1.94	5.24	34.76	9.15	45.71	5.81	32.7	5.62	14.34	0.77	2.23	19.3117	21.7761	0.000118956	0.103661	1	0
CNNM2	36.14	42.31	32.99	248.85	272.08	195.58	437.46	199.57	395.32	153.23	261.62	482.54	303.29	129.53	342.06	39.36	66.28	55.91	71.09	79.4	61.21	171.2	143.55	75.91	18.53	212.95	6.24	3.04	1.13	8.46254	2.43602	0.0233697	0.158074	1	0
COG1	2.13	0.35	0.86	3.06	2.37	2.88	1.31	2.39	0.78	1.36	0.61	6.96	7.6	7.43	2.04	11.82	3.61	3.48	10.21	4.38	8.71	17.79	0.1	0.58	0.13	2.43	3.4	0.4	0.64	5.39596	5.16385	0.0302724	0.196507	1	0
COPS3	33.59	77.02	49.39	92.75	82.18	63.13	250.26	100.66	307.05	174.81	204.05	247.6	410.07	214.18	330.73	117.74	104.09	179.55	147.24	218.57	121.3	25.18	55.46	236.76	204.58	129.53	61.4	185.28	204.05	5.63709	2.625	0.00552895	0.0502406	1	0
COPS7B	2.24	4.09	1.78	38.83	44.78	43.98	111.33	31.31	91.79	21.98	116.15	115.14	105.58	35.41	67.81	20.67	21.16	37.2	13.03	7.44	56.31	80.08	10.16	4.18	10.43	62.84	8.06	1.09	0.85	29.9575	10.8788	0.0153415	0.109116	1	0
CS	11.17	15.2	14.9	102.59	58.9	110.2	120.08	113.59	61.78	36.51	41.64	61.46	77.88	72.6	66.06	48.65	61.4	54.52	27.14	43.33	44	39.04	31.13	54.57	46.54	31.11	31.98	26.61	30.62	5.0521	3.18147	5.4814e-05	0.000610836	1	0
CSGALNACT1	0.13	0.99	0.58	1.26	0.82	1.15	2.03	0.42	1.5	1.47	5.22	3.31	5.04	3.7	1.9	0.1	0.15	3.8	0.13	4.02	3.93	1.29	0.1	0.51	0.13	2.83	0.1	0.1	0.1	6.15441	2.72567	0.0141793	0.362492	1	0
CSNK1G1	2.34	2.56	1.85	13.13	8.67	7.61	8.26	6.04	4.5	4.46	7.85	24.75	15.12	21.35	6.72	22.65	9.36	2.83	7.49	18.54	29.45	54.99	33.9	11.17	14.81	9.73	1.79	1.79	1.07	7.54889	8.68364	0.0255961	0.0786807	1	0
CSTB	3.99	43.5	0.92	348.35	327.17	272.08	1412.3	583.89	661.77	559.65	534.67	267.5	289.56	471.51	426.99	55.71	106.88	40.24	9.66	58.17	96.12	219.15	224.15	26.26	47.11	156.57	142.9	112.77	97.34	22.5505	5.85916	0.00225623	0.107174	1	0
CSTF1	3.64	4.51	7.59	49.32	60.24	64.82	156.57	53.03	120.94	81.19	54.94	97.77	94.43	37.07	112.77	15.93	9.25	18.01	1.88	36.28	6.87	6.33	2.56	22.65	3.87	17.44	36.76	37.64	39.33	16.298	2.44432	0.00960245	0.249471	1	0
CTTNBP2NL	4.88	5.53	6.38	35.84	29.77	17.91	44.72	37.87	99.55	67.87	50.72	57.89	77.68	19.65	94.05	7.91	0.89	17.93	0.13	11.07	7.76	0.77	5.29	3.41	17.6	12.88	0.47	4.29	3.6	11.1348	1.39109	0.030441	0.579545	1	0
CWF19L2	8.86	5.34	1	6.22	3.48	4.08	12.65	12.81	16.18	25.59	9.62	28.37	22.68	26.2	32.15	3.37	11.19	3.36	1.6	2.91	2.69	33.77	2.1	1.38	3.44	6.54	3.43	12.18	6.34	5.39803	1.29815	0.00071954	0.795881	1	0
CYTH3	0.13	0.64	0.81	1.36	0.68	1.33	1.08	0.73	0.63	2.21	0.35	5.74	3.17	6.98	4.82	29.26	16.03	30.42	3.21	8.16	11.28	2.74	1.12	24.17	9.34	2.07	3.72	15.46	11.94	9.8307	23.786	0.00479005	0.0903696	1	0
DAAM2	1.39	0.35	0.49	3.45	10.46	9.74	9.78	6.06	15.84	5.11	7.46	9.06	14.74	32.18	18.81	0.1	0.35	0.74	0.13	2.33	0.44	0.1	4	0.57	1.15	2.04	0.1	0.1	0.1	25.1536	1.46148	0.0274217	0.65439	1	0
DAD1	13.81	6.4	13.14	36.35	36.45	24.03	207.53	126.62	99.1	307.05	317.2	224.15	392.01	410.07	86.76	49.63	74.88	48.65	5.87	53.26	3.9	146.52	102.05	173.48	67.68	15.82	423.22	751.35	826.43	25.0298	6.06575	0.0316244	0.110181	1	0
DDX11	0.13	0.1	0.99	1.68	2.59	6.04	4.95	5.51	7.19	1.06	2.11	3.22	6.85	10.38	15.38	1	0.1	0.27	7.21	1.05	6.27	1.15	1.43	0.1	4.63	0.5	0.9	0.22	0.78	22.0266	5.3003	0.0389422	0.281251	1	0
DDX50	13.22	39.02	15.4	42.56	30.07	22.55	120.61	59.22	176.16	100.21	67.68	148.71	163.46	254.28	181.91	26.1	19.3	27.38	54.26	16.13	15.75	9.02	42.12	4.63	5.24	116.15	14.35	23.88	26.98	8.2979	1.35509	0.00220563	0.689123	1	0
DEDD2	1.61	1.2	0.1	9.38	11.09	13.49	9.87	10.87	14.52	8.2	7.02	9.73	8.12	12.75	14	4.82	10.45	2	12.72	4.07	16.17	1.71	12.91	1.53	0.13	3.22	17.58	20.67	5.53	11.4948	6.53515	0.001592	0.13517	1	0
DGCR8	0.13	0.1	0.1	2.55	2.26	1.42	8.87	2.97	5.74	1.39	1.24	6.36	5.61	11.9	4.82	0.3	0.28	1.03	8.72	0.62	0.1	0.1	5.02	0.1	0.13	1.58	2.26	1.64	1.47	65.2045	14.8595	0.0137899	0.370688	1	0
DHX58	0.13	0.54	3.25	5.02	11.14	9.15	20.59	2.13	12.83	4.74	11.46	16.4	17.36	7.15	23.22	39.07	15.37	17.11	4.86	0.98	10.14	53.93	28.05	3.48	27.91	2.91	1.55	0.14	0.67	12.2698	14.1797	0.0144844	0.115128	1	0
DLGAP5	24.43	11.79	7.35	269.96	102.28	68.35	547.14	117.74	630.47	446.31	277.61	776.41	751.35	765.83	390.35	28.99	45.13	34.35	30.78	34.08	11.67	22.1	55.91	1.42	5.43	109.78	24.7	64.17	65.91	46.2005	2.37636	0.00196378	0.285751	1	0
DLST	2.65	1.15	1.43	6.97	9.82	9.26	22.34	13.45	13.96	5.67	3.71	21.56	10	11.96	22.89	6.31	1.15	0.87	4.02	1.27	6.83	21.6	3.4	2.01	9.39	25.61	0.12	0.14	0.17	9.52342	4.30002	0.0125286	0.27503	1	0
DNAJA4	2.92	4.17	0.64	15.31	13.71	4.91	30.85	5.18	11.37	5.95	7.24	13.6	13.51	25.07	19.37	3.65	9.53	2.16	0.13	14.59	3.04	6.44	12.45	9.77	1.45	6.26	0.26	2.14	0.46	6.94211	2.45102	0.00620205	0.216044	1	0
DNAJC13	5.04	6.04	2.55	6.55	3.25	2.18	15.26	7.92	25.81	37.02	16.07	27.97	37.28	77.1	38.5	8.03	9.34	7.13	26.12	16.92	4.3	32.35	9.46	0.54	1.72	21.52	0.84	7.16	6.14	9.95139	2.74988	0.0253723	0.222774	1	0
DNMT3A	0.13	0.22	0.99	9.9	6.74	4.15	11.12	7.64	12.56	10.7	3.98	9.52	6.7	10.61	7.21	0.1	1.53	0.72	11.04	0.64	0.58	0.1	2.35	3.75	1.18	3.33	10.07	15.23	20.93	19.0522	5.15332	0.000821207	0.342682	1	0
DOPEY1	2.72	2.16	2.4	10.29	7.42	6.88	51.25	31.66	57.54	73.48	35.18	46.95	41.72	79.03	34.76	0.88	4.42	2.68	18.93	3.24	0.94	4.48	2.54	3.3	1.09	10.46	0.12	0.13	0.68	20.8578	1.98402	0.00884521	0.470479	1	0
DPY19L3	0.13	2.25	1.9	6.69	4.24	2.71	10.88	13.07	16.05	17.65	3.59	10.97	14.92	17.51	10.45	0.55	0.81	1.54	1.25	6.92	9.46	5.28	1.22	0.67	1.15	0.32	0.56	1.25	1.86	9.43633	1.85875	0.0020791	0.524372	1	0
DYNC1LI2	3.08	1.28	1.18	13.28	7.79	7.18	5.56	5.64	5.82	8.52	15.17	33.15	15.08	25.48	10.19	8.35	5.03	8.4	8.44	6.31	12.59	5.35	1.13	2.67	3.34	6.49	4.15	26.94	25.33	11.3583	3.35248	0.0262091	0.0445775	1	0
DYRK1A	4.38	1.53	0.9	12.19	10.36	13.17	52.73	24.87	42.23	51.73	38.85	49.77	59.26	5.87	46.11	28.31	20.2	17.69	3.67	4.75	30.82	14.25	0.62	20.15	11.51	7.67	5.48	13.52	16.34	17.7324	6.39327	0.0419291	0.0617849	1	0
EHD1	0.13	1.38	0.52	3.06	5.72	8.28	6.3	2.38	3.17	1.12	0.84	3.65	4.85	3.21	8.65	11.47	6.75	7.23	28.98	5.39	28.14	12.13	16.8	3.52	4.89	3.86	4.93	1.12	0.83	7.52217	17.3524	0.0318092	0.0671487	1	0
ELMO2	2.99	5.12	5.5	95	115.95	123.32	103.36	88.77	124.5	41.81	75.03	99.4	73.15	86.46	127.44	7.05	11.39	20.06	21.01	16.76	9.55	29.04	17.93	14.77	26.32	42.83	3.76	1.35	3.14	21.2959	4.3426	0.00111519	0.0278563	1	0
ELP3	2.66	4.17	5.29	13.57	17.58	9.64	31.92	22.25	49.98	24.33	22.31	54.89	39.7	77.88	25.58	22.43	15.68	13.66	10.46	37.57	19.95	78.74	5.85	18.19	4.8	12.83	20.79	15.31	6.72	12.2556	5.40414	0.0186284	0.177697	1	0
EMILIN2	2.92	1.31	3.92	14.42	15.71	18.72	19.8	9.75	13.53	6.56	4.32	24.92	16.13	16.02	17.5	7.22	7.01	16.13	16.28	9.26	2.81	2.1	6.72	13.26	2	5.72	1.32	6.88	3.59	6.86227	2.96185	0.00164555	0.112235	1	0
EML4	1.26	4.27	2.89	5.93	6.43	6.62	8.02	5.53	7.91	3.44	4.2	23.44	20.59	39.27	12.39	19.14	7.45	13.88	1.78	9.49	2.11	18.33	1.56	2	3.21	21.96	4.79	4.44	7.65	8.52346	3.26852	0.0252922	0.200861	1	0
EPRS	2.76	8.53	4.32	28.08	22.14	18.34	18.1	16.17	15.15	25.62	30.33	43.68	32.53	32.68	31.87	1.21	1.87	1.2	2.51	14.94	2.7	2.06	7.38	0.74	1.23	14.42	8.99	20.26	24.73	6.76297	0.878108	0.000435972	0.848865	1	0
ERCC3	2.54	0.72	0.8	2.39	2.03	3.65	8.75	3.39	13.28	9.81	1.07	21.29	19.69	8.55	29.67	0.26	4.33	2.31	1.8	10.98	2.12	32.63	1.31	11.58	5.1	4.67	28.94	34.82	17.56	14.6305	5.17846	0.0159743	0.326049	1	0
ERCC6L	0.13	6.29	1.25	10.94	8.92	4.78	36.48	28.17	32.65	68.06	21.89	66.5	59.97	28.1	47.67	7.95	16.44	7.77	33.9	4.4	10.8	12.68	1.51	24.82	105.87	1.87	5.44	13.26	6.84	19.7757	8.1075	0.00512378	0.327543	1	0
EXOC3L2	23.24	65.82	38.2	218.57	193.53	180.04	64.82	106.3	166.75	105.87	482.54	248.28	313.42	71.18	292.79	19.7	0.18	3.47	20.8	16.67	9.74	9.89	45.59	6.66	29.05	44.62	3.24	0.1	0.1	5.45539	0.442266	0.0353328	0.0496307	1	0
EXOC4	3.77	3.87	5.76	10.05	11.87	9.95	9.63	8.45	14.95	3.99	9.14	31.23	15.89	24.98	19.6	1.32	0.14	0.99	9.9	4.51	5.77	0.65	0.1	0.1	1.88	5.9	0.42	0.33	1.09	5.13246	0.636228	0.00568604	0.419489	1	0
FAM118B	12.37	7.18	9.77	21.43	23.94	25.19	32.44	21.19	25.5	36.59	4.82	65.55	51.21	21.01	70.68	19.84	21.65	16.14	42.41	22.14	12.57	37.16	6.99	16.7	13.41	33.67	11	8.18	13.56	5.33211	2.25735	0.0241801	0.0894478	1	0
FAM168A	0.13	0.1	0.1	1.83	1.99	1.09	5.15	1.38	4.53	0.82	1.87	2.08	9.84	5.25	3.91	1.29	1.7	0.45	0.13	1.03	5.14	4.71	12.15	7.74	5.82	6.65	0.23	1.08	0.29	47.9091	38.686	0.0463481	0.0879242	1	0
FAM59B	1.31	3.91	2.09	7.95	18.32	14.04	21.05	17.28	7.5	1.49	15.54	12.54	24.13	16.28	12.76	0.1	0.68	0.34	0.13	2.3	5.56	0.66	9.48	0.1	0.13	5.24	2.74	1.6	0.34	6.74179	0.922273	0.00784301	0.922431	1	0
FH	5.86	15.13	11.76	50.41	45.79	18.21	54.26	48.73	161.42	136.75	105.7	217.4	42.63	185.64	134.7	14.52	12.55	34.52	39.27	10.39	113.39	50.06	50.32	7.77	5.81	108.35	10.3	15.34	25.99	13.2909	3.722	0.0312459	0.218662	1	0
FKBP15	0.13	0.5	1.18	5.21	2.98	6.17	3.95	2.02	5.44	1.83	0.87	7.49	3.91	7.42	6.53	2.55	7.91	10.45	0.13	4.64	7.32	1.3	4.81	9.29	9.49	1.21	1.02	0.9	1.98	10.5041	8.90507	0.00251441	0.0525727	1	0
FOXM1	0.13	2.32	0.1	13.5	21.98	16.17	15.49	8.33	16	13.96	17	28.64	39.9	12.26	13.47	16.54	10.2	17.1	21.35	13.61	32.15	56.97	24.09	9.98	7.89	2.15	52.73	16.61	14.22	27.7265	22.677	0.033742	0.0612955	1	0
FRG2C	0.13	0.1	0.1	0.1	0.14	0.1	0.1	1.7	0.1	5.67	0.79	214.61	212.95	360.53	37.2	4.31	2.52	6.26	3.36	0.1	0.1	0.1	3.86	0.1	0.13	51.53	0.1	0.1	0.1	1875.66	59.8099	0.0462531	0.484011	1	0
FUT8	0.13	1.27	0.68	8.67	6.8	7.04	33.19	16.3	46.15	22.55	18.67	41.31	53.17	51.91	30.19	11.07	15.87	11.03	5.99	13.35	9.72	37.13	14.69	1.17	3.69	20.93	1.74	2.73	1.28	63.6707	18.965	0.00101457	0.0528065	1	0
GAB2	2.01	2.19	2.65	16.29	20.26	21.56	30.57	17.37	30.19	13.6	22.03	29.04	28.84	47.88	21.3	0.73	0.14	0.59	1.65	1.65	1.57	13.9	8.16	4.03	0.13	3.63	0.35	0.71	0.33	13.9117	1.44048	0.00704417	0.696531	1	0
GATAD2B	1.23	1.04	2.07	7.1	6.89	4.9	9.24	6.32	8.8	12.23	7.81	11.37	7.05	7.24	6.18	8.44	1.52	6.57	0.13	3.39	3.66	8.14	0.34	1.85	1.1	9.85	0.46	0.76	0.31	5.5023	2.82719	0.00553123	0.234687	1	0
GCNT3	2.14	8.67	1.75	50.93	60.31	61.71	229.58	27.8	232.16	24.41	45.47	275.85	154.29	123.51	251.18	19.72	17.77	24	81.71	20.82	20.8	54.17	55.35	1.07	0.13	29.9	22.46	2.3	3.22	48.0591	7.06659	0.00632431	0.109804	1	0
GDI2	56.55	59.22	59.11	320.75	259.76	185.99	360.53	211.85	437.46	317.2	278.65	426.99	465.87	446.31	404.64	99.4	82.84	88.77	122.74	92.07	13.32	109.43	31.29	38.68	9.78	79.89	103.8	91	110.64	7.4786	1.19803	2.19306e-06	0.632174	1	0
GEMIN5	119.94	57.12	99.8	442.54	333.1	366.93	708.14	356.38	673.77	580.94	408.19	583.89	487.04	460.89	496.28	5.64	6.87	12.71	75.68	32.85	12.09	35.51	59.77	2.31	3.54	153.43	9.58	9.89	10.55	5.49402	0.394423	7.72877e-05	0.0740247	1	0
GGPS1	0.13	0.47	0.66	2.54	3.01	2.8	1.32	4.61	4.78	9.86	11.83	14.14	7.46	8.35	4.14	5.47	22.84	7.78	98.74	16.18	16.93	11.86	2.77	38.2	5.35	9.52	7.68	34.92	27.36	20.2917	51.0043	0.0217726	0.224004	1	0
GIT2	11.1	11.35	7.68	47.79	38.98	32.05	111.46	33.54	116.3	44.65	70.99	128.16	99.4	77.82	103.8	3.1	1.5	1.24	0.13	7.14	4.28	8.61	8.56	8.99	48.56	1.44	2.16	8.25	2.04	10.1854	0.846785	0.000654677	0.853594	1	0
GNAS	4.55	5.86	1.47	8.25	13.51	10.39	16.4	7.85	28.77	12.44	19.85	50.24	61.65	51.03	73.32	25.78	14.34	21.23	14.75	9.35	43.07	13.47	35.84	16.86	3.54	12.36	11.52	34.06	20.82	14.9141	4.83448	0.0003762	0.0500823	1	0
GNPTAB	5.75	6.34	0.68	25.53	17.14	19.22	30.33	20.66	14.46	22.37	28.37	20.64	27.29	34.99	8.8	34.92	14.23	25.42	2.79	7.85	8.14	20.32	10.22	5.61	0.13	2.65	7.65	9.29	6.56	5.38684	2.82509	0.0392311	0.253808	1	0
GPI	4.24	2.49	2.26	13.86	20.1	18.35	40.89	10.43	32.63	8.47	18.04	43.62	32.63	50.02	54.38	1.29	2.97	7.49	1.39	0.64	8.05	17.43	1.6	9.17	1.85	10.48	10.09	7.75	4.52	15.0709	1.8918	0.000662936	0.417297	1	0
GPN2	0.13	0.35	0.1	6.3	8.28	9.09	11.44	9.54	11.72	1.2	0.1	14.03	10.57	9.98	1.46	3.72	7.69	6.15	5.76	69.7	2.18	1.48	59.22	2.35	4.33	29.33	54.99	4.19	14.04	46.6034	90.2398	0.0384587	0.26107	1	0
GPS2	5	4.21	1.35	10.73	22.62	9.79	13.19	8.16	14.73	3.69	9.42	24.68	10.87	18.39	35.56	42.83	47.27	37.8	91.42	49.63	52.26	22.62	41.04	80.39	294.02	81.81	42.08	13.75	16.38	6.35653	21.7224	0.0295178	0.128744	1	0
GRK5	6.34	0.1	0.93	3.84	10.18	11.64	4.97	6.69	26.32	1.04	19.39	43.24	10.21	22.7	39.9	0.6	2.23	2.39	11.83	5.44	8.4	20.38	5.88	15.29	8.35	17.37	0.63	3.75	3.02	11.8097	3.63242	0.0352711	0.132189	1	0
GRLF1	2.88	0.6	0.5	0.7	1.81	2.36	2.41	0.62	5.66	1.01	0.55	4.97	5.84	8.79	7.22	0.76	0.91	1.51	0.13	2.65	3.22	4.89	1.72	2.24	9.41	0.29	0.71	0.39	1.33	5.05402	1.90018	0.00613246	0.478349	1	0
GTSF1	132.83	151.72	80.39	527.81	540.97	487.04	1079.75	559.65	905.12	877.64	700.41	417.65	607.17	913.35	691.48	54.21	69.12	41.99	84.51	30.85	9.87	38.23	37.94	34.52	6.36	180.84	112.6	301.66	269.96	5.40428	0.439753	0.00728771	0.0433401	1	0
GYG1	131.57	363.88	133.05	751.35	656.4	482.54	1340.1	482.54	1795.16	736.09	668.51	1340.1	1255.04	1221.74	1412.3	72.98	76.41	78.55	78.93	42.19	83.58	114.97	69.36	15.18	6.15	192.13	44.93	60.43	64.75	6.24007	0.360351	4.20812e-05	0.0134466	1	0
HABP2	27.8	28.99	31.11	109.07	114.73	141.47	222.97	106.77	323.08	64.44	103.36	371.58	406.75	162.09	345.34	8.62	6.72	21.5	47.94	26.61	45.33	76.75	93.32	29.37	54.8	100.8	0.57	0.16	0.16	10.9706	1.58784	0.00626645	0.388159	1	0
HDC	17.23	23.88	27.57	93.01	95.49	65.36	188.93	75.21	221.49	139.35	149.43	171.2	210.35	38.8	258.85	17.69	25.07	5.96	37.85	15.88	94.18	123.32	86.88	36.24	5.69	57.23	0.61	0.1	0.1	7.41701	2.00928	0.0466662	0.345909	1	0
HERC6	18.7	10.6	3.27	170.38	118.13	75.12	310.39	154.58	622.78	163.03	197.54	196.18	225.65	63.88	294.02	9.74	7.41	3.08	43.84	2.22	1.03	6.98	12.77	0.1	2.57	32.39	0.64	0.46	0.1	17.9551	1.02266	0.0235347	0.977782	1	0
HIF1A	4.31	13.12	7.94	21.02	10.51	12.56	28.43	13.03	77.82	77.88	63.88	53.88	28.05	73.09	106.88	28.98	13.32	25.22	0.13	2.57	3.07	24.06	0.5	0.68	2.49	14.89	15.72	46.15	46.88	7.74241	1.24603	0.0343627	0.763711	1	0
HIST1H1E	0.13	0.1	0.1	32.7	23.45	13.14	5.73	30.93	32.89	38.71	122.4	508.74	351.79	57.89	380.37	8.59	12.56	14.12	20.9	35.39	159.01	124.32	44.44	2.83	4.84	52.81	0.42	0.26	0.1	2951.8	396.537	0.0345963	0.182362	1	0
HIST1H3G	4.62	10.04	14.43	107.48	141.81	165.05	141.47	287.11	175.31	210.81	269.07	308.34	423.22	312.39	521.5	157.37	271.56	285.48	157.64	157.07	98.98	249.55	397.15	53.37	7.58	1221.74	11.31	8.69	3.32	40.3605	28.6649	0.00144748	0.199705	1	0
HIVEP1	2.73	0.4	0.78	6.82	2.6	1.91	15.93	8.74	15.04	6.39	13.96	25.5	20.62	17.59	22.56	1.46	0.9	0.68	8.01	0.26	3.69	1.44	17.77	1.04	1.29	3.42	0.4	0.21	0.19	16.548	2.78726	0.000183978	0.46662	1	0
HMBOX1	4.97	3.81	12.99	34.3	39.52	42.69	15.32	15.59	32.08	25.23	75.42	82.28	47.94	74.4	41.99	5.91	1.43	10.96	2.43	10.12	12.97	1.09	0.34	0.87	0.13	2.94	1.31	0.59	0.93	8.49598	0.616236	0.00598385	0.388814	1	0
HNF1A	3.34	2.46	7.11	9.63	14.42	18.51	21.55	10.69	22.09	4.18	9.59	41.76	23.18	19.12	40.64	3.03	3.05	5.22	8.38	10.6	8.2	2.2	3.47	3.45	16.33	14.84	0.4	0.55	0.24	7.24438	1.66404	0.0123123	0.363952	1	0
HNRNPUL1	7.39	3.19	5.19	13.83	17.94	19.18	12.62	19.98	18.24	9.46	25.22	17.24	20.74	30.25	42.12	7.77	12.67	17.03	15.32	9.2	40.64	18.63	26.48	22.03	10.52	10.91	9.77	10.43	10.79	5.2481	3.30662	0.0203485	0.0561368	1	0
HOMEZ	0.13	0.1	0.1	0.23	0.19	0.16	0.76	0.13	0.54	0.1	0.1	0.75	1.13	0.2	1.18	0.1	0.1	0.23	0.13	0.93	0.1	0.1	1.6	0.97	0.13	0.23	0.16	0.1	0.58	7.40909	3.81818	0.0464837	0.327221	1	0
HSPA1B	0.13	0.29	1.94	6.06	8.68	4.29	4.39	0.43	9.77	2.27	0.83	96.88	59.33	43.58	56.76	0.1	0.56	0.73	10.19	6.94	7.92	20.12	32.91	3.61	10.8	45.75	0.1	0.1	0.1	81.5307	16.136	0.00545996	0.197637	1	0
HSPA1L	0.13	0.25	0.1	7.82	8.92	13.43	24.17	9.15	15.49	1.21	13.19	32.32	42.72	71.62	10.38	0.1	0.15	0.1	0.13	0.79	1.17	12.77	0.1	0.1	0.13	13.48	0.81	0.1	0.1	245.375	16.4886	0.0483629	0.438354	1	0
HSPA4L	4.56	3.54	11.11	24.02	30.16	20.59	36.53	21.24	62.84	82.68	26.39	84.87	136.24	146.78	82.84	2.31	16.18	9.19	2.54	1.54	6.35	0.1	1.92	10.54	0.13	2.75	3.91	21.39	11.07	17.5975	0.760257	0.00312952	0.643708	1	0
HSPD1	2.08	0.57	0.1	4.39	3.09	0.78	5.6	4.44	6.57	7.43	8.35	6.34	7.19	12.92	3.73	17.93	5.49	6.87	33.84	3.06	2.23	11.23	2.19	3.69	8.25	4.12	71.32	184.86	220.84	8.23091	9.80826	0.0368599	0.178018	1	0
IGF2BP3	3.77	11.8	6.83	88.65	50.88	38.68	38.02	51.25	60.07	71.84	56.83	53.17	92.55	19.47	68.5	1.37	1.71	9.83	6.47	2.62	0.84	2.04	2.56	0.1	1.32	1.64	0.57	4.68	5.88	7.82444	0.371347	0.0381095	0.0377213	1	0
IWS1	40.62	21.86	19.12	303.29	167.93	101.41	487.04	130.39	451.19	388.65	440.15	479.81	226.23	239.77	307.05	58.96	57.89	95.49	96.38	197.54	55.43	100.46	55.3	8.53	12.29	151.22	36.17	98.1	71.09	11.5153	2.97289	0.00904856	0.136142	1	0
JAG1	8.87	24.77	5.58	28.39	25.25	18.77	57.99	14.27	56.4	38.1	27.38	101.2	99.64	31.76	135.34	7.13	7.14	12.19	11.89	30.82	17.64	17.94	11.84	1.07	4.01	60.07	0.14	0.34	1.47	7.03608	1.26378	0.0294913	0.741375	1	0
JAM3	5.64	2.83	2.23	36.97	21.32	17.17	72.98	35.82	19.6	15.67	20.76	21.01	9.78	15.92	25.26	11.42	22.87	10.02	64.03	10.05	22.37	50.28	23.66	5.6	4.98	19.51	9.19	8.47	10.18	5.04463	6.23934	0.0161157	0.120645	1	0
JMJD7	0.13	0.1	0.1	4.64	1.87	7.97	4.93	0.3	8.07	1.3	0.4	8.83	1.88	8.95	12.45	0.1	0.1	2.26	4.02	0.52	2.59	27.31	0.68	2.09	0.13	6.05	0.5	0.28	0.1	72.9773	37.8926	0.0293579	0.404679	1	0
KIAA0100	0.13	0.18	0.1	0.5	0.57	1.66	1.26	0.42	1.51	0.74	1.97	2.12	3.06	3.15	2.4	0.43	0.65	1.01	13.09	3.13	0.67	3.24	1.23	0.47	1.74	0.63	0.14	0.33	0.18	19.628	17.4878	0.000361116	0.324471	1	0
KIAA0182	7.76	3.95	1.01	16.96	19.27	13.38	36.28	13.97	27.19	9.19	14.56	55.46	67.21	63.71	34.67	0.43	0.76	0.24	2.67	1.63	0.41	2.21	1.84	0.78	0.13	2.86	1.98	6.78	5.47	13.0336	0.299314	0.00213152	0.0176387	1	0
KIAA0368	0.13	0.42	0.1	0.83	0.33	0.9	1.77	2.84	0.32	15.73	1.52	9.82	5.31	16.14	6.39	0.9	0.39	1.66	0.13	0.41	0.58	2.51	0.1	0.1	0.13	1.01	1.81	10.29	11.22	43.4538	3.32308	0.0243784	0.294225	1	0
KIAA0406	1.79	5.81	4.58	3.45	6.32	4.55	17.06	5.28	10.24	2.1	1.55	16.83	17.59	36.09	12.68	9.96	10.67	6.65	4.44	21.52	2.99	39.77	1.24	6.55	31.31	10.45	15.64	11.76	9.75	5.12254	3.25907	0.0438091	0.238637	1	0
KIAA1257	18.37	5.25	8.97	52.26	26.41	30.16	20.04	23.14	31.97	5.99	22.71	107.84	37.85	39.54	74.32	0.1	2.99	2.85	9.87	0.1	0.61	6.28	18.14	0.74	23.59	2.6	9.1	9.63	14.63	5.97307	0.567966	0.0421256	0.370532	1	0
KIAA1958	0.13	0.4	1.01	3.25	1.51	4.27	7.21	2.23	4.97	1.56	15.45	7.64	13.75	4.54	13.56	2.06	0.7	2.12	0.13	0.75	0.1	0.1	0.59	0.1	2.51	0.1	0.1	0.1	1.15	19.2321	1.63991	0.0179049	0.573352	1	0
KIF13B	0.13	0.49	0.63	6.65	4.6	3.55	3.77	0.82	4.03	1.41	3.8	6.81	4.27	9.52	4.49	0.98	0.61	0.27	0.13	2.14	4.47	3.54	1.92	0.52	1.3	0.23	0.21	0.15	0.35	15.054	3.51491	0.0100852	0.244678	1	0
KIF22	0.13	1.76	0.76	6.33	8.77	6.35	8.49	1.77	5.56	2.46	4.74	8.49	11.12	6.53	6.2	25.64	30.91	40.12	33.59	24.82	2.97	20.54	21.59	45.24	134.7	13.83	62.21	8.33	17.38	9.15283	40.5437	0.00358542	0.11756	1	0
KPNB1	7.15	4.91	4.73	45.21	37.64	31.87	14.03	7.52	40.15	7.11	32.55	53.3	21.52	35.26	15.24	39.17	31.98	38.12	4.05	27.89	44.78	33.02	22.43	13.73	19.09	20.92	19.14	13.65	13.26	5.59797	4.79474	0.04981	0.0123776	1	0
KTN1	2.78	5.86	8.83	46.03	29.69	15.07	35.12	18.68	49.32	54.42	56.66	51	47.22	78.55	18.75	6.91	13.52	24.14	20.46	13.4	2.26	14.79	10.55	4.12	1.75	2.94	17.93	54.21	46.54	8.39382	1.79279	0.0315201	0.333864	1	0
LANCL2	0.13	0.1	1.14	1.98	0.31	0.67	2.52	0.61	3.18	2.38	1.92	3.86	5.9	3.76	4.77	0.1	0.42	0.1	0.13	5.98	9.58	4.92	2.21	5.58	0.13	0.1	5.59	8.97	7.27	10.0128	5.82283	0.00149303	0.287854	1	0
LCMT2	0.13	0.27	0.54	2.46	1.89	1.64	0.52	4.35	1.88	0.64	1.47	2.71	3.23	3.39	3.75	2.67	29.01	8.38	0.13	0.1	0.46	0.1	5.15	12.8	2.38	7.76	4.78	5.61	8.06	10.4362	20.0019	0.000120044	0.26808	1	0
LDHA	14.61	10.51	9.38	15.47	26.39	21.14	71.55	34.35	74.1	50.32	57.12	84.51	170.1	215.16	101.41	1159.82	751.35	1236.27	98.85	231.53	217.4	177.05	49.39	1148.83	1034.1	188.93	2227.28	2939.96	4568.37	12.417	49.7511	0.01479	0.0786615	1	0
LETM1	0.13	0.22	0.1	1.69	0.93	1.53	1.09	0.33	0.32	0.48	1.57	0.97	1.11	0.2	1.09	1.17	2.78	2.18	1.8	1.46	3.64	0.1	6.52	0.1	1.19	0.2	37.83	19.74	16.58	5.61667	12.8121	0.0434978	0.141448	1	0
LGALS8	17.77	28.89	7.5	57.93	59.66	26.59	140.98	68.35	164.53	98.63	123.88	145.27	218.57	163.82	200.68	1.09	2.86	1.3	3.25	5.77	1.14	5.36	14.74	0.1	1.47	26.18	1.23	4.11	8.5	10.0859	0.318551	0.000490101	0.0449723	1	0
LINGO2	10.72	10.85	10.93	29.59	77.28	55.43	29.87	33.52	74.62	16.21	80.67	102.95	35.02	76.1	100.96	0.22	11.1	3.92	4.45	7.44	13.66	3.24	17.5	9.79	0.13	0.48	0.12	0.14	0.15	7.26992	0.603608	0.0150331	0.241046	1	0
LRCH4	3.19	0.57	1.47	4.7	6.67	4.58	5.17	4.27	5.86	8.4	4.38	7.11	11.92	14.97	6.89	2.1	2.23	2.68	0.13	5.77	1.02	2.86	1.82	2.89	28.27	4.77	1.04	1.06	0.25	5.86377	2.84408	0.0169328	0.507296	1	0
LRRC4	0.13	0.22	0.1	24.24	10.98	11.02	4.47	16.54	13.93	2.35	7.09	9	22.58	8.74	24.33	21.3	12.83	4.31	12.23	2.44	18.06	4.44	23.14	6.75	0.13	37.32	1.77	5.13	1.1	107.75	86.6364	0.0239301	0.0777276	1	0
LTBP3	0.13	0.55	0.57	0.73	1.17	2.01	0.6	0.76	0.41	1.14	1.14	0.9	2.63	2.99	1.86	1.77	0.92	1.95	0.13	0.89	0.38	1.87	4.58	1.53	9.72	3.61	0.96	0.21	0.5	5.028	5.96727	0.0303179	0.228328	1	0
LTBP4	0.13	0.1	0.55	0.21	0.16	0.72	0.15	0.16	0.29	0.6	0.44	1.49	2.69	2.89	0.88	0.75	0.86	0.44	7.24	1.25	3.54	1.32	2.02	5.98	5.84	0.28	0.24	0.15	0.18	7.64423	10.3217	0.0313195	0.134971	1	0
MADD	2.54	0.43	0.75	12.57	19.03	20.89	11.77	12.46	15.82	1.93	11.53	17.44	16.39	4.25	12.45	0.67	0.56	0.34	4.78	1	21.96	10.33	1.27	0.57	1.14	2.31	0.88	0.16	0.1	10.1875	3.29399	0.0245801	0.485226	1	0
MAEA	3.69	4.65	9.22	57.89	76.17	61.12	51.07	30.14	73.84	16.73	39.33	143.83	54.21	47.22	64.25	12.99	22.03	12.61	40.15	13.4	67.42	2.43	6.52	4.79	38.62	22.49	20.71	26.84	28.14	13.2194	3.78106	0.0432089	0.188118	1	0
MAP2K6	0.13	2.98	0.1	2.99	5.28	0.58	9.3	2.88	16.51	8	10.62	30.74	10.99	20.14	22.65	1.01	18.17	2.75	17.45	3.71	10.47	1.18	0.1	7.5	0.13	0.28	1.47	8.04	5.75	19.7477	5.33135	0.00924077	0.278665	1	0
MAP6D1	0.13	0.21	0.1	7.41	8.9	12.37	6.65	3.56	13.36	4.34	0.1	5.98	6.8	4.91	5.31	0.1	0.69	0.29	2.14	1.71	60.43	1.59	0.49	1.09	0.13	1.37	3.84	3.79	0.71	39.2045	43.407	8.98828e-05	0.570718	1	0
MAPK8	0.13	0.3	0.1	0.59	0.68	0.93	1.45	2.05	3.38	6.35	0.51	2.36	6.7	7.47	4.3	4.11	2.8	6.55	0.13	2.24	0.1	0.1	0.1	30.71	0.13	0.53	0.11	0.51	0.32	29.4764	24.4425	0.0147795	0.454226	1	0
MARK4	1.28	1.36	1.35	4.68	9.27	10.27	3.39	8.24	4.45	2.46	4.13	3.75	8.44	12.27	14.34	2.07	4	1.51	5.67	3.03	13.65	5.3	14.87	4.19	8	4.53	1.19	0.29	0.19	7.29323	4.56733	0.0288675	0.0963375	1	0
MCAT	0.13	0.1	0.1	2.96	3.82	3.81	5.69	1.54	6.69	1.25	3.11	9.11	5.03	4.98	1.59	4.48	8.9	1.87	83.81	28.15	15.04	52.41	5.08	2.97	7.9	1.66	17.52	1.51	3.09	47.0682	175.43	0.038712	0.242679	1	0
MCL1	1.32	0.84	0.91	1.05	1.44	0.88	2.34	5.69	6.7	4.74	7.28	2.26	9.17	6.25	8.38	418.89	232.16	426.99	4.84	42.98	44.11	60.07	19.98	242.9	33.67	72.26	112.03	210.35	255.64	6.36645	142.036	0.0303066	0.152521	1	0
MCM3	13.91	27.68	9.69	151.48	171.53	121.71	249.55	89.61	368.44	123.88	96.12	334.28	213.55	232.16	160.28	56.71	35.41	68.43	21.2	41.04	80.95	78.47	58.96	48.6	52.3	103.8	86.46	78.93	100.8	13.752	3.43499	0.00399466	0.0119578	1	0
MCM3AP	1.39	0.64	1.58	6.68	5.19	7.96	11.46	4.86	15.59	7.27	1.65	14.13	15.25	24.21	19.6	4.39	4.04	12.32	6.45	9.8	11.81	2.64	4.75	31.83	43.5	3.31	6.32	14.36	16.14	15.2057	10.1869	0.0015197	0.186173	1	0
MCM4	2.45	6.17	5.41	9.13	6	15.27	17.49	11.73	13.11	18.67	9.77	40.21	71.39	13.84	44.9	36.59	28.87	25.26	3.1	19.68	9.88	25.07	25.92	17.7	2.74	5.76	17.24	25.31	17.1	9.10584	3.89885	0.0421756	0.0695974	1	0
MED13L	1.5	1.28	3.01	10.98	9.17	13.02	11.6	5.51	18.21	8.3	4.82	18.16	23.22	12.64	22.41	6.68	9.12	3.16	12.4	6.54	6.72	11.53	1.28	4.32	10.85	4.16	3.96	3.65	2.41	9.90026	3.61564	0.0019696	0.0387343	1	0
MED23	4.09	3.05	5.96	6.23	6.41	9.28	8.57	8.78	22.86	21.36	6.56	19.3	25.69	54.76	27.01	3.42	0.95	1.44	0.13	1.2	0.8	6.19	5.71	3.01	0.13	7.56	4.8	3.05	6.24	7.25725	0.635808	0.032826	0.343271	1	0
MEN1	0.13	0.25	0.62	4.22	12.03	9.7	7.42	3.87	3.17	5.57	4.05	15.07	9.19	26.57	17.89	0.36	0.53	2.9	10.16	0.74	17.4	3.72	6.18	0.1	8.6	0.94	5	3.22	3.03	51.54	14.0809	0.011014	0.205449	1	0
MGAT5	7.02	3.86	1.65	15.33	10.56	19.55	57.03	14.9	38.74	22.22	17.59	13.46	21.79	25.26	45.3	3.5	7.44	9.83	28.12	8.59	51.85	1.56	16.65	1.17	1.76	30.27	0.11	0.1	0.1	6.3334	3.49866	0.0402341	0.296261	1	0
MKS1	0.13	0.45	0.56	3.98	6.08	7.69	13.82	14.1	12.7	18.21	16.94	9.95	8.51	12.08	5.78	1.25	0.2	0.56	0.13	3.33	0.1	0.1	0.1	13.47	1.71	0.18	14.13	8.52	4.7	23.8947	5.05502	0.00261178	0.525365	1	0
MPG	29.51	25.21	28.73	32.32	92.75	105.1	62.63	69.05	76.75	35.43	47.38	320.75	158.3	77.96	247.6	16.58	3.22	8.57	173.98	36.24	160	35.46	202.68	18.67	22.52	72.83	1.96	0.67	0.36	7.23137	2.45357	0.0392122	0.376432	1	0
MPP1	0.13	1.42	7.52	1.37	4.51	1.7	6.42	4.72	13.37	3.25	0.35	19.17	33.81	45.63	46.73	0.47	1.2	0.1	0.13	0.1	0.53	2.72	0.1	0.1	0.13	0.1	0.13	0.5	3.32	12.0182	0.170793	0.00809316	0.0505354	1	0
MPP2	1.73	2.72	1.52	12.63	13.17	17.51	18.97	7.68	15.09	3.38	3.21	38.2	19.9	21.14	11.06	1.83	0.64	0.2	19.12	10.39	10.7	5.46	26.49	2.06	0.13	10.38	0.25	0.1	0.1	11.3442	3.99269	0.0279605	0.267443	1	0
MRPS26	34.49	18.08	9.34	76.27	122.4	166.75	64.17	49.51	56.13	42.14	28.19	108.53	106.64	251.18	130.39	32.3	24.94	49.51	213.55	60.14	54.7	51.57	403.19	63.77	8.35	41.81	111.66	102.74	80.39	7.22912	4.42209	0.0262355	0.328816	1	0
MSL2	2.09	6.8	7.3	45.16	33.71	19.21	42.72	28.99	65.61	46.31	41.5	43.16	29.33	40.32	64.1	36.02	14.38	11.61	16.72	12.62	3.13	8.69	8.15	2.04	6.21	15.9	1.27	2.65	0.63	8.19534	2.28205	0.00664152	0.236823	1	0
MYADM	0.13	0.31	2.5	2.78	6.56	10.29	2.49	4.63	7.27	1.35	11.01	12.1	8.45	5.68	7.37	5.55	7.34	1.5	12.28	1.67	4.76	11.36	19.26	3.52	13.26	4.06	4.05	0.4	0.6	8.57143	7.84416	0.00778407	0.0698642	1	0
MYO1E	2.51	0.94	1.46	2.83	3.25	6.04	3.66	2.55	2.9	0.43	2.53	10.09	8.33	9.07	6.85	6.05	5.04	3.36	16.27	9.69	1.84	8.34	1.72	8.73	5.01	0.15	1.21	1.04	0.61	5.24542	3.6771	0.000565072	0.135494	1	0
NACC1	0.13	0.28	0.1	0.74	1.97	2.26	2.13	1.58	2.41	0.76	1.51	4.35	2.16	4.83	2.2	0.34	0.61	0.69	5.52	0.83	8.9	1.69	1.88	1.15	5.09	0.42	0.76	0.36	0.31	19.9118	14.5027	0.0118663	0.192821	1	0
NCOA2	3.08	0.27	0.53	3.79	4.31	1.22	11.03	4.01	16.78	4.98	4.23	17.67	9.14	24.18	5.98	4.54	0.78	1.31	0.13	3.26	0.36	0.1	1.18	0.1	0.13	6.24	0.1	0.17	0.1	11.0122	1.27437	0.0471862	0.79208	1	0
NCOA3	5.76	17.76	4.14	29.5	18.81	9.12	30.16	15.78	38.26	33.79	15.51	75.83	58.39	102.05	42.94	18.28	6.55	8.03	12.96	28.36	10.44	8.69	11.21	13.41	3.64	16.58	4.74	5.1	7	7.57077	1.36216	0.0110908	0.470382	1	0
NISCH	1.65	0.48	0.1	7.39	15.85	22.29	7.41	4.51	8.26	3.62	8.07	6.28	4.47	2.92	6.16	0.95	1.4	0.95	0.13	0.27	2.79	8.67	2.14	3.37	0.13	1.8	9.15	1.29	1	6.66928	2.76396	0.00901346	0.389002	1	0
NLGN2	0.13	0.1	0.1	0.36	0.36	0.76	0.49	0.45	0.3	2.42	2.78	1.26	1.51	0.2	1.12	0.84	0.15	2.58	0.13	1.82	6.49	3.26	8.49	0.1	2.31	0.13	0.13	0.13	0.1	9.29545	21.7355	0.0429008	0.194763	1	0
NLRP8	1.33	2.04	0.7	2.1	1.73	4.93	9.22	2.48	14.81	21.35	4.4	20.83	26.87	34.6	12.3	0.28	1.15	2.63	16.21	1.42	3.15	11.84	6.69	0.1	0.13	5.75	0.11	0.1	0.1	17.4324	3.3069	0.0104545	0.339956	1	0
NOS1AP	1.24	0.59	0.1	4.72	1.54	2.53	2.09	2.39	2.33	0.55	1.12	11.86	8.18	4.5	15.5	0.22	0.84	1.99	0.13	0.34	4.57	2	1.84	2.22	4.37	0.52	0.12	0.1	0.1	15.5596	2.69053	0.0208401	0.27085	1	0
NPHP4	0.13	0.57	2.44	6.03	14.47	19.6	8.46	6.14	12.98	7.91	16.65	15.73	2.77	10.87	11.05	0.1	0.1	0.1	14.56	1.73	3.71	1.01	4.59	1.97	0.13	5.74	0.6	0.74	1.31	9.65446	2.93052	0.0381486	0.447467	1	0
NPM2	0.13	15.91	4.57	270.88	174.81	146.52	146.78	45.33	134.27	38.54	184.52	146.78	19.17	95.74	113.09	40.07	21.22	38.02	22.33	10.45	22.2	33.21	29.28	2.7	22.19	33.42	2.31	2.43	2.15	13.6383	3.6402	0.0429482	0.0254955	1	0
NR3C2	5.99	10.06	9.9	25.69	31.33	14.66	40.27	25.14	75.83	19.86	43.27	65.48	64.44	105.39	66.63	0.8	5.93	4.48	19.18	3.14	1.56	8.83	6.24	0.87	23.68	20.69	0.38	0.16	0.59	8.72659	1.00263	0.00243862	0.996494	1	0
NRAP	9.45	6.51	4.1	13.33	10.73	19.72	11.58	10.57	27.77	11.98	15.06	46.28	29.73	35.15	42.83	0.63	1.75	0.47	13.49	1.1	11.74	7.79	15.49	3.29	8.54	9.81	0.29	0.14	0.33	5.75735	1.00743	0.000974365	0.988463	1	0
NXPH4	0.13	0.22	1.09	6.55	4.95	9.4	8.19	13.19	3.56	7.41	9.55	1.48	3.66	5.22	2.62	0.1	0.85	9.92	9.49	5.15	7.3	19.17	7.3	18.17	0.13	0.8	0.1	0.1	0.1	6.76042	14.8447	0.036367	0.126279	1	0
OSBPL10	12.48	15.26	17.52	50.06	41.99	52.45	109.93	38.5	152.3	47.75	75.91	149.43	98.35	47.38	152.91	4.18	6.08	3.14	27.74	17.38	21.91	34.57	4.99	1.46	25.99	47.03	1.14	0.54	0.94	7.42493	1.17184	0.0217624	0.778641	1	0
OTUD7B	0.13	1.83	1.44	4.87	2.79	2.83	4.6	4.9	10.61	7.61	7.87	8.19	12.23	5.42	16.8	0.45	1.57	1.52	0.13	0.26	1.01	2.08	0.55	9.83	0.13	1.3	0.68	0.77	0.35	9.40588	1.51043	0.0236235	0.734256	1	0
OTX2	110.64	92.88	94.89	996.41	512.08	325.64	2573.71	635	1486.26	1314.58	1221.74	2010.1	1518.41	996.41	1340.1	196.55	272.97	202.21	274.86	213.55	78.65	136.05	92.88	104.94	344.05	403.19	3.4	2.16	0.1	14.7407	2.12024	0.00278319	0.101108	1	0
PABPC3	4.77	4.57	2.74	33.06	33.73	36.48	26.17	16.34	23.34	20.1	51.3	57.03	35.12	34.3	25.13	101.3	49.84	69.12	28.64	18.25	23.91	23.88	18.32	28.91	16.24	23.89	99.1	26.4	19.23	9.41101	9.08263	0.00833159	0.0626207	1	0
PADI6	11.61	51.65	22.74	79.6	62.96	41.99	121.07	28.1	134.48	21.73	21.06	239.77	146.52	56.55	194.59	9.98	23.59	11.03	20.01	7.78	33.02	26.34	94.89	17.5	1.8	64.69	2.13	1.75	0.1	5.55898	0.985085	0.0400968	0.980844	1	0
PALM2-AKAP2	2.13	3.06	2.41	11.06	5.18	4.13	20.3	7.57	11.55	17.83	21.86	17	5.4	16.82	13.85	0.75	0.7	3.1	14.03	8.58	1.25	0.46	10.5	0.47	0.13	3.47	2.49	16.96	13.94	5.23717	1.55885	0.0208557	0.631679	1	0
PAMR1	0.13	1	0.1	2.56	3.3	4.45	4.01	3.5	8.01	1.09	2.25	15.23	21.62	7.03	21.43	0.28	0.56	5.03	2.81	7.95	0.9	7.73	5.12	6.67	9.23	0.2	0.1	0.18	0.1	39.8232	10.306	0.0113206	0.085668	1	0
PATL2	4.11	23.66	11.2	132.41	137.41	110.64	246.66	85.24	270.88	52.12	66.88	288.37	214.18	140.55	222.47	15.72	5.02	7.75	32.39	9.17	81.19	26.46	130.61	25.69	5.85	84.02	1.06	0.7	0.14	16.6584	2.96641	0.00244143	0.323808	1	0
PCDH1	0.13	0.26	0.1	0.17	0.5	0.59	0.26	0.54	0.83	0.1	0.89	0.48	1.99	3.5	3.36	0.74	2.84	0.26	0.13	0.37	2.19	2.45	2.21	0.1	1.2	0.21	2.08	0.4	1.16	14.2806	7.06865	0.0484557	0.143823	1	0
PFKFB3	0.13	0.47	0.1	0.66	0.68	0.31	1.39	0.24	0.63	3.93	0.5	0.66	2.54	2.99	1.61	59.26	17.75	75.83	7.79	65.36	3.75	8.58	51.57	125.17	63.77	16.28	4.37	4.72	7.67	8.35714	192.9	0.0394011	0.0702982	1	0
PHF8	6.67	0.98	1.77	11.11	15.61	19.43	28.19	15.79	39.47	16.2	30.73	40.01	20.26	27.66	52.94	4.73	0.63	3.55	1.21	12.03	1.87	12.37	4.12	16.72	12.81	18.17	1.32	1.91	1	11.2158	2.55385	0.0136941	0.239967	1	0
PIK3CA	1.62	0.39	1.17	8.07	2.8	3.88	21.57	0.48	36.82	2.23	1.25	19.38	30.37	4.67	14.94	2.52	8.5	6.14	1.5	16.5	1.42	0.52	0.56	18.75	0.13	8.43	2.36	7.33	6.51	16.3585	5.57204	0.049368	0.239193	1	0
PIK3CB	0.13	0.1	0.1	0.24	0.17	0.19	0.56	0.18	0.63	1.51	0.1	2.09	1.98	0.2	1.47	4.65	1.35	3.43	1.61	7.74	2.42	1.24	0.35	1.15	9.42	16.54	0.7	3.73	1.86	13.0455	41.2397	0.0491719	0.156476	1	0
PLEKHO1	0.13	0.1	1.26	3.15	4.39	3.62	4.95	2.94	2.88	1.01	18.4	8.3	6.48	14.07	11.04	0.44	5.75	9.99	119.42	18.62	17.74	0.1	8.5	15.19	9.46	18.3	1.03	1.4	3.22	20.0789	40.9109	0.00500614	0.33971	1	0
POLR1B	4.23	2.1	0.81	12.48	8.32	12.94	19.85	18.75	33.52	38.08	9.34	38.96	59.77	15.42	25.19	1.37	6.82	2.01	3.27	4.31	24.65	19.08	10.24	0.49	2.5	11.6	3.08	11.62	12.29	14.6366	3.29794	0.0359939	0.268173	1	0
POLR3B	5.11	3.12	0.87	16.65	10.92	5.7	48.99	18.21	51.03	50.36	11.66	52.5	35.06	6.73	46.91	7.01	1.36	13.82	0.13	0.59	10.4	0.77	0.1	7.11	18.59	10.58	10.01	11.52	12.79	11.6374	2.11169	0.0445825	0.396974	1	0
PPEF1	22.01	9.64	8.59	13.72	33.31	27.86	32.7	7.9	37.13	48.85	65.06	71.77	80.3	40.15	93.22	10.42	4.32	0.86	4	3.4	14.24	1.01	4.43	1.09	0.13	2.67	0.1	0.1	0.75	5.32008	0.315629	0.00861444	0.0157054	1	0
PPL	0.13	0.86	0.1	3.68	8.05	8.94	6.6	2.79	15.7	3.59	3.87	36.87	23.34	10.37	18.99	1.52	2.77	2.38	10.9	4.25	5.78	7.68	5.01	0.1	0.13	8.92	0.12	0.1	0.1	61.6307	12.3703	0.019962	0.0757388	1	0
PPM1D	4.2	1.95	0.65	11.07	8.5	2.29	11.06	3.3	21.78	14.69	17.79	12.69	18.93	10.45	14.66	94.43	45.52	82.84	72.83	44.75	2.91	30.87	24.73	0.76	3.49	35.46	5.92	37.69	27.21	6.25699	17.5905	0.0035288	0.0749414	1	0
PPP1R13B	2.84	2.28	2.18	14.9	15.45	15.66	15.76	12.5	36.69	12.26	9.61	42.53	15	40.5	30.69	11.82	21.3	28.87	14	11.35	8.14	5.31	5.09	15.38	41.04	9.79	3.53	1.37	0.47	13.2247	6.42927	0.0103207	0.065003	1	0
PRAMEF2	0.13	0.1	0.1	0.1	0.1	0.1	0.1	0.1	0.1	0.1	0.89	7.57	13.82	13.94	11.64	21.54	57.08	68.97	13.55	19.47	30.05	29.47	78.31	1.03	5.47	34.47	0.1	0.1	0.1	106.75	297.033	0.00119409	0.0515992	1	0
PSMC2	18.74	4.46	15.33	25.64	32.12	27.41	38.31	21.56	43.62	58.39	32.18	40.87	108.53	124.5	57.32	27.06	6.79	21.28	98.02	75.91	41.99	36.69	10.01	20.94	37.53	10.31	47.45	69.64	95.74	6.44731	2.73598	0.0330027	0.21732	1	0
PTCD3	0.13	1.36	2.22	3.58	3.58	2.43	15.85	2.67	8.97	13.64	9.89	12.48	15.58	13.62	16.41	15.27	10.46	5.89	1.23	9.97	7.89	15.96	1.55	8.56	41.76	4.39	12.17	30.93	27.26	11.7433	9.03676	9.53652e-05	0.16263	1	0
PTPRH	0.13	0.93	1.53	6.47	5.29	8.01	7.3	4.68	7.84	0.99	1.87	11.83	4.81	7.23	3.5	1.07	0.17	0.76	1.47	8.66	9.1	7.17	6.05	0.53	6.03	0.4	0.1	0.1	0.1	7.92568	4.36048	0.041606	0.203526	1	0
PXK	2.97	2.53	3.95	49.36	54.03	46.63	46.81	29.01	73.32	28.59	14.9	98.23	48.3	66.58	26.15	0.29	2.51	0.1	21.71	0.1	4.93	3.28	5.92	0.68	1.99	2.92	0.18	0.1	0.4	18.9889	1.28225	0.0256184	0.813009	1	0
QSOX1	0.13	0.64	0.1	0.29	0.61	0.61	0.52	0.4	0.57	0.32	0.44	4.47	1	7.25	5.46	0.21	3.58	1.36	0.13	4.39	0.62	4.73	4.14	1.89	20.33	0.2	2.45	0.28	1.5	15.6724	13.0345	0.0415668	0.329727	1	0
RAB23	4.58	12.07	3.36	13.35	4.84	2.19	11.59	6.94	8.3	29.25	14.41	44.44	40.95	101.89	42.5	5.73	1.93	4.2	0.13	0.26	0.1	0.1	3.02	0.57	0.13	0.1	7.19	33.3	28.91	8.61244	0.221753	0.0350297	0.0108881	1	0
RAB5B	8.1	12.85	11.29	83.02	107.71	109.21	153.43	111.83	139.35	62.69	92.07	124.08	192.13	43.68	198.64	14.19	26.28	27.77	13.02	3.27	6.84	49.94	16.16	31.07	11.05	38.08	5.72	1.76	0.92	12.9931	2.01052	0.0296993	0.227224	1	0
RAD50	1.96	3.6	4.02	38.77	22.49	16.55	9.49	15.63	17.95	18.3	17.29	43.27	33.4	22.65	9.09	4.53	6.11	4.68	1.23	9.29	0.43	0.55	0.79	3.86	0.13	0.24	2.8	3.41	4.22	8.48721	0.906434	0.0402877	0.872447	1	0
RAGE	0.13	0.1	0.93	5.46	10.73	0.44	4.76	4.11	0.76	17.51	9.64	16.59	3.19	14.28	11.01	2.89	6.44	6.75	4.21	18.31	26.82	51.42	89.77	16.51	5.88	36.61	1.6	1.92	0.19	29.1401	62.4475	0.0257703	0.15967	1	0
RARS	5.78	3.55	2.14	11.94	8.41	3.34	39.19	25.66	88.65	57.38	74.4	43.5	115.75	60.31	68.78	17.95	6.23	0.33	33.45	0.29	4.55	0.65	25.8	7.39	53.08	0.25	74.18	139.16	193.05	18.854	3.5659	0.0136562	0.359681	1	0
RASSF3	0.13	1.21	0.1	4.56	8.27	5.69	21.17	1.96	36.9	4.33	11.4	9.02	30.1	19.75	27.23	3.84	11.57	0.1	8.96	9.22	2.73	25.19	25.67	1.13	3.81	28.59	0.1	0.32	0.1	44.8437	22.8807	0.0129575	0.121262	1	0
RBBP4	6.19	5.7	3.32	5.46	5.2	2.26	23.78	11.15	23.71	30.18	24.72	26.44	36.92	46.85	29.44	1.14	1.6	0.84	1.45	4.3	0.94	3.63	6.09	3.95	13.99	2.44	1.28	6.08	8.57	6.88609	0.723866	0.00273003	0.554734	1	0
RBBP5	2.98	4.93	5.17	16.47	11.55	11.49	20.09	12.24	28.64	11.76	29.28	31	29.35	64.1	27.77	20.06	40.07	39.14	3.95	16.37	7.37	17.53	2.47	53.66	10.03	39.49	2.95	4.25	2.04	8.72821	5.2156	0.0223072	0.101871	1	0
RBM23	3.93	1.26	2.51	10.71	18.02	20.25	13.4	23.96	38.31	12.96	13.16	37.9	40.21	11.59	45.24	1.97	15.5	7.07	5.15	14.28	21.69	23.54	16.21	3.12	8.53	21.64	12.65	14.3	10.5	13.1435	4.91263	0.0175644	0.0526867	1	0
RBM9	0.13	1.31	1.37	7.33	5.95	7.67	3.1	2.8	3.47	2.99	3.44	7.64	6.57	7.14	3.03	0.52	0.31	1.07	0.13	1.27	0.41	2.32	0.47	0.71	0.13	1	0.61	0.44	0.6	6.50712	0.809447	0.0100691	0.681321	1	0
RBPMS2	6.16	19.38	9.57	59.72	72.83	53.26	182.75	81.81	162.73	69.75	102.39	55.3	85.45	49.94	139.64	47.56	41.15	46.69	11.09	16.41	41	58.35	63.65	37.83	86.06	92.55	85.01	194.59	155.61	7.05632	4.21279	0.0343218	0.0281557	1	0
RFT1	0.13	0.4	0.56	1.49	2.59	5.28	3.26	3.51	5.58	1.44	8.62	7.84	2.77	17.1	12.69	0.56	5.34	1.19	10.41	2.64	10.47	41.04	4.36	0.1	2.61	5.26	6.14	1.51	1.65	27.7982	21.0125	0.0447557	0.313632	1	0
RIMKLA	4.02	3.43	5.36	16.75	17.45	20.36	15.03	6.33	20.54	9.97	16.15	33.98	13.87	46.03	27.49	0.78	1.49	0.61	6.82	3.05	0.66	2.47	7.17	0.1	1.91	6.75	0.2	0.56	0.1	7.10597	0.677241	0.021894	0.417353	1	0
RNF122	2.52	1.05	0.94	69.75	93.42	70.99	261.62	99.93	231.53	66.81	154.29	159.28	216.3	34.11	203.49	0.59	0.29	2.36	9.83	28.31	27.25	26.98	40.87	5.56	3.18	28.97	0.38	0.21	0.1	101.97	10.5336	0.0272694	0.127587	1	0
RNF187	4	0.92	0.65	9.49	10.5	13.6	12.15	9.3	8.6	4.13	5.9	16.27	4.96	12.45	10.44	4.98	6.7	2.08	12.31	27.69	8.8	4.53	27.47	1.25	2.95	28.14	4.54	1.26	1.08	5.94075	6.21348	0.025939	0.161413	1	0
RNF20	4.17	2.16	0.78	14.68	8.54	6.25	45.36	10.32	39.36	13.9	22.79	62.57	33.36	43.27	74.54	15.02	16.73	9.61	2.91	59.6	19.32	17.01	26.46	9.86	3.84	28.01	10.67	24.55	15.21	22.5464	7.99271	0.00566516	0.101902	1	0
RNMT	0.13	0.82	0.49	4.49	2.2	1.42	2.55	4.1	3.74	4.09	11.14	4.56	4.45	11.17	6.37	19.78	8.51	18.15	29.82	6.28	2.02	29.78	2.39	16.13	5.91	3.2	10.02	11.5	12.41	13.8281	26.8883	0.0216222	0.0686261	1	0
ROBO3	1.29	0.97	0.8	3.32	4.7	2.68	4	3.83	4.26	1.19	3.29	7.34	7.54	3.7	5.91	1.77	0.1	0.1	0.13	0.1	0.38	0.1	4.9	0.1	1.27	0.98	0.1	0.1	0.18	6.00245	0.885027	0.00471776	0.894214	1	0
RPH3A	13.88	12.11	6.64	22.16	24.72	20.12	66.41	29.92	69.64	27.27	50.67	58.9	95.24	55.96	65.29	0.44	0.22	0.26	21.89	0.36	0.65	0.1	11.06	0.64	4.07	8.32	0.1	0.13	0.1	6.32983	0.401276	0.0030401	0.150139	1	0
RPS6KC1	0.13	1.66	3.45	11.8	4.98	2.45	12.2	3.27	13.82	26.9	6.58	21.68	18.68	20.15	9.04	8.14	7.78	18.64	2.18	17.82	1.22	6.39	1.25	16.15	11.17	4.83	6.27	8.14	13.37	9.95468	4.97415	0.00632049	0.0984035	1	0
RPUSD4	11.25	14.7	6.38	39.54	40.95	62.63	41.64	24.27	69.19	24.99	38.91	111.83	46.35	117.89	53.26	20.19	37.78	22.17	4.91	15.82	31	56.6	5.68	39.9	19.95	44.22	16	11.87	12.45	7.63989	2.5157	0.02423	0.119969	1	0
SAMD1	0.13	3.63	2.45	33.64	27.52	20.47	13.99	7.17	15.01	2.79	9.18	26.82	17.2	11.89	18.11	9.86	8.9	7.87	8.64	3.26	5.31	13.99	23.65	2.08	3.85	18.11	16.28	1.6	1	8.93961	4.63417	0.00720528	0.0831497	1	0
SAP130	5.7	5.48	4.24	36.3	36.64	29.92	65.74	34.19	70.68	43.71	51.61	83.37	101.3	68.23	71.89	18.9	2.1	25.66	2.18	8.1	12.73	1.22	7.89	8.09	3.4	5.41	6.36	9.64	14.12	15.7972	1.69225	0.000343815	0.451575	1	0
SCAP	1.31	1.27	0.75	13.41	26.84	21.69	19.54	8.56	15.83	1.25	6.45	26.24	13.81	7.45	24.53	2.07	6.97	6.81	12.56	6.72	9.75	28.17	6.04	3.28	16.05	12.62	15.82	1.47	3.77	16.223	9.09419	0.0241015	0.0609597	1	0
SCO2	2.22	0.43	0.91	10.94	16.01	12.62	2.47	23.69	2.25	13.11	3.85	20.1	17.71	4.52	17.77	6	5.11	1.39	8.39	3.3	7.47	9.45	3.42	34.3	50.24	1.09	92.66	5.17	8.62	12.6615	9.9714	0.0219546	0.276402	1	0
SCYL1	0.13	1.83	0.92	9.72	17.26	23.19	4.63	4.74	5.46	1.09	2.28	16.91	14.68	5.25	9.54	15.95	8.39	17	1.84	2.41	0.48	3.05	33.96	7.7	19.9	27.05	11.14	0.56	2.09	12.0781	13.0426	0.0191803	0.107551	1	0
SERINC3	5.21	12.92	4.13	39.22	34.6	36.95	60.24	24.3	61.83	25.5	51.25	57.58	76.69	35.99	61.34	18.11	15.05	29.5	2.85	28.69	18.34	1.25	8.66	18.23	14.89	14.9	27.72	33.17	42.83	7.80323	2.08858	0.00428071	0.166155	1	0
SGK269	1.91	1.07	2.04	3.47	4.36	3.87	6.83	8.38	10.15	3.61	10.95	3.72	8.57	13.24	8.67	0.36	1.38	0.67	0.13	0.78	0.36	1.92	1.4	0.64	1.58	1.85	0.36	0.74	0.7	5.10956	0.601413	0.031091	0.125035	1	0
SH2D4B	11.88	4.84	5.35	3.61	39.87	49.98	30.23	13.44	68.23	2.36	3.22	40.71	49.73	31.31	84.44	0.1	7.89	0.88	0.13	0.65	0.1	3.24	1.55	0.1	1.33	0.1	0.11	0.19	0.1	7.00691	0.198583	0.0242166	0.00536086	1	0
SH3PXD2B	0.13	0.1	0.1	0.3	0.38	1.05	0.86	0.72	0.2	0.57	0.28	0.87	0.72	0.2	0.66	0.79	0.1	1.07	0.13	1.83	0.8	3.8	0.55	0.1	9.92	0.11	0.39	0.16	0.75	5.56818	15.8678	0.0323614	0.365271	1	0
SIP1	3.03	17.12	2.67	9.86	16.76	9.05	39.62	45.05	56.71	84.51	32.3	31.27	98.48	67.75	64.93	0.59	0.1	1.03	20.73	3.81	0.1	0.1	0.1	2.21	0.13	2.8	13.02	29.25	53.47	8.625	0.378854	0.0179296	0.284408	1	0
SLIT3	2.39	3.1	1.05	1.95	4.83	5.81	6.18	3.82	14.72	6.77	19.94	12.28	11.84	14.17	25.86	0.49	0.47	0.46	7.99	0.34	2.57	0.93	6.37	3.88	6.88	2.5	0.16	0.1	0.1	7.35665	1.37114	0.0171663	0.649429	1	0
SMARCC2	0.13	2.94	4.54	13.88	15.55	19.14	12.5	10.64	15.45	6	28.35	35.65	22.31	8.39	21.72	1.51	2.45	2.4	2.33	2.94	4.92	7.87	4.93	4.55	0.13	13.99	1.73	0.55	0.47	8.6797	1.72094	0.0330415	0.45029	1	0
SMURF2	1.59	3.21	0.7	21.89	15.74	12.19	36.9	8.48	28.94	24.27	8.74	31.05	54.17	45.47	41.53	8.08	3.8	5.88	0.13	5.42	10.6	16.28	5.87	0.69	0.13	6.88	0.71	1.77	4.26	23.4845	3.16165	0.000792546	0.196082	1	0
SNAP47	4.5	2	0.85	11.63	10.09	12.96	14.75	16.92	26.05	1.88	52.68	37.35	43.16	21.16	19.85	18.39	12.42	37.49	0.13	17.15	2.25	2.7	50.06	12.1	14.1	6.8	52.3	12.85	10.41	12.4	6.44119	0.0101699	0.17091	1	0
SNRK	1.65	4	1.78	5.78	2.17	3.04	21.19	11.94	16.08	4.36	13.38	15.45	8.67	31.66	23.24	3.47	6.08	6.74	0.13	1.98	0.37	6.39	4.22	0.5	22.72	6.69	2.14	6.98	7.15	7.97645	2.17631	0.0327633	0.454748	1	0
SNRPA	1.69	1.54	5.83	15.05	20.89	15.52	20.92	12.49	18.04	1.45	12.94	19.47	21.01	6.12	19.68	5.75	7.7	0.51	16.95	0.49	1.74	23.07	2.44	5.06	16.29	11.36	88.15	11.44	3.99	5.48675	2.75015	0.0254501	0.271382	1	0
SNW1	5.27	27.6	20.3	205.05	138.43	65.61	93.42	150.59	201.11	209.33	217.9	185.99	87.08	213.55	139.35	113.89	118.64	56.83	39.14	97.17	18.83	41.78	74.54	83.9	9.6	88.77	91.7	148.32	136.98	8.82974	3.81156	0.00874776	0.0446738	1	0
SNX9	1.31	3.21	0.76	16.19	18.45	12.15	13.22	9.55	15.49	13.55	17.73	9.45	20.47	12.41	10.65	2.03	0.16	0.22	0.13	2.68	0.39	0.1	17.41	0.1	0.13	4.72	0.61	6.27	5.17	7.52557	1.4499	0.0123293	0.801583	1	0
SPIN3	2.14	1.45	1.42	25.13	20.37	16.24	12.55	5.03	25.11	18.78	18.33	54.42	37.49	21.73	64.17	0.37	0.1	1.5	3.63	3.79	21.32	0.76	5.05	0.89	4.12	0.75	0.1	0.13	0.1	26.6183	2.30158	0.0118865	0.557295	1	0
SRFBP1	0.13	1.2	2.06	6.04	4.16	3.3	3.85	6.7	9.35	12.05	0.7	12.43	11.38	3.43	11.84	4.67	15.52	11.55	2.77	2.16	22.82	15.72	0.36	13.42	21.66	0.1	7.71	3.75	4.67	8.64602	8.9099	0.0196809	0.100236	1	0
SSBP3	8.08	3.02	5.26	11.28	12.36	17.4	13.72	23.47	15.98	11.04	16.43	33.79	43.27	71.7	32.39	3.22	11.65	10.1	13.37	3.72	6.81	2.99	2.61	10.53	18.64	17.89	2.89	4.87	5.09	8.30455	1.69254	0.0145336	0.308643	1	0
ST5	1.29	0.56	0.85	1.8	1.31	1.27	1.54	1.8	12.64	3.69	3.09	13.36	6.89	12.18	4.39	0.1	0.1	1.56	8	0.1	0.1	0.1	0.48	1.65	0.13	0.69	5.09	5.03	1.76	10.2278	1.31414	0.0219373	0.842459	1	0
STAT3	0.13	1.36	1.24	1.98	5.35	1.74	1.19	1.77	2.47	0.46	1.82	9.53	3.25	7.76	5.78	4.6	0.5	1.8	3.01	1.6	0.75	3.14	6.87	10.16	37.96	0.73	8.35	1.59	2.02	7.23077	7.1049	0.0176434	0.406519	1	0
STT3B	0.13	3.06	2.76	4.26	3.62	7.48	12.98	2.48	40.3	12	8.58	17.85	50.72	24.33	34.26	37.1	31.2	59.33	100.8	35.28	5.37	12.56	22.09	7.75	3.42	36.26	35.56	19.93	21.64	16.0286	16.096	0.0171789	0.102821	1	0
SUV39H2	6.13	6.38	3.19	17.39	10.28	12.25	52.18	29.28	42.08	51.21	20.61	56.26	81.49	70.23	20.2	1.34	10.82	3.41	4.28	25.8	18.75	73.56	11.36	1.42	3.95	22.95	10.14	9.87	9.76	10.9003	3.08581	0.0219009	0.398017	1	0
SYNC	2.34	3.92	0.97	2.66	3.15	0.96	20.31	7.61	15.19	32.97	25.9	11.65	31.11	43.16	19.11	0.58	0.83	0.51	0.13	6.86	1.1	2.38	7.71	2.63	21.77	1.24	1.22	4.68	11.77	10.8952	1.72539	0.0336378	0.654795	1	0
SYNJ2	2.81	2.89	1.71	8.46	6.65	10.25	7.3	8.55	15.72	12.59	5.09	22.71	12.91	19.55	11.23	0.1	0.1	0.4	2.98	0.54	5.68	9.91	11.01	0.54	2.08	1.58	1.43	1.77	1.28	6.72065	1.28524	0.00717969	0.770845	1	0
SYNM	1.34	1.63	0.1	9.24	10.96	8.38	11.91	6.47	19.74	10.5	10.24	16.55	15.14	33.52	23.45	0.17	0.15	1.09	6.66	3.72	2.99	0.7	0.54	0.1	13.69	1.57	0.1	0.14	0.22	21.6596	2.78768	0.00814463	0.470982	1	0
TAF1	0.13	1.64	1.23	3.92	2.6	3.41	3.64	2.62	10.07	9.39	3.35	17.49	19.97	14.79	11.92	3.4	0.47	10.25	1.48	6.23	0.97	3.98	2	0.47	10.62	0.51	0.48	0.99	1.2	16.0425	3.67091	0.000799602	0.260807	1	0
TAOK1	1.5	3.17	4.49	18.6	8.6	9.37	19.8	11.99	11.16	27.95	18.91	22.35	4.92	17.71	26.34	15.35	19.43	17.84	2.61	16.25	5.52	5.8	0.1	31.68	0.13	4.09	4.69	2.2	4.6	5.83952	3.53712	0.044752	0.218836	1	0
TBCD	0.13	0.6	1.14	2.3	4.6	3.67	1.45	1.52	0.63	0.4	2.23	3.12	1.86	5.58	2.33	2.44	0.76	0.25	7.4	1.97	3.89	10.73	1.97	12.91	27.66	1.17	17.12	11.65	15.22	5.16979	10.3768	0.0497244	0.253879	1	0
TESK1	4.55	2.23	1.54	15.24	25.39	48.41	20.42	13.53	16.42	1.95	2.45	35.86	38.71	14.42	16.6	29.04	24.55	59.45	30.37	14.68	10.13	10.04	7.55	19.45	18.7	10.88	25.71	7.44	8.34	9.51833	7.69799	0.0257016	0.0576953	1	0
TEX10	4.2	3.76	1.95	3.75	3.24	3.05	9.9	6.02	11.97	6.92	5.25	25.14	16.91	19.2	14.41	15.86	11.93	35.7	68.97	1	19.64	34.6	10.11	1.14	63.58	14.19	33.1	28.21	34.6	5.72603	7.61545	0.00245664	0.139656	1	0
TGIF2LX	0.13	1.01	0.1	2.03	1.51	0.68	3.33	1.82	2.04	1.83	6.62	3.32	7.48	5.32	1.93	2.8	0.1	0.1	0.13	0.1	0.1	0.1	0.1	0.1	0.13	0.1	0.1	0.1	0.1	10.9173	0.848974	0.0370161	0.903134	1	0
TIMM44	2.24	2.92	0.1	8.51	7.9	6.83	38.85	5.56	10.46	5.23	7.3	21.78	46.08	15.45	41.47	24.55	5.24	22.58	9.7	4.97	23.83	7.58	7.05	3.7	2.01	10.55	47.41	7.18	16.51	17.7918	6.31317	0.0206655	0.0895131	1	0
TKT	0.13	0.1	0.54	0.85	1.02	0.19	0.28	0.19	0.54	3.33	4.74	1.98	1.13	4.34	2.88	7.42	3.97	8.76	0.13	8.57	4.59	8.03	22.11	3.09	1.55	10.67	16.55	0.74	2.91	10.0617	27.9421	0.0364798	0.0748702	1	0
TMEM123	23.75	26.46	22.45	92.66	53.37	34.73	130.61	53.57	106.77	150.95	68.29	117.09	226.78	181.63	232.78	5.55	12.32	9.98	5.2	39.38	71.46	34.65	57.99	6.29	7.66	69.27	1.6	7.34	4.88	7.827	1.20017	0.00338933	0.765486	1	0
TMEM154	1.71	0.35	0.66	21.36	5.97	3.26	31.98	24.38	39.9	37.49	8.54	32.68	24.61	39.62	8.67	0.1	1.28	0.46	0.13	0.1	0.1	0.88	0.43	0.1	0.13	5.66	0.11	0.53	0.2	29.1121	0.939505	0.0231307	0.956908	1	0
TMEM189-UBE2V1	21.14	17.55	12.07	41.88	61.34	47.3	103.94	65.25	98.23	40.21	79.89	94.05	87.78	154.94	117.09	18.89	21.91	9.12	33.22	16.23	19.55	44.41	15.54	15.45	22.49	9.38	49.17	50.11	74.4	6.70597	1.21529	0.00311321	0.571	1	0
TMEM2	2.52	21.2	4.65	26.89	21.36	19.05	41.41	23.33	26.55	36.19	32.68	106.03	108.89	37.51	52.12	15.18	14.57	6.05	10.45	34.54	39.49	62.35	35.99	8.64	8.65	39.45	1.18	0.2	0.64	8.0512	2.6471	0.0302186	0.189419	1	0
TMEM57	0.13	2.19	1.85	12.31	7.07	8.51	18.9	4.74	28.29	19.37	38.62	32.88	61.29	25.33	20.12	3.66	3.35	1.05	3.44	4.16	1.67	3.51	6.96	0.1	1.35	2.46	0.35	0.72	1.86	25.1115	2.0739	0.0273782	0.21818	1	0
TOM1L1	5.31	18.7	5.13	19.33	17.11	7.49	31.05	11.16	48.41	34.54	18.68	59.45	69.64	32.23	106.03	0.54	0.25	2.64	2.03	1.04	1.03	8.42	7.95	2.28	1.81	2.11	2.2	10.41	12.09	6.88101	0.281712	0.0269635	0.0220674	1	0
TOMM34	16.98	11.22	3.43	42.79	67.68	75.42	58.62	31.23	80.67	61.4	53	128.88	51.25	33.23	101.58	4.32	7.04	9	25.39	15.09	4.34	24.98	28.85	1.47	4.75	36.41	8.06	2.73	0.82	7.46775	1.39373	0.0490077	0.586978	1	0
TRAF3	0.13	0.25	0.1	3.02	0.79	0.42	2.03	0.21	1.13	2.6	1.24	14.63	2.1	11.99	13.14	0.1	0.94	0.32	0.13	0.34	0.1	0.1	0.1	0.1	0.13	0.1	0.29	0.1	0.44	65.4062	1.39773	0.0279033	0.683844	1	0
TRAP1	0.13	1.4	0.1	6.46	5.25	7.89	8.97	1.25	12.9	2.72	1.49	32.08	8.95	9.69	21.5	4.14	0.89	1.64	61.97	23.92	16.65	26.63	14	9.13	19.08	16.4	26.94	8.15	12.62	33.2301	32.5349	0.0431637	0.116144	1	0
TRIM43B	0.13	0.1	0.1	0.1	0.1	0.1	0.1	0.1	0.15	0.1	1.49	2.13	4.23	6.89	2.67	0.91	12.95	1.21	20.59	1.85	4.87	13.07	4.26	0.74	0.13	20.03	0.1	0.1	0.1	36.1818	66.6198	0.027959	0.149409	1	0
TRIO	3.39	2.97	3.92	8.76	11.15	13.88	11.87	6.96	28.99	7.42	9.06	43.82	12.59	32.01	25.07	4.16	3.86	0.65	1.17	6.17	12.16	4.05	4.36	1.05	1.7	9.7	0.47	0.89	0.59	8.27991	1.30076	0.0232908	0.645979	1	0
TRIP12	7.58	27.77	13.4	67.21	51.25	41.93	145.27	83.02	247.6	114.44	117.89	307.05	277.61	273.96	272.08	84.51	72.41	76.41	96.26	71.26	24.73	98.85	35.09	101.11	85.75	130.61	81.98	72.83	92.66	17.3954	4.90624	2.16645e-06	0.00409891	1	0
TRPC4AP	1.38	2.61	0.94	27.99	68.97	112.3	63.58	28.83	60.59	6.8	7.09	71.26	51.97	15.17	57.38	2.88	1.01	7.87	82.08	9.63	24.18	22.41	74.4	3.32	6.64	11.74	11.35	0.2	2.12	29.784	13.6176	0.0205823	0.246952	1	0
TRPC7	0.13	3.14	0.1	3.13	2.68	2.81	4.4	0.52	11.8	0.84	5.96	7.96	7.32	5.06	3.78	0.63	1.7	0.92	2.7	7.19	17.76	0.57	5.99	0.95	0.13	5.85	0.53	0.72	0.1	5.36795	3.59239	0.0185429	0.37029	1	0
TRPV6	0.13	0.1	0.1	2.34	4.84	8.67	3.97	2.14	3.05	0.1	12.39	3.89	1.83	3.41	7.69	0.1	0.75	0.1	0.13	2.58	0.1	1.66	0.1	0.1	0.13	0.13	0.1	0.1	0.1	38.2273	4.8595	0.0386253	0.407944	1	0
TTLL12	2.22	1.39	2.54	10.37	17.9	17.64	10.62	10.62	15.21	9.87	31.38	11.3	11.98	12.85	12.86	1.97	1.91	1.84	0.13	3.09	2.38	15.19	1.01	0.1	9.52	5.28	10.68	4.37	8.14	5.97439	1.88115	7.02537e-06	0.523312	1	0
UBAP2L	7.41	3.48	4.84	6.57	12.6	15.72	17.42	13.37	24.14	12.88	22.45	30.19	30.19	7.8	37.02	7.88	9.07	19.88	0.13	7.68	29.69	3.2	6.51	4.56	5.72	25.44	10.64	9.54	8.97	5.01589	2.0764	0.0393776	0.346267	1	0
UBE2J2	1.48	3.04	1.97	24.96	29.07	24.72	43.38	29.71	28.31	5.72	14.57	54.03	16.47	59.77	31.62	2.47	0.36	0.66	1.96	5.27	47.27	15.54	3.14	1.03	12.84	2.94	81.06	13.61	10.09	18.7084	3.92828	0.0234212	0.455155	1	0
UBE2V1	22.74	17.17	13.1	45.36	64.5	47.75	113.89	72.04	106.03	45.13	90.12	100.96	100.8	171.2	125.84	21.05	22.06	10.59	36.24	20.26	26.05	38.48	10.79	17.34	24.45	4.6	55.25	55.25	81.87	7.05716	1.19314	0.00290028	0.597285	1	0
UBXN11	13.28	18.06	19.11	88.77	135.57	151.48	94.18	61.21	138.43	46.11	128.4	205.98	181.63	48.41	201.11	6.42	9.81	29.95	53.52	37.02	26.31	29.28	63.04	13.64	10.29	76.01	6.97	3.43	2.22	9.4717	1.92066	0.0233723	0.28467	1	0
USP10	1.67	3.38	1.3	41.56	17.22	17.24	69.95	21.6	66.63	47.79	100.32	129.14	78.65	29.37	51.82	24.66	28.84	44.48	1.57	21.01	12.68	6.1	7.35	20.12	17.96	10.16	24.89	45.16	35.7	34.1315	8.37208	0.0398605	0.0528464	1	0
WAC	49.43	48.06	34.71	291.11	254.9	286.56	171.2	229.58	283.86	242.9	222.97	392.01	230.08	100.32	207.53	121.49	70.04	99.55	17.65	104.32	12.25	23.86	27.51	18.86	6.18	109.6	29.61	74.62	58.24	5.27576	1.26113	0.0460026	0.67891	1	0
VASP	0.13	0.1	0.1	0.16	1.2	0.22	0.32	0.5	0.78	2.84	2.63	5.57	10.07	4.79	7.51	9.2	2.29	5.94	3.15	34.38	43.88	17.76	15.44	24.72	88.96	4.55	11.53	1.14	1.95	63.5	206.835	0.00432892	0.165458	1	0
VDAC3	29.25	21.1	17.24	76.01	96.12	103.94	184.52	104.8	135.34	78.47	94.29	166.06	80.19	55.86	188.93	19.83	28.75	5	23.92	11.67	1.67	20.03	26.28	49.56	9.54	31.97	92.88	183.2	239.18	5.44874	0.920873	0.0475257	0.833905	1	0
VPS16	0.13	0.46	1.7	9.68	13.32	23.5	13.43	5.42	10.8	1.79	9.2	7.79	13.35	10.17	26.02	3.34	0.34	6.68	0.13	8.58	1.12	15.93	0.69	1.48	1.64	0.51	4.1	0.49	7.7	18.7762	4.8162	0.0372978	0.339776	1	0
VPS45	4.73	0.74	7.05	7.65	3.84	0.92	25.73	9.74	24.04	16.98	21.76	33.31	37.96	57.58	22.95	0.22	5.83	9.86	0.13	0.1	0.1	0.1	1	5.78	0.13	4.99	16.47	6.1	19.16	9.09345	0.615161	0.011736	0.481878	1	0
VTI1B	35.58	19.78	33.96	91.7	113.59	77.1	200.08	105.87	224.86	98.85	177.05	161.14	308.34	386.72	205.98	18.56	23.39	8.53	5.34	35.46	103.08	8.23	38.33	8.55	4.59	10.3	50.46	21.48	20.19	8.91889	0.80719	0.0112581	0.744948	1	0
XPO5	1.44	0.92	5	7.24	5.85	6.17	13.85	10.3	16.65	8.49	11.08	10.14	25.42	8.38	18.44	27.08	10.48	6.88	22.49	2.79	1.52	18.62	5.03	8.86	18.75	16.98	17.81	12.33	14.86	6.35666	5.16848	0.0404977	0.0684054	1	0
YBX2	11.12	5.62	5.22	57.18	45.9	43.53	59.45	58.3	33.73	28.66	70.23	39.54	66.93	33.67	74.47	3.93	3.12	4.04	34.97	14.47	22.76	35.97	45.41	5.79	16.32	39.64	2.2	3.28	0.74	7.32958	2.81197	0.0117844	0.190142	1	0
ZBTB24	2.27	3.32	4.43	4.36	1.51	1.82	8.47	7.61	9.74	12.99	4.39	6.91	28.85	19.74	28.15	14	40.69	3.19	13.03	5.79	6.96	15.9	14.2	17.51	4.07	126.45	8.1	6.04	5.54	6.26123	7.12548	0.0338711	0.352469	1	0
ZBTB37	0.13	0.1	0.1	4.15	5.54	5.6	11.32	2	10.74	10.13	2.72	12.06	15.16	33.06	9.82	5.28	11.28	12.29	3.08	3.62	1.02	7.77	10.57	2.35	80.58	20.96	0.16	0.2	0.36	159.318	131.24	0.0388638	0.30914	1	0
ZBTB5	1.97	6.26	5.2	19.74	16.03	29.61	37.35	19.76	25.66	21.64	16.74	43.38	24.17	27.74	25.74	15.05	19.39	7.56	0.13	5.31	9.86	18.72	1.74	7.15	3.53	73.76	2.58	2.84	0.87	6.75894	3.29385	0.00483047	0.419131	1	0
ZBTB9	0.13	0.1	3.19	3.91	2.77	2.19	4.26	0.96	0.45	0.71	1.62	2.53	8.9	5.73	10.28	22.34	9.57	33.77	4.81	7.87	33.96	43.5	0.58	30.33	4.55	21.56	6.76	7.78	14.06	6.01754	16.9729	0.049536	0.0590007	1	0
ZFAND2A	208.05	138.43	163.03	811.4	1019.9	985.47	1440.59	492.61	1079.75	482.54	580.94	1172.16	833.71	679.47	1125.82	471.51	607.17	508.74	479.81	342.06	465.87	471.51	867.73	150.09	154.58	736.09	132.41	133.97	87.32	5.61004	2.81295	0.00257087	0.0341344	1	0
ZFAT	0.13	0.21	0.1	1.1	1.63	3.15	2.89	0.61	1.22	0.1	0.56	6.43	5.02	4.21	13.63	0.1	0.14	0.18	0.13	0.69	0.49	5.16	0.1	0.62	1.24	3.28	0.14	0.14	0.14	49.9261	7.5186	0.0371928	0.344881	1	0
ZFHX3	1.27	0.76	0.86	6.87	4.85	9.08	4.88	5.54	4.78	2.91	5.13	5.68	4.31	10.25	3.07	0.3	1.22	0.36	1.2	0.23	0.55	5.22	0.89	0.1	5.76	0.73	0.16	0.22	0.37	6.04931	1.56276	0.0473222	0.658513	1	0
ZFP28	0.13	2.3	0.76	1.18	1.02	1.26	4.14	3.58	5.46	9.19	1.88	10.04	11.11	7	6.29	0.1	13.23	16.82	3.38	0.3	1.85	8.85	4.79	0.53	1.97	21.73	0.44	6.12	2.68	8.09718	6.28812	0.00376741	0.230798	1	0
ZNF134	0.13	2.88	2.24	22.85	39.22	34.92	49.21	13.99	92.42	30.95	33.4	102.59	88.46	33.5	40.89	46.15	154.29	54.42	5.62	42.79	127.22	112.03	1.37	55.2	8.3	15.34	56.86	84.14	46.91	37.92	32.3496	0.0244806	0.104492	1	0
ZNF155	13.98	25.92	19.41	421.03	337.26	270.88	453.68	234.54	458.17	222.47	296.84	217.9	285.48	115.75	147.56	13.9	14.93	0.55	1.83	44.59	5.74	22.55	20.06	10.65	0.13	17.24	5.39	7.79	2.44	9.69512	0.699729	0.0122507	0.46233	1	0
ZNF182	4.83	0.42	1.99	9.89	8.62	4.11	2.63	4.38	6.61	10.21	5.21	13.56	19.89	44.9	24.8	0.23	0.17	0.1	0.13	0.94	0.59	0.1	0.1	5.23	1.42	0.36	0.2	0.15	0.13	10.6854	0.352963	0.0341713	0.173092	1	0
ZNF227	6.75	39.33	19.5	54.6	47.41	33.5	136.58	50.79	127.44	136.98	42.87	73.48	113.59	125.56	126.62	10.49	12.02	4.44	5.09	0.26	0.45	3.93	1.39	2.28	7.12	12.7	8.3	7.86	14.86	5.02344	0.250229	0.00332094	0.00772102	1	0
ZNF343	0.13	0.1	0.1	1.56	1.84	0.89	3.09	0.19	15.55	0.81	2.41	8.85	2.62	8.78	3.03	3.91	4.29	0.1	3.06	1.42	1.08	2.78	0.1	1.33	2.13	9.48	2.27	3.35	0.93	52.9091	24.5289	0.0385602	0.126042	1	0
ZNF395	10.19	13.08	8.89	33.9	72.9	56.44	13.87	38.77	18.2	30.02	34.92	86.76	42.27	49.48	55.77	0.19	0.56	0.1	9.91	5.6	1.55	7.74	2.68	0.1	1.78	17.52	0.2	0.66	0.4	5.46362	0.404766	0.00923553	0.0786165	1	0
ZNF555	5.55	4.53	3.99	10.85	15.84	13.65	31.11	18.84	28.21	64.25	22.91	23.8	24.26	50.36	19.56	7.39	4.29	2.69	26.82	2.88	9.02	2.77	9.98	6.39	16.99	1.4	1.58	1.72	0.91	6.28891	1.75654	0.0309126	0.449496	1	0
ZNF571	15.63	14.21	0.58	47.11	16.44	13.35	122.4	49.21	110.07	137.92	78.24	79.6	60.76	31.29	43.65	1.02	3.18	27.69	32.3	1.41	0.1	0.1	0.1	0.1	0.13	17.83	3.37	8.67	5.57	5.30819	0.752734	0.0204396	0.747502	1	0
ZNF652	3.65	1.46	3.19	14.59	11	8.48	14.7	10.4	23.01	6.66	10.65	33.52	17.01	11.46	13.45	1.32	0.68	3.45	1.48	5.07	1.55	7.89	0.72	0.84	1.17	2.6	0.65	2.08	0.85	6.81687	0.879628	0.0429001	0.812799	1	0
ZNF662	1.26	0.22	0.61	7.45	7.66	10.33	11.87	12.22	7.96	3.43	16.83	4.73	8.71	12.22	5.97	0.27	0.1	0.1	15.16	0.27	1.38	1.56	0.31	0.48	6.24	0.41	0.22	1.71	0.61	11.3505	3.42932	0.0149092	0.547562	1	0
ZNF701	0.13	0.2	0.1	0.93	0.48	0.37	1.41	0.85	0.74	3.02	0.58	3.59	3.15	2.88	0.39	8.38	4.95	8.67	26.57	6.68	6.14	11.43	1.43	4.61	20.69	1.89	9	8.03	3.5	17.4593	64.3383	0.0393125	0.0739367	1	0
ZNF761	2.04	5.38	3.6	40.53	55.35	29.4	123.88	70.42	171.96	151.48	60.76	76.41	104.66	128.16	108.74	3.27	4.5	3.15	3.32	19.22	6.71	1.35	1.23	18.3	0.13	0.52	11.95	7.92	7.72	28.4462	1.52698	0.000502391	0.6414	1	0
ZNF799	2.44	3.16	9.61	69.05	47.64	24.22	161.14	77.1	114.59	96.64	74.73	41.96	17.82	76.75	50.93	4.13	6.33	14.28	0.13	0.1	1.49	9.9	0.75	3.44	5.76	0.97	0.59	1.84	1.28	9.24359	0.847768	0.0346951	0.793753	1	0
ZNF813	0.13	1.33	2.5	1.95	2.5	6.41	5.91	4.39	8.21	7.75	16.28	12.34	13.28	3.83	7.07	1.02	0.35	5.96	0.13	0.1	0.1	0.1	0.1	0.1	2.45	0.33	0.16	1.06	1.02	6.91667	0.739669	0.0342521	0.763283	1	0
ZNF828	3.87	6.54	1.15	16.05	11.41	6.99	39.47	30.95	63.88	82.28	66.7	33.08	93.96	63.65	54.32	2.62	5.9	0.22	0.13	4.8	0.88	0.52	0.51	1.42	0.13	4.02	0.13	0.5	0.53	15.896	0.498978	0.0123302	0.202988	1	0
ZSCAN29	1.43	2.86	2.14	19.29	19.54	17.48	19.71	12.85	17.71	18.7	18.25	29.33	30.33	23.08	22.84	3.87	1.78	0.41	0.13	0.31	0.58	4.49	4.98	5.25	0.13	6.01	3.07	6.46	4.54	12.3149	1.18507	0.000157719	0.785545	1	0
A1BG	0.13	0.28	0.1	0.22	0.18	0.73	0.12	0.67	0.1	0.38	0.1	0.31	0.1	0.2	0.69	13.36	18.28	10.98	2.43	11.16	14.97	11.87	5.19	22.38	9.42	40.71	4.21	0.25	0.44	1.91176	85.9626	0.376031	0.0356056	0	1
A4GALT	2.19	1.3	1.21	6.21	8.54	2.55	10.39	2.84	4.77	0.45	4.72	3.95	6.59	0.2	5.37	11.44	18.91	11.21	0.13	1.62	16.24	14.32	11.19	8.46	10.24	1.87	17.31	1.25	3.44	2.57074	6.1294	0.198263	0.0480247	0	1
AAMP	0.13	0.28	2.6	0.78	0.88	0.15	0.3	0.61	0.1	0.1	0.55	0.2	0.1	0.2	0.44	35.75	59.33	100.21	5.2	57.44	18.74	25.05	32.2	61.34	6.55	21.28	77.75	8.93	9.35	0.234219	38.3349	0.306181	0.0477953	0	1
AARS2	0.13	0.1	0.1	0.1	0.11	0.1	0.13	0.23	0.14	0.1	0.3	0.1	0.1	5.11	0.1	5.31	3	3.35	1.35	9.38	3.11	4.92	0.87	5.09	4.44	3.43	10.89	3.34	3.96	12.2955	36.5702	0.440037	0.0138546	0	1
ABCF1	1.35	0.1	0.52	2.52	1.08	1.44	2.23	0.1	1.57	1.42	3.49	3.21	0.76	0.2	1.73	169.77	207.53	263.93	77.68	201.7	128.88	69.36	123.88	199.22	77.56	38.74	72.33	50.75	30.82	2.24619	215.725	0.373728	0.00628777	0	1
ABHD1	0.13	0.1	0.1	1.67	4.78	1.43	3.04	1.83	0.45	0.1	0.1	10	0.1	0.2	8.51	0.99	1.53	1.33	7.46	3.29	5.59	2.19	2.6	4.62	2.39	0.33	1.17	1.57	0.93	42.75	26.7107	0.202324	0.0477887	0	1
ABT1	0.13	0.7	0.1	0.1	0.45	0.1	0.13	0.1	0.38	0.1	0.35	0.22	0.79	0.2	0.65	174.81	117.89	101.2	9.74	37.38	68.35	51.18	46.85	122.07	18.09	15.87	53.84	6.59	13.46	1.5	223.88	0.548788	0.0490703	0	1
ACO2	0.13	3.72	3.77	3.94	5.89	2.97	11.08	3.58	8.17	10.43	4.06	19.83	1.99	0.2	6.07	27.4	31.4	24.04	17.38	30.51	30.03	54.03	35.43	40.38	19.35	27.36	23.91	10.77	14.8	2.76476	12.0727	0.440481	0.000577846	0	1
ACOT11	0.13	0.1	0.1	0.1	0.1	0.18	0.1	0.1	0.1	0.39	0.44	0.25	9.96	5.79	0.59	152.3	188.53	254.28	100.21	324.13	277.61	245.09	157.37	265.31	316.07	16.73	390.35	39.3	31.16	37.7045	1898.87	0.20054	0.00315131	0	1
ACTR5	1.82	0.63	0.1	6.24	1.88	1.64	2.38	1.42	2.56	7.69	0.7	15.42	4.51	19.83	1.78	7.72	17.46	27.41	3.02	16.39	2.62	35.41	18.62	8.86	11.88	26.34	11.62	2.11	5.45	12.2176	18.7947	0.121596	0.0325493	0	1
ADAM10	0.13	1.94	1.53	5.93	11.17	4.78	17.14	14.59	30.09	28.39	17.74	30.25	13.47	0.2	25.97	5.2	12.12	18.28	56.97	53.05	38.33	34.3	33.4	1.05	9.14	49.17	2.82	4.81	1.72	14.5604	23.5614	0.0983102	0.0427933	0	1
AFTPH	4.2	2.74	2.26	0.27	0.49	0.16	0.24	0.42	0.46	1.68	0.96	0.35	0.1	12.48	4.99	60.43	53.05	51.21	9.88	57.23	45.21	21.39	16.24	71.55	32.93	17.65	5.5	9.61	21.05	1.46087	12.9477	0.699732	0.0124359	0	1
AKAP8	0.13	2.98	0.72	2.31	4.17	3.18	1.42	1.4	3.88	0.52	2.78	6.05	9.44	11.03	1.2	116.3	113.25	171.2	54.46	121.89	25.93	138.43	99.1	62.45	134.48	43.65	43.04	13.4	23.66	5.4282	76.986	0.0880668	0.00378515	0	1
AKT1S1	3.13	0.25	0.57	2.34	2.46	4.96	1.72	2.09	0.71	1.87	1.54	2.48	3.7	0.2	2.79	37.44	38.87	16.53	16.69	21.85	10.36	33.57	22.1	28.39	14.57	18.84	54.13	9.12	4.56	1.74114	17.8971	0.44029	0.00222593	0	1
ALDOA	0.13	3.39	10.37	31.16	31.29	45.09	58.5	12.23	61.29	3.97	90.61	73.23	97.17	10.19	119.42	415.45	460.89	905.12	188.03	370.25	331.84	187.33	261.62	598.49	435.55	277.61	696.2	85.86	70.42	16.1992	87.0249	0.0536461	0.00719072	0	1
ALG5	0.13	7.11	9.8	0.15	0.1	0.8	0.14	3.31	2.41	0.1	1.29	0.26	0.1	0.2	0.1	45.9	63.77	66.58	6.09	84.02	145.91	27.43	92.07	90.12	34.6	143.13	135.34	144.07	191.67	0.0290493	12.798	0.0709078	0.0267465	0	1
ALKBH7	12.07	23.72	25.3	28.66	50.16	60.14	12.86	35.79	18.07	37.53	31.98	63.26	76.75	153.23	73.09	69.27	90.87	73.39	159.01	123.88	244.5	155.3	318.49	267.5	399.42	218.57	85.56	12.95	10.04	4.49742	9.46532	0.0348923	0.0190669	0	1
ALPPL2	0.13	0.1	0.1	0.12	0.1	0.1	0.1	0.15	0.1	0.34	0.7	0.29	1.11	4.65	0.66	691.48	551.88	712.89	765.83	598.49	489.47	895.42	771.17	1340.1	1486.26	1299.47	222.47	67.59	81.19	15.25	7935.92	0.244573	0.00109072	0	1
ANAPC13	2.31	4.98	10.15	35.46	13.37	21.24	72.41	48.24	82.18	112.03	106.03	36.3	81.41	185.99	66.5	69.5	105.58	120.61	177.05	48.14	53.47	78.17	108.89	87.55	63.08	62.89	114.44	155.3	121.49	15.9203	15.246	0.0742094	0.00308449	0	1
ANUBL1	2.15	0.75	3.37	1.17	1.81	0.71	1.12	0.19	3.26	3.89	7.6	3.73	1.21	3.15	1.62	14.33	16.36	9	27.55	8.19	15.55	19.31	15.14	4.22	2.11	6.96	1.88	1.36	2.21	1.16148	6.03393	0.737769	0.0342176	0	1
ANXA2	0.13	0.1	0.1	0.1	0.1	0.12	0.15	0.1	0.1	0.1	0.47	0.1	0.46	0.2	0.1	13.37	5.41	11.91	2.39	0.1	6.81	3.57	2.08	11.82	6.84	2.83	40.58	275.85	318.49	1.95455	55.4793	0.345816	0.0454331	0	1
AP1G1	4.33	3.13	6.3	5.51	7.59	11.45	12.97	13.2	8.66	14.6	7.74	13.58	13.72	21.76	37.87	31.92	36.19	34.08	7.85	41.72	3.97	14.21	28.52	26.15	19.47	24.96	6.15	12.74	10.28	4.73819	5.33245	0.0530528	0.0163212	0	1
AP2S1	31.42	47.41	42.19	24.15	20.85	25.8	23.12	13.71	29.04	1.5	47.11	6.84	13.38	16.86	53	404.64	348.35	163.46	417.65	432.67	320.75	444.49	313.42	235.57	630.47	58.24	630.47	325.64	168.66	0.558255	8.49531	0.225291	0.00628267	0	1
AP4E1	0.13	0.19	1.06	0.1	0.18	0.1	0.11	0.1	0.1	0.32	0.1	0.1	0.35	0.2	0.1	2.35	2.58	2.51	1.58	3.52	0.43	3.94	5.05	1.76	1.85	4.11	1.1	2.85	3.85	0.407609	5.86561	0.344201	0.0169187	0	1
ARFGAP1	0.13	0.1	0.1	0.28	0.32	0.48	0.23	0.23	0.63	0.1	0.49	0.2	0.77	0.2	0.1	3.7	3.91	17.29	12.17	5.79	0.63	1.35	7.41	7.82	8.26	6.15	13.15	1.69	2.08	2.88636	61.5537	0.303099	0.0375225	0	1
ARFGAP2	0.13	1.28	0.8	4.29	7.85	15.49	10.08	2.01	10.62	3.73	1.47	2.27	2.36	4.49	4.73	21.6	45.93	35.89	62.16	63.37	72.33	71.32	90.52	48.56	43.04	49.32	36.41	10.41	6.73	4.70023	74.5422	0.0222736	0.000498903	0	1
ARGLU1	8.18	3.08	6.25	0.26	0.94	0.27	0.99	1.08	0.43	1.06	0.1	2.32	0.71	53.52	2.56	72.68	42.59	65.25	6.15	91.7	36.19	64.03	60.92	20.09	8.44	44.72	13.31	47.88	56.22	2.53184	7.9865	0.585258	0.0277604	0	1
ARL6IP1	7.34	11.59	5.13	43.78	51	27.08	151.22	59.26	129.82	93.71	103.65	55.82	33.64	252.59	54.7	482.54	371.58	590.47	113.25	265.31	126.62	230.08	177.51	232.16	127.75	296.84	190.65	123.7	188.93	12.3675	34.1658	0.194183	0.012991	0	1
ARMC5	0.13	0.1	0.1	0.1	0.1	0.11	0.1	0.1	0.1	0.1	0.1	0.17	0.1	40.24	0.1	0.37	11.51	11.41	6.78	2.68	4.65	6.79	12.95	2.75	3.52	11.16	1.04	0.1	0.88	92.2955	61.6281	0.436018	0.0245133	0	1
ARPC2	4.59	13.96	23.61	289.56	291.84	294.02	108.18	115.5	290.49	106.77	193.05	316.07	85.56	16.35	97.91	201.7	138.43	226.23	167.46	121.3	115.14	271.56	131.21	137.65	146.52	82.08	432.67	348.35	230.57	9.17736	11.2512	0.195421	0.000865703	0	1
ARRDC2	0.13	0.1	0.67	0.1	0.1	0.11	0.13	0.15	0.1	0.32	0.1	0.1	0.1	0.2	0.1	104.66	55.3	115.3	112.9	82.18	157.99	173.48	74.96	108.89	181.91	20	19.44	5.02	3.77	0.416667	359.87	0.317763	0.0033307	0	1
ASB6	4.43	1.79	0.58	8.04	11.64	15.62	6.86	3.99	5.58	1.57	5.01	4.08	4.93	5.79	8.7	24.4	17.37	18.94	49.12	24.66	30.42	27.86	18.74	28.71	27.69	24.53	39.41	11	4.77	2.59191	11.7289	0.0638877	0.000508794	0	1
ASNA1	2.59	16.55	10.53	4.27	6.05	5.92	1.03	1.95	2.94	7.17	0.42	0.1	1	0.2	6.24	172.59	137.65	170.82	49.88	68.64	96.38	10.96	123.32	94.57	297.9	50.36	167.11	62.16	34.33	0.190597	11.7021	0.0890634	0.0441712	0	1
ASPSCR1	1.98	0.99	0.62	1.08	1.13	1.67	0.27	0.65	0.4	0.1	0.84	0.88	0.7	0.2	0.53	5.02	5.01	8.91	10.51	0.39	4.33	3.69	8.41	7.61	13.09	4.66	0.22	0.41	0.45	0.482591	5.44163	0.164498	0.0284486	0	1
ATF4	29.42	8	8.38	49.17	34.86	27.68	25.08	16.63	30.51	23.91	60.36	62.04	45.66	14.18	90.24	243.64	331.84	199.22	84.02	134.97	110.81	87.55	133.23	124.92	113.74	114.59	121.49	25.52	48.32	3.47358	9.99522	0.113521	0.0104033	0	1
ATF7IP	5.86	2.92	1.3	6.1	2.27	4.05	18.47	8.3	26.8	6.84	16.7	8.18	18.56	14.91	15.22	5.84	24.59	7.38	41.09	49.48	21.93	18.87	13.56	44.22	26.48	44.34	12.86	19.25	17.28	4.2314	8.05682	0.0117649	0.0249142	0	1
ATG12	0.13	2.78	0.88	2.11	0.21	0.52	1.04	1.52	0.27	0.91	0.82	3.38	0.5	4.88	0.42	68.58	36.97	62.04	58.05	67.13	37.69	66.5	43.18	40.07	10.01	14.57	25.28	34	31.11	1.81662	36.3245	0.511999	0.00340908	0	1
ATG3	0.13	44.62	68.43	69.81	37.83	30.67	26.05	34.14	52.3	59.66	22.7	6.09	24.36	7.02	17.72	745.05	568.44	518.09	173.48	479.81	188.53	89.19	220.25	442.54	117.33	206.37	718.63	1200.72	1277.33	0.365723	9.03407	0.230606	0.0375877	0	1
ATG4D	0.13	0.88	0.79	2.39	2.4	1.91	2.39	0.91	2.53	0.47	0.1	5.37	0.59	0.2	0.1	31.73	21.12	1.53	9.84	23.54	36.76	24.84	8.65	12.11	13.28	7.53	5.04	3.07	0.89	2.60833	28.9288	0.553136	0.0251639	0	1
ATG9A	0.13	0.1	0.1	0.68	0.43	0.21	0.26	0.32	0.88	0.42	0.1	0.38	5.35	3.99	1.87	98.85	62.09	93.56	21.17	56.16	65.74	30.93	40.15	78.47	91.87	21.06	79.67	14.92	9.79	26.3409	545.496	0.0857893	0.00442347	0	1
ATMIN	0.13	5.19	2.65	15.02	9.15	8.4	34.49	10.22	24.88	24.5	29.75	26.34	24.81	69.36	12.93	52.35	23.85	14.83	6.25	32.41	34.82	32.89	18.5	11.72	4.59	12.2	40.95	41.5	34.11	12.5571	8.36352	0.0908177	0.0442679	0	1
ATP6V0C	2.38	0.54	1	2.7	5.5	5.61	21.86	6.33	13.03	6.73	23.83	1.66	2.89	0.2	11.38	10.34	5.62	7.2	21.45	39.14	31.58	8.02	11.73	30.23	34.28	35.26	16.99	9.63	6.82	3.0861	16.3393	0.406064	0.023913	0	1
ATP6V0E1	33.63	53.75	29.44	99.55	150.31	126.07	206.37	93.85	86.46	79.47	100.21	20.74	26.63	145.12	17.05	1054.5	482.54	482.54	2010.1	1034.1	691.48	1221.74	1200.72	587.3	1019.9	194.59	444.49	489.47	471.51	1.34527	23.2981	0.732438	0.0124062	0	1
ATP6V1E1	2.78	24.7	8.99	14.61	4.18	5.71	19.95	3.75	35.77	12.57	19.44	45.24	30.71	163.46	31.11	107.58	128.61	206.96	9.73	145.27	178.64	102.28	139.64	105.87	119.02	58.77	375.12	156.16	240.44	5.5632	9.73929	0.208143	0.00607051	0	1
ATXN7L3	0.13	0.1	0.1	0.14	0.11	0.12	0.11	0.13	0.19	0.69	0.1	0.1	0.38	0.2	0.1	6.17	5.04	9.19	9.51	3.75	7.61	1.66	11.65	7.64	23.05	5.26	1.61	0.91	0.47	1.77273	74.8182	0.328662	0.0329115	0	1
AURKAIP1	5.01	6.99	0.1	6.53	4.98	10.6	5.26	1.44	6.56	3.11	13.31	22.12	11.27	4.79	4.83	79.47	78.55	80.67	74	41.78	30.74	54.52	105.7	109.93	52.94	50.02	143.13	23.89	15.4	2.66591	17.0921	0.246954	0.00103035	0	1
BAG1	0.13	0.19	0.93	1.85	1.07	2.92	0.63	0.26	4.47	1.07	9.15	7.42	5.57	0.2	13.95	11.63	18.46	12.94	18.71	21.97	27.79	29.56	34.76	1.74	24.28	3.49	29.56	12.79	12.17	16.284	44.7993	0.116863	0.0127785	0	1
BAP1	0.13	0.1	0.1	3.27	4.55	5.4	3.19	1.37	3.67	5.55	0.8	8.98	1.56	4.08	11.04	5.76	22.97	10.81	17.31	2.49	1.83	15.25	9.13	18.87	15.93	14.57	22.17	9.81	8.76	58.3182	111.504	0.058286	0.0114455	0	1
BAT4	6.11	0.32	2.32	29.97	32.63	30.05	10.43	4.92	14.42	3.1	38.38	16.24	10.83	6.31	5.23	16.71	65.48	23.78	13.21	34.14	72.68	101.58	43.78	29.8	15.97	59.33	40.98	11.93	6.08	3.30943	14.8507	0.0960054	0.0336881	0	1
BBX	0.13	0.1	0.1	0.21	0.19	0.12	0.13	0.47	0.25	0.28	1.16	0.96	0.1	0.2	0.1	5.56	10.11	3.08	2.97	11.47	14.05	2.65	5.82	6.9	1.29	0.87	1.42	1.49	1.42	3.09091	53.5289	0.393189	0.0456295	0	1
BCAT1	0.13	0.1	0.1	0.1	0.1	0.1	0.1	0.1	0.1	0.29	0.28	0.19	0.1	0.2	0.4	8.93	5.75	16.7	18.47	2.68	10.1	3.83	11.99	5.26	17.37	0.2	32.37	78.55	67.02	2.02273	83.7025	0.195684	0.0318984	0	1
BCKDHA	0.13	0.1	0.1	0.87	0.83	0.34	0.31	1.19	0.1	0.1	2.39	2.52	0.1	0.2	0.1	5.89	4.46	12.35	5.55	0.97	10.18	7.62	0.1	2.95	10.55	4.49	10.41	1.08	0.97	6.63636	53.8099	0.420393	0.029015	0	1
BCOR	0.13	0.1	0.1	0.1	0.1	0.1	0.1	0.1	0.1	0.1	0.1	0.1	0.1	0.2	0.1	4.49	7.76	3.25	2.07	1.34	7.28	3.43	3.87	13.61	2.22	6.84	0.92	2.78	4.18	1.13636	46.4132	0.646229	0.0362048	0	1
BET1L	3.19	1.59	4.28	2.84	2.84	1.66	0.67	1.69	0.83	7.43	7.88	1.7	2.91	0.2	0.1	16.38	15.64	26.39	36.59	12.25	19.9	21.96	1.6	48.73	28.96	9.87	34.52	7.49	4.31	0.406457	7.17249	0.141397	0.0346363	0	1
BIRC5	0.13	8.48	6.44	7.68	9.19	12.72	13.26	7.42	9.91	6.25	2.55	4.73	1.85	12.57	3.3	63.04	64.5	31.89	47.64	92.88	7.28	45.93	71.46	58.62	24.53	47.11	78.17	60.24	50.16	1.11877	10.0552	0.872448	0.00732355	0	1
BMS1	1.93	0.92	0.1	1.37	2.39	2.36	4.61	1.74	3.74	6.25	3.86	7.37	9.95	22.78	4.48	9.95	2.7	7.07	5.44	9.39	9.05	15.14	6.88	5.45	14.76	1.97	18.67	12.84	8.69	11.3339	8.1171	0.0876397	0.0180015	0	1
BNIP2	5.92	14.17	18.91	1.21	0.79	2.93	1.38	4.21	4.04	14.68	0.1	1.08	0.81	11.38	0.48	235.57	235.57	297.9	312.39	291.11	256.7	68.35	39.45	216.3	51.03	220.84	43.3	108.01	101.76	0.264423	15.5609	0.085026	0.0084104	0	1
BRAP	10.63	7.47	8.4	23.15	9.21	5.5	16.49	19.84	34	22.29	29.59	14.63	79.12	25.37	72.33	48.56	106.03	47.52	24.98	78.74	64.88	71.26	75.75	46.88	43.18	50.82	36.92	38.68	36.35	5.4184	6.77804	0.0990274	0.00223767	0	1
BRD4	1.23	2.43	3.51	14.97	16.82	16.85	4.87	5.53	5.91	0.92	6.82	6.26	4.45	7.4	2.31	13.23	17.84	17.46	11.59	15.64	27.41	18.69	7.93	15.54	6.08	3.28	2.56	1.09	0.2	2.13598	5.88399	0.115393	0.0132315	0	1
BRF2	0.13	0.1	0.1	1.59	1.33	3.01	2.79	2.05	2.12	3.64	1.48	0.72	0.76	6.26	0.1	58.62	48.69	6.49	108.74	38.54	69.43	82.6	57.67	19.67	4.82	19.96	25.53	14.96	10.97	17.8182	425.81	0.327516	0.0340708	0	1
BRIX1	0.13	59.5	5.51	30.51	7.14	1.05	131.05	37.4	77.75	120.3	95.74	47.98	18.35	0.2	32.88	233.33	294.02	192.6	380.37	448.68	206.37	388.65	312.39	97.77	502.98	72.68	136.75	426.99	308.34	1.14457	13.104	0.881023	0.00809752	0	1
BRMS1L	0.13	0.1	0.1	0.25	0.1	0.1	0.1	0.38	0.1	0.1	0.1	0.1	0.1	0.2	0.4	6.97	11.07	8.02	4.59	27.71	38.56	29.3	14.31	9.57	27.57	7.43	9.62	53.61	35.41	1.81818	152.975	0.333379	0.0332134	0	1
BSG	32.83	24.43	21.12	25.15	33.42	36.76	56.84	35.56	26.87	6.45	55.3	70.99	20.66	106.64	75.49	101.76	131.21	167.11	60.07	225.65	161.42	146.12	198.64	215.16	413.76	45.9	329.64	64.56	82.08	2.61974	6.49563	0.103083	0.0324423	0	1
BUD31	25.62	9.63	7.45	16.83	11.4	8.43	9.41	5.52	4.94	16.57	0.1	12.96	14.88	6.8	10.63	518.09	265.31	304.39	921.67	1159.82	1361.28	913.35	1125.82	370.25	442.54	525.07	237.37	110.2	106.03	0.795141	50.5062	0.600208	0.00999829	0	1
BYSL	0.13	0.1	0.92	10.47	6.79	9.11	9.8	9.69	10.82	17.87	8.2	34.65	15.8	3.92	3.39	77.68	79.12	32.41	152.64	126.07	263.93	258.05	152.08	78.31	117.74	99.26	137.41	53.42	58.44	37.6696	340.859	0.165663	0.0114276	0	1
BZW2	15.12	5.35	8.26	10.58	2.96	3.5	18.34	4.29	10.57	14.65	0.65	4.94	24.77	11.72	15.49	185.99	215.16	166.06	40.71	109.21	108.18	50.67	51	324.13	70.35	142.67	99.64	88.87	105.7	1.4859	13.8986	0.433055	0.0330509	0	1
C10orf2	0.13	0.1	0.1	0.7	0.61	0.16	1.63	0.13	0.69	11.19	8.44	2.57	0.46	0.2	0.53	49.21	64.25	66.21	20.62	53.08	45.96	71.62	54.66	36.35	71.7	9.05	27.01	15.8	6.78	8.54545	448.521	0.256689	0.0016032	0	1
C10orf28	0.13	0.23	0.1	7.85	0.61	1.76	1.6	4.08	5.43	5.1	12.03	11.8	24.4	3.23	5.83	34.73	21.35	66.93	63.71	59.77	22.95	5.48	18.8	20.62	39.07	46.46	13.45	24.61	17.87	73.7935	237.077	0.101916	0.012132	0	1
C11orf48	14.71	23.43	11.03	5.28	4	2.37	3.64	2.2	2.82	1.64	0.1	3.1	1.06	103.23	11.93	289.56	355.09	429.71	316.07	224.86	278.65	403.19	204.58	487.04	291.84	178.25	220.25	129.33	85.24	1.82001	19.1849	0.665127	0.000230359	0	1
C11orf59	0.13	11.57	0.1	8.03	26.96	9.69	8.21	5.63	14.47	6.1	7.51	13.4	10.83	7.57	28.05	31.18	25.9	20.45	0.13	36.19	21.45	31.66	50.58	66.76	33.3	18.57	222.03	57.03	44.51	3.80403	7.76972	0.137005	0.0260864	0	1
C11orf83	0.13	0.8	4.24	5.54	7.92	45.87	15.02	1.91	5.83	1.14	0.69	7.85	10.24	6.97	4.44	182.3	363.88	269.96	612.15	270.88	492.61	411.76	215.16	618.64	700.41	587.3	598.49	87.78	78.07	4.2795	249.255	0.0243173	0.00196694	0	1
C12orf10	0.13	0.57	0.1	2.96	2.77	3.1	0.3	3.41	2.47	2.43	15.69	3.35	1.1	5.92	1.28	45.63	41.81	42.04	12.57	49.02	27.87	55.12	71.96	72.6	132.41	8.3	19.15	9.45	6	10.9219	190.681	0.104748	0.0279374	0	1
C12orf43	1.6	2.38	7.68	27.8	39.24	43.68	10.94	11.11	35.39	20.61	28.33	92.42	15.61	6.66	44.44	60.14	62.74	43.3	6.17	131.57	118.44	44.62	124.68	69.95	6.07	29.07	23.28	6.97	6.37	10.2356	16.297	0.177812	0.0451514	0	1
C12orf44	0.13	8.9	0.88	4.44	11.2	13.72	1.51	3.1	7.39	0.1	0.67	0.34	1.64	0.2	0.64	281.74	255.64	272.97	668.51	587.3	444.49	627.74	424.78	67.02	61.34	163.82	95.74	37.8	14.54	0.213421	106.101	0.32465	0.0192412	0	1
C12orf49	1.76	3.67	2.16	5.4	3.78	6.38	11.21	7.09	4.75	2.63	0.52	6.24	6.74	0.2	27.25	130.61	71.26	123.7	6.3	38.44	60.82	46.63	115.5	165.72	29.61	49.73	14.9	11.52	7.45	3.99506	30.1229	0.328633	0.0292962	0	1
C14orf119	55.2	20.8	33.21	47.45	77.96	100.32	61.21	108.18	50.79	87.32	51.34	63.04	90.73	37.78	39.96	285.48	129.53	191.13	167.11	208.05	198.12	295.94	154.94	291.84	160	117.74	119.02	147.83	173.27	1.5899	5.4937	0.258888	0.00115161	0	1
C14orf142	0.13	0.1	0.1	0.89	0.34	2.19	2.43	1.5	0.1	0.1	1.38	1.31	46.63	0.2	1.46	109.43	50.79	59.97	22.85	42.69	3.13	7.89	77.82	20.39	46.77	28.43	28.06	24.37	42.56	112.727	388.562	0.404526	0.0421144	0	1
C14orf43	0.13	0.72	0.1	0.63	0.58	3.1	4.03	2.32	0.2	4.14	1.81	0.1	1.37	2.76	0.65	4.45	2.57	5.35	1.19	3.65	7.57	3.91	2.39	3.51	1.08	0.7	1.16	3.77	3.2	3.85263	10.4411	0.254214	0.0304664	0	1
C15orf39	0.13	0.21	0.1	4.05	10.91	7.41	7.75	4.37	3.39	0.83	5.81	4.52	2.99	0.2	7.95	5.21	9.26	9.85	7.67	8.83	14.83	7.34	22.34	11.4	7.46	6.93	31.92	8.95	4.32	26.6932	68.876	0.1057	0.004499	0	1
C16orf53	0.13	0.48	2.88	6.57	5.57	2.74	16.51	7.47	18.3	9.72	19.98	13.98	22.16	0.2	35.7	8.94	9.77	15.41	14.32	2.57	2.77	10.92	7.14	24.96	22.75	24.82	19.83	14.58	15.53	15.4814	11.2818	0.114649	0.0300358	0	1
C16orf80	57.58	17.26	52.65	10.37	13.82	16.22	16.65	19.49	7.86	53.93	33.77	0.48	0.53	5.83	0.59	127.44	195.58	226.78	43.13	264.54	506.28	247.6	189.72	82.84	228.79	290.49	33.81	68.43	56.91	0.0437093	5.14092	0.0128343	0.0329608	0	1
C16orf91	0.13	2.05	6.89	3.94	3.19	1.88	1.21	3.42	14.65	1.85	0.75	0.1	4.47	12.61	0.1	122.07	263.93	176.65	29.75	75.35	82.6	24.59	67.49	118.27	178.64	338.68	113.09	38.48	29.93	1.42889	44.4428	0.751423	0.0439591	0	1
C17orf59	0.13	0.28	0.1	0.16	0.11	0.28	0.13	0.14	0.1	0.37	0.1	0.1	0.1	0.2	0.1	33.31	16.38	9.45	28.48	9.66	1.59	2.67	38.96	17.88	34.62	45.16	3.04	0.37	0.14	0.735294	127.358	0.451874	0.0346399	0	1
C17orf81	0.13	2.9	0.98	10.39	7.89	6.44	4.16	0.99	0.71	0.44	0.51	6.56	1.59	0.2	1.73	32.6	23.69	19.31	72.68	64.03	92.07	29.85	106.3	42.19	36.99	15.46	19.07	48.65	73.62	1.88529	36.3979	0.536061	0.0234254	0	1
C18orf21	0.13	0.1	0.76	0.83	0.43	0.18	3.95	0.65	0.1	3.44	36.87	2.04	0.74	4.96	4.9	206.37	181.91	111.46	8.31	106.46	112.3	209.72	70.58	206.37	230.08	62.45	98.48	120.78	142.3	9.57576	414.879	0.07502	0.00890933	0	1
C19orf24	6.64	2.69	2.21	20.8	29.39	22.42	26.28	9.48	23.1	16.65	5.54	14.49	11.52	0.2	87.32	28.62	26.57	39.17	43.27	38.93	37.85	19.54	70.29	61.83	118.27	62.4	86.97	16.94	36.95	7.37847	12.9212	0.345361	0.0169147	0	1
C19orf42	9.86	0.37	1.08	1.95	2.76	1.64	0.72	0.18	1.51	6.94	0.1	0.86	0.52	4.51	0.1	30.44	94.68	76.69	21.05	0.65	2.42	46.35	48.65	60.64	69.81	37.57	107.03	74.32	95.93	0.397215	11.7905	0.457271	0.0418356	0	1
C19orf43	23.02	32.99	5.42	25.58	32.2	35.89	18.17	6.39	14.05	2.09	44.38	25.3	68.35	74.18	105.1	384.31	477.48	650.85	284.82	321.78	423.22	199.22	413.76	482.54	262.3	82.18	415.45	202.21	126.78	3.33221	17.6807	0.0679367	0.00303038	0	1
C19orf47	0.13	2.21	1.32	16.25	18.86	24.14	28.81	19.6	7.03	8.18	25.23	28.81	61.21	0.2	10.75	48.24	35.51	59.56	55.86	60.48	15.92	72.26	46.81	35.09	13.11	19.94	11.69	2.86	0.35	20.6906	34.4844	0.189398	0.0046042	0	1
C19orf53	93.32	72.04	70.91	51.85	76.41	86.26	51.78	79.22	69.7	41.99	294.02	59.9	50.88	167.93	107.16	1518.41	2059.94	2645.78	1412.3	1440.59	1893.63	1893.63	1314.58	1518.41	1440.59	426.99	1148.83	482.54	362.1	1.22488	20.2752	0.607305	0.000575474	0	1
C19orf70	0.13	2.42	0.1	1.69	4.56	1.28	0.5	0.43	2.86	0.1	1.92	5.19	10.26	0.2	52.45	37.49	32.23	39.9	51.82	12.33	50.88	76.91	124.08	95.74	22.94	48.56	51.42	21.33	5.12	19.2736	61.0168	0.307055	0.0191637	0	1
C1GALT1	0.13	12.01	8.53	7.4	1.48	0.34	5.38	3.62	4.39	3.74	10.79	10.48	12.15	0.2	1.78	161.14	76.1	160.73	13.13	122.61	16.07	44.3	16.33	61.21	105.23	86.88	42.79	32.46	37.57	0.892961	11.3964	0.879711	0.0478836	0	1
C1orf107	0.13	0.48	0.1	0.62	0.29	0.38	0.35	0.17	0.52	0.63	0.81	0.46	0.1	21.37	0.1	5.11	8.8	16.51	4.83	12.15	29.14	8.1	12.72	13.17	17.98	13.4	2.74	6.02	5.71	23.2711	54.5109	0.438057	0.00903238	0	1
C1orf144	7.36	7.59	4.76	21.98	20.73	21.22	14.79	9.89	9.72	9.38	13.26	14.33	4.86	5.2	9.06	52.45	30.29	38.44	42.83	40.84	39.64	19.7	46	80.48	22.84	11.75	45.82	28.08	15.95	1.27283	5.88432	0.538694	0.0129304	0	1
C1orf212	0.13	0.28	0.1	0.26	0.44	0.23	0.38	0.33	0.34	0.39	0.67	0.17	0.53	3.81	0.1	11.77	15.82	4.33	9.53	1.01	20.85	20.08	3.91	8.51	22.45	1.93	36.51	5.27	6.67	6.77941	64.2727	0.394484	0.0403183	0	1
C1orf31	2.27	2.25	6.26	0.49	0.12	0.1	2.28	0.1	0.46	5.53	0.53	0.1	0.69	0.2	0.82	258.05	324.13	214.18	1006.62	283.86	413.76	386.72	630.47	321.78	603.42	415.45	74.26	187.33	95	0.125928	122.916	0.0395195	0.00737433	0	1
C1orf52	3.41	2.68	6.64	0.61	0.18	0.94	0.13	0.21	0.1	0.1	1.68	0.1	0.1	5.39	0.55	63.65	48.37	61.12	20.41	68.9	24.37	46.59	40.71	42.04	5.36	67.21	11.38	22.56	19.01	0.361744	10.4705	0.199793	0.00693387	0	1
C1orf77	0.13	0.25	0.1	10.39	3.46	8.59	9.01	3.87	3.99	16.64	7.49	14.89	3.5	0.2	14.68	162.36	170.1	158.62	69.27	146.12	176.65	83.9	182.75	85.45	9.64	141.47	53.3	62.35	40.95	51.9844	787.688	0.12893	0.00250208	0	1
C1QBP	55.96	30.65	35.53	34.73	14.73	14.72	59.72	24.82	23.61	91.87	115.14	23.83	49.32	13.29	63.71	580.94	656.4	788.56	142.9	819.27	245.86	163.03	382.66	729.5	985.47	96.5	954.11	2010.1	2010.1	0.921995	12.4844	0.841954	0.0277214	0	1
C20orf111	4.76	4.69	27.38	40.62	22.55	12.73	67.75	17.39	112.03	66.14	24.02	62.45	56.83	56.16	58.35	337.26	413.76	622.78	496.28	294.02	283.86	356.38	340.41	220.25	168.66	410.07	193.05	159.28	157.37	4.76086	29.2034	0.000878416	0.000615331	0	1
C20orf43	0.13	0.39	1.38	22.2	9.57	4.06	23.02	4.68	51.38	23.82	26.66	77.47	14.96	6.09	26.28	59.97	104.66	68.35	84.44	98.02	248.28	196.55	88.01	139.64	127.89	25.42	71.7	41.78	50.75	49.2632	178.167	0.166652	0.0117421	0	1
C21orf91	4.9	8.9	10.48	3.91	1.95	1.17	1.62	2.87	0.35	8.39	6.2	1.62	3.22	0.2	3.89	32.35	25.15	41.84	90.95	40.92	37.78	83.81	38.68	27.27	20.83	82.28	12.15	7.17	7.78	0.275844	5.86184	0.018288	0.0236666	0	1
C2orf49	0.13	4.35	2.83	2.5	1.48	1.06	2.01	0.64	10.06	3.22	16.95	17.03	0.1	0.2	0.99	251.82	199.57	294.02	499.32	299.61	297.9	5.53	157.64	118.44	11.29	263.13	77.88	60.07	79.89	1.87962	89.4766	0.687357	0.0256854	0	1
C3orf19	0.13	0.35	0.1	17.95	16.56	8.53	1.86	7.08	10.7	25.67	14.03	21.98	0.1	4.37	0.1	13.07	12.22	17.48	57.48	40.47	48.96	26.17	19.16	4.08	3.62	41.15	6.93	4.67	4.86	34.3319	133.476	0.343954	0.0379929	0	1
C3orf75	0.13	0.37	1.71	1.19	3.16	4.49	0.19	0.1	0.1	9.32	1.08	0.82	0.1	0.2	0.1	29.9	72.17	47.03	7.76	48.51	31.07	20.77	69.88	90.04	15.02	14.75	27.93	10.6	15.68	0.414027	55.1501	0.390689	0.0297255	0	1
C6orf153	0.13	2.35	4.4	9	3.1	3.68	12.92	4.27	26.08	23.69	14.94	1.35	3.48	9.8	39.87	95	74.54	53.3	6.36	124.08	116.15	28.37	71.32	87.19	79.67	160	205.98	122.4	112.9	5.94113	35.5172	0.334623	0.00973623	0	1
C6orf62	3.82	4.39	1.96	6.54	10.31	4.82	11.11	2.98	3.09	24.66	2.44	2.83	19	10.79	5.47	65.48	44.93	51	1.93	32.35	33.48	5.96	14.78	9.39	29.73	44.18	10.87	28.52	23.08	2.809	8.93564	0.209931	0.046717	0	1
C7orf30	18.93	11.18	15.31	7.84	13.99	8.85	1.48	12.67	1.82	2.84	1.07	1.84	0.64	17.34	19.55	123.51	103.8	59.72	107.16	124.68	294.02	144.07	140.98	247.6	33.15	66.63	159.01	117.33	95.4	0.650099	8.67852	0.431732	0.0274034	0	1
C7orf59	0.13	10.7	8.25	12.38	17.82	26.75	7.87	16.59	4.31	14.62	17.39	41.51	0.93	0.2	0.1	62.84	96.12	100.46	88.65	39.9	33.52	5.09	161.42	139.35	160.28	74.26	143.83	80.08	37.69	1.68003	13.7491	0.742439	0.0212313	0	1
C7orf64	2.04	7.28	2.36	10.74	10.32	8.39	30.44	24.08	30.78	60.92	45.82	14.34	50.11	0.2	10.83	81.59	37.38	90.04	5.6	59.9	100.46	36.28	4.83	48.1	30.62	40.04	19.85	14.31	13.28	4.84675	12.4885	0.298143	0.0354351	0	1
C8orf33	0.13	2.34	0.93	4.25	5.13	4.07	0.88	0.74	0.17	0.85	1.23	2.7	0.1	3.52	0.4	91.79	142.67	77.39	236.76	251.18	253.3	220.84	222.97	154.58	66.88	377.23	59.33	55.49	45.63	1.48235	168.095	0.650731	0.00531837	0	1
C9orf16	11.79	11.91	7.04	16.71	23.35	14.93	21.5	33.3	1.94	0.52	15.29	0.1	1.03	0.2	3.38	23.78	126.78	43.62	23.38	62.89	40.95	61.65	50.24	138.9	33.73	95.24	192.6	60.48	54.46	0.114915	6.22074	0.00249341	0.0433246	0	1
C9orf85	0.13	2.21	0.1	1.16	0.42	0.35	1.48	0.48	0.1	2.09	0.1	0.54	0.1	4.57	0.1	53.79	44.44	54.46	57.38	135.12	103.65	84.51	42.31	52.35	2.54	52.35	25.31	91.51	66.63	1.63217	76.3301	0.730531	0.0120167	0	1
CABP7	0.13	0.1	0.1	0.26	0.33	0.25	0.19	0.61	0.29	0.32	0.32	0.21	1.89	0.2	0.38	14.12	9.87	12.22	24.24	24.4	45.3	48.85	30.49	24.57	26.98	4.76	17.95	2.46	1.85	6.09091	219.669	0.299283	0.0130094	0	1
CARKD	0.13	5.15	2.29	16.43	14.21	14.81	44.59	13.72	31.14	22.26	23.41	36.56	5.84	0.2	6.92	26.8	17.23	42.02	10.47	22.01	19.48	5.6	63.88	26.49	16.25	24.84	3.89	5.06	7.81	4.90621	9.91005	0.35937	0.0365394	0	1
CASP3	1.78	3.34	1.33	6.5	9.13	7.26	7.65	18.05	17.5	8.8	26.7	4.68	0.52	3.5	3.36	60.54	71.96	17.82	2.88	70.18	6.37	46.91	8.25	39.38	44.65	47.88	33.31	20.93	33.17	1.40233	17.6245	0.490176	0.0355772	0	1
CBLN1	0.13	0.39	0.1	0.13	0.12	0.43	0.12	0.92	0.26	0.55	0.1	0.26	0.76	0.2	0.1	157.64	68.17	72.17	104.66	54.7	64.03	56.71	286.56	97.01	51.42	123.88	12.87	3.91	2.01	1.59677	500.125	0.545539	0.0276711	0	1
CBX5	3.56	4.37	4.64	5.82	3.05	2.96	5.98	7.57	5.02	7.17	10.44	7.67	3.09	2.72	3.92	9.69	12.85	20.68	43.18	57.32	33.59	25.81	27.77	26.98	49.32	7.02	12.24	7.57	8.14	1.03819	6.81731	0.911563	0.0267006	0	1
CCDC12	0.13	0.1	0.1	8.13	1.36	1.6	2.44	5.88	9.34	0.1	1.2	0.37	0.95	0.2	4.31	403.19	534.67	451.19	211.85	237.83	426.99	292.79	324.13	98.23	114.44	190.65	156.16	84.44	40.66	13.25	2715.67	0.290719	0.00425657	0	1
CCDC124	0.13	9.76	3.12	5.03	2.69	1.07	9.64	0.41	5.25	0.1	1.46	11.12	2.31	4.88	30.02	49.77	48.77	16.63	36.99	70.1	97.01	133.23	95.24	7.09	15.8	50.19	274.86	63.65	22.72	2.78613	13.0142	0.36508	0.0458208	0	1
CCDC75	0.13	0.62	6.95	0.49	0.58	0.89	0.4	0.1	0.24	5.83	0.1	4.16	0.1	0.2	0.1	25.52	13.23	18.19	6.04	68.7	28.03	47.88	17.13	24.78	46.98	9.92	0.8	2.21	2.27	0.444156	10.8524	0.543501	0.0471636	0	1
CCDC86	0.13	0.22	1.14	1.86	4.24	1.3	1.62	1.36	2.69	0.1	0.36	14.68	3.17	6.23	1.04	90.52	69.43	43.88	92.55	107.58	130.61	142.08	118.13	150.59	40.69	28.39	121.3	17.24	23.78	12.6443	185.683	0.16469	0.00332655	0	1
CCNB1IP1	0.13	11.67	4.35	4.15	0.6	2.7	4.97	3.28	0.92	0.74	16.76	3.77	0.84	45.96	3.85	166.06	201.7	172.3	126.78	127.33	85.63	177.51	46.37	131.81	287.11	101.58	204.05	157.64	108.18	2.52724	27.4278	0.557666	0.00298267	0	1
CCNF	1.55	0.1	0.1	0.51	1.35	1.94	1.23	1.15	2.62	0.45	0.1	0.99	0.1	3.8	0.1	17.08	19.03	15.75	4.29	4.9	1.93	8.84	6.86	14.3	17.85	32.78	15.15	5.05	3.77	2.13857	22.3808	0.576652	0.0367807	0	1
CCNT1	0.13	1.33	0.1	12.73	12.45	5.12	8.7	7.41	8.32	5.89	2.55	27.23	0.75	3.55	4.09	23.39	93.96	70.42	5.16	46.24	103.23	35.62	25.48	59.33	4.28	54.94	0.39	0.1	1.21	17.125	91.2675	0.301908	0.0337618	0	1
CCRN4L	0.13	0.66	0.78	2.07	1.98	1.36	4.29	8.05	5.25	3.3	10.92	0.19	8.61	0.2	0.1	30.16	53.84	21.55	69.56	24.27	61.34	28.57	44	53.08	149.63	48.41	3.84	23.58	26.63	4.34713	101.519	0.515453	0.028908	0	1
CCS	0.13	0.1	0.1	2.15	6.96	6.96	6.02	1.07	0.48	2.05	0.1	0.7	1.28	81.49	3.23	48.91	14.28	29.47	19.34	10.91	22.15	20.67	1.15	26.87	15.27	4.12	54.17	28.73	47.15	197.045	176.149	0.402751	0.0294216	0	1
CCT2	2.85	19.98	6.31	34	28.36	14.59	87.78	36.07	124.32	49.77	64.69	68.43	39.62	26.87	102.17	150.95	122.74	177.51	61.46	212.95	150.59	84.59	29.3	266.11	92.88	248.85	151.72	207.53	337.26	6.10218	14.9554	0.0583602	0.0115166	0	1
CCT3	5.8	4.62	13.94	53.34	33.85	26.96	97.44	27.57	70.91	24.15	20.93	150.31	71.89	20.37	82.18	272.08	228.79	266.85	440.15	305.7	269.96	375.12	80.76	196.18	484.62	79.12	258.05	268.29	250.26	9.99846	33.5796	0.0693675	0.00484223	0	1
CCT5	2.22	4.18	2.76	5.65	8.52	7.05	28.77	10.47	31.42	19.56	6.64	30.41	44	90.39	19.5	88.58	45.16	61.78	45.79	100.96	55.49	61.46	16.47	35.94	58.5	40.24	113.59	252.59	263.93	15.0901	18.173	0.0671965	0.00286902	0	1
CCT6A	5.48	9.37	9.41	6.8	2.71	4.19	5.64	11.49	4.68	4.09	5.78	0.41	1.02	3.5	3.54	114.97	83.58	99.64	109.07	97.56	49.84	17.72	45.9	101.3	49.25	62.07	142.46	451.19	418.89	0.261851	9.34085	0.00943703	0.00403098	0	1
CCT7	22.9	7.76	3.76	6.7	8.7	22.63	6.48	2.75	7.09	21.56	0.63	0.22	5.09	0.2	1.77	29.64	28.25	60.19	59.72	87.45	106.77	97.01	100.07	52.59	55.65	33.87	214.61	92.55	62.84	0.158629	5.63528	0.114888	0.00997942	0	1
CD2BP2	0.13	0.1	1.22	1.01	1.4	0.97	0.5	0.92	1.12	0.57	2.4	2.8	1.33	0.2	2.65	28.03	7.53	20.83	35.26	15.02	14.78	30.37	3.01	12.26	18.84	5.07	12.47	3.28	1.07	3.61034	35.9248	0.169705	0.0195146	0	1
CD3EAP	2.63	1.01	1.58	11.75	11.15	8.84	3.29	2.44	5.57	4.31	5.58	0.4	6.21	9.24	0.45	10.68	20.18	14.1	4.96	23.12	4.84	20.14	2.52	6.35	23.61	10.24	20.09	9.77	4.05	2.34195	7.35319	0.415089	0.0357122	0	1
CDC34	12.24	14.79	11.17	71.77	85.96	124.92	45.33	29.82	10.46	3.13	5.9	18.61	15.95	6.3	4.62	160.28	117.33	131.99	96.64	149.22	90.87	122.07	159.61	142.67	60.24	22.62	90.24	15.9	15.76	0.892932	8.9496	0.758912	0.00199972	0	1
CDC37	0.13	0.8	0.1	1.01	1.7	0.26	1.34	1.7	1.72	0.1	0.1	0.73	0.62	5.35	4.01	159.61	158.62	174.81	159.61	63.26	219.15	122.24	188.03	148.03	139.16	50.5	90.12	29.01	35.09	7.79854	419.158	0.160883	0.000413336	0	1
CDCA5	17.26	12.36	2.61	3.74	3.38	2.77	2.43	3.95	6.52	1.11	0.82	3.28	2.02	52.9	5.44	75.21	65.74	98.63	11.21	47.3	35.99	69.5	68.7	128.61	10.46	41.99	45.01	26.89	19.68	1.48092	5.5285	0.745343	0.0400507	0	1
CDIPT	0.13	1.39	1.29	3.67	8.88	17.46	5.94	3.85	3.64	0.68	0.1	0.1	0.69	7.01	2.18	373.27	146.12	346.99	9.82	61.59	94.89	57.28	128.88	214.18	232.78	179.12	138.18	33.59	19.84	2.6637	179.06	0.446073	0.0335097	0	1
CDK1	0.13	11.84	3.5	5.2	2.4	1.01	6.46	2.87	4.64	10.16	15.26	3.79	8.57	6.54	5.13	91.7	136.05	248.28	129.14	192.6	36.3	145.91	42.83	113.39	100.46	138.68	144.66	208.76	482.54	1.165	24.2465	0.798064	0.00620919	0	1
CDK11B	0.13	0.81	0.94	2.47	1.83	4.17	0.49	0.56	1.26	0.92	3.04	2.63	0.1	0.2	2.51	4.56	1.51	4.47	12.1	4.08	3.94	7.94	2.43	4.11	8.93	5.14	1.45	0.14	0.23	2.17021	8.58946	0.429592	0.023614	0	1
CDK5RAP1	0.13	0.22	2.27	12.45	15.31	20.83	15.57	15.16	8.18	3.12	34.82	8.49	1.87	25.05	8.88	15.98	26.7	28.05	25.13	15.93	15.54	7.43	3.12	19.93	1.94	23.05	33.79	25.78	25.17	12.6784	19.0285	0.142325	0.0137768	0	1
CDKN2D	0.13	2.63	0.67	0.1	0.1	0.1	0.12	0.15	0.1	0.1	0.1	0.1	0.1	4.43	0.1	27.95	119.52	45.93	106.03	0.78	3.22	60.43	47.67	39.22	86.46	94.78	2.98	16.1	2.78	1.03426	50.251	0.979206	0.0357635	0	1
CDT1	13.09	10.24	8.18	21.46	29.14	50.72	32.05	12.97	26.7	3.66	35.39	38.48	23.33	32.11	26.21	75.35	21.52	40.44	63.77	47.75	66.81	21.27	57.08	63.08	113.89	53.3	83.58	19.23	16.54	2.85933	5.40313	0.00529035	0.0108411	0	1
CELA3B	0.13	0.1	0.1	0.13	0.17	0.1	0.1	0.1	0.1	0.1	0.1	0.1	0.1	0.2	0.1	2.04	6.7	3.49	3.41	3.11	1.72	4.42	0.95	4.05	0.13	0.16	5.69	1.01	2.47	1.13636	24.9421	0.646229	0.0458889	0	1
CENPF	0.13	0.91	0.1	0.96	0.64	0.3	1.42	0.46	0.67	1.52	1.59	1.5	0.36	2.93	0.37	24.36	11.92	13.32	25.28	26	5.95	23.24	6.62	4.08	33.45	8.87	13.5	15.75	18.7	3.39474	43.8014	0.281179	0.0187535	0	1
CETN2	10.22	19.55	25.67	27.86	19.35	15.2	154.05	65.55	133.54	137.65	37.64	78.17	56.91	27.91	175.75	98.63	133.73	118.13	89.55	242.9	65.91	70.23	116.15	81.98	219.15	106.64	132.58	126.27	174.42	4.58252	6.60665	0.142888	0.010963	0	1
CHD8	1.92	0.56	0.76	6.82	7.65	6.22	4.77	3.51	5.62	3.54	3.11	2.27	14.81	12.27	1.89	4.85	5.06	9.33	1.77	1.71	6.65	6.24	5.6	9.9	10.52	5.36	1.35	0.25	0.49	7.23148	5.63889	0.151553	0.0145622	0	1
CHMP1A	0.13	3.42	0.1	0.71	2.22	3.53	1.61	1.47	1.57	1.62	4.33	1.07	0.71	0.2	2.36	107.84	89.42	102.28	18.32	79.89	98.35	124.68	70.1	42.9	54.38	147.56	33.36	4.02	3.25	0.891781	69.9168	0.906947	0.00262348	0	1
CISD1	18.75	6.04	9.76	53.52	59.33	70.42	28.17	68.17	51.3	14.41	57.89	72.98	41.62	0.2	51.91	72.83	60.43	37.13	69.5	95.74	181.91	50.46	75.58	72.9	112.3	78.31	49.12	83.26	97.67	3.61889	7.16029	0.161416	0.00956573	0	1
CLC	0.13	0.1	0.1	0.1	0.1	0.12	0.1	0.1	0.1	0.1	0.1	0.1	0.1	0.2	0.1	107.48	79.22	71.62	190.14	64.25	50.36	256.7	72.33	92.66	203.49	55.59	15.16	0.95	1.42	1.13636	1027.97	0.646229	0.0191357	0	1
CLDN7	0.13	0.1	0.1	0.13	0.12	0.1	0.12	0.18	0.1	0.36	0.1	0.19	0.1	3.88	0.1	22.37	30.21	21.66	9.53	0.84	8.63	2.95	13.53	14.06	10.51	13.01	58.77	17.29	3.56	9.70455	121.736	0.427614	0.0237463	0	1
CLP1	10.3	19.41	21.43	7.76	7.96	21.19	10.35	25.25	9.53	2.89	5.62	15.32	18.54	68.78	0.1	219.15	253.3	166.75	397.15	105.23	559.65	228.03	200.68	264.54	131.99	108.89	48.14	28.35	33.98	1.50675	14.0543	0.649436	0.0168844	0	1
CLPP	3.18	1.18	2.69	16.92	20.42	35.18	24.99	4.46	19.18	3.16	20.48	5.17	2.36	6.66	1.71	729.5	696.2	607.17	857.88	745.05	905.12	453.68	1361.28	362.1	496.28	299.61	355.09	66.7	47.34	1.69149	290.672	0.319619	0.00235652	0	1
CNIH	35.53	33.31	42.46	48.24	29.8	27.77	22.45	17.08	18.44	53.47	23.09	21.28	2.88	10.94	28.03	300.73	175.31	81.28	453.68	390.35	272.97	272.08	88.65	76.82	55.55	242.9	106.88	290.49	259.76	0.425404	5.9062	0.0280686	0.0426261	0	1
CNKSR1	0.13	0.1	0.1	0.15	0.22	0.24	0.17	0.1	1.05	0.1	0.33	0.1	0.1	0.2	0.1	7.11	20.67	12.14	5.19	6.07	26.55	13.86	14.79	14.97	6.42	0.55	7.67	2.8	8.9	1.13636	106.05	0.646229	0.0247058	0	1
CNO	0.13	1.56	0.1	0.4	0.12	0.14	0.46	0.83	0.27	0.81	0.1	0.21	1	0.2	0.1	9.69	25.64	15.19	5.06	14.72	32.94	1.25	22.35	19.9	7.33	23.28	6.35	9.81	2.22	0.632682	27.0213	0.662488	0.0197678	0	1
COPS5	15.4	10.33	29.77	35.97	36.82	62.96	50.11	30.97	27.08	86.15	20.57	47.6	124.68	25.17	17.93	126.45	230.57	145.63	222.97	215.86	330.73	85.56	83.58	155.92	164.53	110.2	53.88	105.87	85.56	2.91054	9.19902	0.282049	0.00504081	0	1
COPS7A	2.53	0.21	0.1	2.34	3.52	2.92	3.86	1.54	2.05	1.14	2.88	0.87	2.66	0.2	3.43	17.66	38.98	33.73	3.13	15.78	31.54	7.63	6.43	30.12	29.51	14.63	7.37	2.3	0.56	1.89085	22.0045	0.482187	0.0196474	0	1
CORO1C	0.13	0.22	0.94	4.89	4.07	1.52	11.25	4.31	9.55	11.54	6.23	16.75	6.97	0.2	17.24	34.28	16.02	22.14	60.76	24.89	18.52	10.71	14.49	20.74	61.46	10.08	30.16	69.05	80.95	23.9302	62.1755	0.0987657	0.0324364	0	1
COX16	7.05	12.55	19.13	8.33	2.94	6.76	8.24	17.88	3.89	1.12	2.46	1.63	0.72	10.07	5.75	61.83	62.69	63.2	73.76	122.95	144.46	144.94	61.4	104.8	118.13	67.27	40.69	108.74	113.89	0.351859	7.22083	0.0828645	0.00204899	0	1
COX19	0.13	0.84	0.84	0.77	0.42	0.36	0.12	0.15	0.93	0.1	3.63	0.1	0.47	3.62	0.1	4.95	0.75	9.99	10.03	13.79	1.2	7.39	2.53	8.78	8.07	1.63	5.68	8.81	5.44	1.77762	10.4134	0.667626	0.0484312	0	1
COX5A	0.13	6.37	3.79	2.8	1.63	1.5	4.61	6.66	0.65	5.89	3.86	2.45	84.77	7.41	12.33	49.81	57.32	44.93	7.18	15.98	24.88	54.57	64.39	87.9	51.34	93.56	69.5	180.04	192.36	7.79592	14.6266	0.358503	0.0130195	0	1
COX5B	96.88	115.95	95.4	94.43	87.08	80.19	100.07	139.64	91.6	60.64	168.31	154.29	249.55	437.46	133.97	559.65	661.77	395.32	867.73	572.43	531.21	1200.72	1079.75	1054.5	771.17	1718.29	554.9	380.37	283.86	2.37307	8.32838	0.146658	0.00648091	0	1
CPSF3L	0.13	0.77	0.1	0.11	0.11	0.56	0.17	0.56	0.38	0.36	0.1	0.31	0.43	0.2	2.76	41.56	35.28	38.68	48.47	6.57	48.91	18.86	17.83	59.9	39.58	8.47	27.52	3.94	7.19	2.775	99.3027	0.465093	0.00869642	0	1
CPSF6	1.96	6.48	1.73	2.48	1.22	0.77	2.07	1.94	3.17	7.44	2.67	1.07	4.7	7.5	1.12	30.42	36.78	28.36	39.58	21.39	10.19	6.83	14.55	32.05	14.68	1.14	12.48	22.33	28.55	1.06121	6.32797	0.930044	0.03644	0	1
CRIPT	0.13	0.83	0.1	0.22	0.27	0.14	2.83	3.33	1.07	0.88	0.1	0.32	0.1	3.97	0.1	102.59	69.5	90.24	4.7	64.31	26.85	46.37	90.95	45.33	35.02	26.53	26.85	66.81	72.11	3.17689	154.989	0.530591	0.0127522	0	1
CSNK1D	0.13	0.53	0.9	1.11	1.23	1.88	2.83	2.77	5.13	6.31	10.29	2.13	4.09	25.56	7.02	28.84	18.77	18.75	6.42	11.09	51.82	48.99	41.47	30.65	11.43	37.04	20.93	15.16	8.95	18.6538	53.3689	0.209107	0.0130582	0	1
CSRNP1	0.13	0.1	0.1	0.1	0.1	0.1	0.1	0.1	0.1	0.1	0.1	0.1	0.48	0.2	0.56	26.21	2.48	70.18	27.99	10.33	9.83	34.26	40.32	36.14	20.73	5.37	11.12	2.25	1.49	3.04545	234.579	0.144982	0.047818	0	1
CSTF3	0.13	7.33	0.1	3.02	1.39	0.4	7.81	0.79	1.91	2.72	6.8	2.69	0.57	8.7	0.38	45.16	63.44	50.79	77.28	135.34	85.35	89.77	4.76	47.56	92.2	46.69	23.66	44.41	44.44	1.22421	26.6356	0.860571	0.00800942	0	1
CTCF	0.13	2.46	8.53	9.52	3.81	2.22	10.64	6.09	10.27	22.48	6.94	29.47	11.79	16.68	3.88	104.09	81.49	104.09	27.17	100.32	69.95	36.09	47.19	79.67	150.59	167.46	12.02	43.01	45.21	4.16951	23.7437	0.139142	0.00740897	0	1
CTNNBL1	0.13	1.68	0.1	4.8	3.87	5.39	13.96	0.76	3.1	1.23	0.65	18.05	10.28	3.99	2.39	192.13	39.64	81.41	155.61	236.17	177.83	208.76	89.94	16.19	24.92	77.47	70.99	24.47	27.25	13.6296	185.636	0.115897	0.0269915	0	1
CUL2	1.41	3.55	0.1	0.69	1.57	0.14	4.01	0.1	1.16	1.52	0.33	0.38	1.22	0.2	0.47	143.31	150.09	112.6	10.96	167.93	154.94	101.41	2.57	87.67	91.79	44	25.5	13.02	23.47	0.336462	57.5244	0.260452	0.0161335	0	1
CWC25	4.84	5.28	3.7	82.75	90.24	124.68	33.31	32.73	118.13	30.07	139.35	221.49	29.28	3.67	43.07	48.77	42.27	63.33	38.91	69.56	55.38	41.44	39.52	31.38	5.74	85.96	10.29	9.73	11.77	16.1456	10.3064	0.288852	0.00523108	0	1
CXorf40B	0.13	2.02	4.7	28.33	55.2	63.08	50.36	16.83	31.38	4.9	2.02	41.41	1.12	0.2	12.75	41.5	61.9	57.89	2.88	20.62	17.1	70.18	23.69	10.33	18.81	33.71	25.39	4.38	5.99	6.07445	14.2778	0.357211	0.0422376	0	1
CXXC1	0.13	0.58	3.82	7.7	11.23	10.42	1.81	4.47	2	0.6	4.08	3.41	3.4	0.2	0.66	4.6	11.11	23.31	39.22	12.62	7.35	36.76	23.72	5.4	25.33	16.94	22.41	12.32	7.11	1.26987	12.4238	0.784304	0.0328509	0	1
CYB5B	18.81	7.37	4.78	7.42	3.97	4.36	22.71	12.62	10	20.73	10.55	9.64	21.71	13.49	20.28	63.51	44.55	51.42	133.97	115.3	73.39	106.46	39.67	63.44	87.19	39.33	18.19	16.14	16.03	1.57752	7.2078	0.281251	0.00626604	0	1
CYB5R4	0.13	2.86	0.1	0.81	0.15	0.19	1.25	0.99	2.11	0.1	1.53	0.31	0.91	0.2	0.5	14.02	7.28	9.78	2.07	25.13	2.23	14.35	12.6	7.55	3.6	10.7	6.2	18.01	19.55	0.466019	9.64784	0.516089	0.0461419	0	1
CYHR1	0.13	0.67	0.1	1.77	5.19	1.62	2.24	1.6	2.81	4.62	0.42	6.23	7.13	0.2	2.2	9.95	6.25	5.27	6.39	2.48	1.64	0.95	12.23	5.06	0.13	9.07	16.29	1.1	1.4	13.1333	18.0061	0.121145	0.0487532	0	1
DALRD3	0.13	0.39	0.1	1.14	1.09	1.48	1.27	0.84	1.56	0.43	8.21	10.52	7.62	0.2	3.37	8.44	14.86	7.03	17.34	3.29	6.38	10.48	2.23	3.83	12.26	22.78	13.75	2.14	8.78	26.2621	47.912	0.110676	0.026207	0	1
DAP3	15.3	20.22	9.11	22.54	10.06	11.4	13.34	34.89	28.5	40.47	50.28	22.33	40.04	0.2	55.55	111.46	129.98	109.93	26.8	165.05	124.5	70.68	43.88	67.81	101.41	49.98	70.18	84.77	99.8	1.98499	6.11989	0.353595	0.0107551	0	1
DAXX	14.89	22.04	7.65	10.25	4.85	9.85	1.14	3.43	1.07	3.87	4.04	2.28	6.65	12.42	2.14	53.05	69.64	68.58	196.99	139.35	50.54	174.81	201.7	57.12	45.44	37.78	36.04	21.08	15.79	0.395188	6.69889	0.102511	0.0488869	0	1
DBR1	1.45	0.98	7.46	0.23	0.17	0.24	0.11	0.1	0.1	0.68	0.33	3.05	26.11	8.18	0.62	276.9	395.32	388.65	33.79	129.82	82.08	86.76	44.34	190.14	86.56	321.78	3.96	8	9.34	2.87867	56.1487	0.418957	0.045871	0	1
DDIT3	1.99	5.51	8.83	11.31	12.02	12.9	9.98	7.31	11.59	4.87	4.54	22.84	4.02	48.14	7.65	250.26	334.28	356.38	404.64	1125.82	1108.76	514.71	393.45	182.3	281.74	209.72	82.6	19.38	59.33	3.79593	86.2115	0.259729	0.0377045	0	1
DDX21	2.2	6.47	6.62	3.22	2.18	2.9	2.82	0.43	2.77	2.76	0.45	6.18	7.7	5.36	3.89	136.58	107.58	217.9	19.65	117.74	37.8	63.08	5.17	77.82	96.26	80.95	32.17	63.88	52.26	1.13457	17.1329	0.673679	0.0384804	0	1
DDX24	11.96	4.49	10.82	70.42	41.96	54.17	27.64	19.93	54.8	31.94	73.15	123.32	36.53	7.65	69.81	128.61	122.61	133.54	124.92	140.98	42.94	156.16	113.74	51.07	56.91	131.81	31.21	67.93	43.74	6.52668	12.0341	0.148608	0.00110718	0	1
DDX39	0.13	0.1	0.66	8.35	10.55	9.93	6.93	1.5	7.53	0.68	0.98	14.27	1.07	9.49	16.34	346.99	269.96	406.75	353.62	363.88	895.42	932.19	708.14	390.35	418.89	235.09	169.17	27.66	23.98	34.6938	1630.63	0.0552575	0.00603301	0	1
DDX3Y	0.13	0.1	0.1	0.1	0.1	0.1	0.1	0.1	0.1	0.94	0.5	0.17	0.42	0.2	0.1	48.1	29.2	49.84	31.66	46.31	28.89	45.36	18.29	1.3	36.71	21.12	41.09	92.2	109.6	2.02273	294.86	0.229267	0.00347307	0	1
DDX41	0.13	0.82	0.6	0.26	0.77	2.07	0.99	0.1	1.09	0.52	0.62	1.15	1.17	0.2	0.43	21.59	16.14	38.5	7.69	27.06	52.07	2.77	13.29	26.48	50.67	3.48	27.11	16.35	15.59	1.42742	45.7021	0.544327	0.0458988	0	1
DDX46	1.42	1.55	3.65	8.65	6.17	4.2	1.51	0.57	11.62	2.71	2.85	6.04	1.76	0.2	3.25	7.5	8.8	15.08	2.76	20.47	11.05	10.38	8.31	6.55	26.77	19.7	13.32	25.86	21.59	1.27455	5.6593	0.718866	0.0339129	0	1
DDX49	2.74	0.1	9.61	2.69	1.07	1.07	5.73	0.44	1.17	0.1	0.47	3.58	5.64	18.83	0.77	138.9	140.8	147.02	160.73	109.43	272.08	181.27	184.52	79.12	167.11	36.82	120.08	34.17	41.99	1.73614	35.4392	0.588987	0.00194626	0	1
DDX56	0.13	0.25	0.94	2.72	4.85	7.24	5.07	3.55	3.25	5.31	5.88	11.81	8.15	12.45	1.07	33.54	19.47	23.62	28.23	41.81	33.5	61.74	14.59	36.61	39.38	21.61	35.43	18.31	19.96	19.0227	73.1612	0.0506022	0.0015277	0	1
DHDDS	1.68	2.37	0.1	1.49	3.42	2.41	3.02	0.31	1.44	12.65	2.86	0.92	0.47	0.2	0.64	26.96	9.13	16.38	21.54	12.64	24.48	35.48	19.12	36.43	3.43	2.65	16.25	1.96	3.41	0.403012	13.685	0.22038	0.0251522	0	1
DHX15	15.6	21.24	37.69	9.12	7.91	8.81	10.23	16.68	10.09	22.78	4.58	9.24	9.81	6.7	16.1	169.42	150.31	177.83	295.94	110.64	167.93	75.27	49.59	102.17	144.94	138.43	65.98	255.64	242.07	0.421139	5.79072	0.0626812	0.00956845	0	1
DHX9	1.87	0.7	1.95	0.72	0.25	0.13	0.22	0.16	1.67	1.74	0.4	0.31	1.23	16.23	0.1	36.21	48.18	82.28	53.66	97.67	60.76	32.42	66.35	49.77	33.75	36.69	21.85	23.07	20.2	2.96515	36.0664	0.553167	0.00120393	0	1
DIABLO	7.5	9.95	10.71	14.9	26.66	13.13	21.93	12.66	5.01	10.58	31.13	27.4	2.71	4.83	19.25	136.98	111.83	151.22	107.03	115.14	98.23	157.37	119.42	154.94	19.48	140.55	75.03	22.55	22.42	1.44327	12.7085	0.579632	0.000471765	0	1
DNAJA2	21.01	9.66	9.73	23.94	15.26	9.01	32.78	14.49	37.83	6.82	28.03	58.56	41.96	28.67	75.68	120.44	135.34	114.28	56.86	128.61	105.7	133.05	156.85	82.68	30.29	103.94	27.66	61.07	59.16	3.80328	7.88506	0.0291289	0.0012191	0	1
DNAJB12	0.13	0.38	0.1	0.39	0.53	0.75	1.25	0.52	0.44	0.36	3.83	0.22	3.06	0.2	2.78	2.42	6.04	9.09	3.26	13.47	6.55	14.91	3	4.62	17.51	4.15	5.23	0.69	1.25	7.69672	38.0119	0.203476	0.0338366	0	1
DNAJB2	0.13	3.97	3.91	6.95	11.12	12	4.79	0.97	2.36	4.61	14.28	2.93	5.95	0.2	7.46	18.69	12.38	10.99	9.59	10.37	21.33	12.4	39.49	10.48	17.79	4	19.06	9.05	5.75	1.54869	5.70344	0.532478	0.0451153	0	1
DNAJC15	12.62	21.73	15.13	40.98	32.73	19.53	21.77	17.33	21.39	23.71	60.7	24.86	7.52	5.68	5.4	62.69	131.81	69.19	187.33	455.32	390.35	84.32	196.99	477.48	258.05	156.16	514.71	392.01	410.07	0.658751	13.6126	0.390935	0.0401689	0	1
DNAJC8	16.11	5.7	1.45	51.21	40.58	37.4	33.15	27.47	35.62	21.27	48.47	99.8	50.19	5.25	38.42	368.44	408.19	521.5	209.33	280.76	184.17	139.35	43.13	137.41	45.59	102.59	199.22	131.21	97.56	6.24441	28.6148	0.143694	0.0392491	0	1
DNASE2	0.13	0.1	0.1	0.12	0.1	0.1	0.1	0.52	0.1	0.1	0.1	0.1	0.1	0.2	0.43	12.51	20.89	23.47	11.99	3.31	17.79	1.24	10.62	8.62	20.37	3.44	2.51	4.59	2.91	1.88636	110.95	0.339914	0.0214154	0	1
DNPEP	0.13	2.08	0.71	0.14	1.39	1.4	0.94	0.52	0.27	0.75	1	1.98	3.77	0.2	4.72	9.52	13.99	11.92	1.95	10.4	8.62	12.98	11.7	13.08	13.43	28.19	5.7	1.2	0.46	2.74058	12.6818	0.242224	0.010018	0	1
DPH3	0.13	6.42	4.38	1.81	1.83	1.45	7.51	5.25	3.23	2.73	0.3	3.45	4.28	4.52	3.51	110.45	87.08	98.1	88.01	111.83	150.31	112.6	86.35	129.53	74.62	86.46	84.69	150.31	148.03	1.08143	28.3292	0.858689	7.68712e-06	0	1
DPPA2	0.13	0.1	0.1	0.1	0.1	0.1	0.1	0.1	0.1	0.1	0.1	0.21	0.1	6.4	0.1	21.17	50.16	36.3	6.13	22.49	83.37	54.13	95.85	75.83	62.96	55.96	61.07	59.56	70.68	15.4773	466.405	0.429378	0.00943459	0	1
DR1	4.65	12.83	19.34	19.16	13.96	11.15	14.3	24.06	21.61	26.34	6.96	11.36	18.01	23.01	2	79.82	91.87	111.16	23.78	63.88	97.67	59.77	91.42	109.21	7.85	90.12	34.82	64.31	49.39	1.10769	6.12229	0.845583	0.00865427	0	1
DTYMK	0.13	0.1	0.1	0.76	0.87	0.96	0.18	0.1	0.52	0.1	0.1	0.83	0.1	5.94	0.1	43.58	64.56	22.65	6.97	59.5	100.66	159.28	119.02	79.6	35.56	12.58	166.06	42.31	50.67	15.8409	581.785	0.37267	0.0429865	0	1
DUSP12	85.13	33.1	50.54	27.95	37.72	35.72	39.58	72.26	59.77	89.77	89.42	17.72	63.26	283.86	28.54	304.39	308.34	173.27	432.67	350.23	180.04	259.76	160.28	308.34	576.76	191.67	71.18	177.51	210.81	1.74815	5.24503	0.599658	0.00818989	0	1
DUT	3.65	0.64	2.08	5.6	2.34	2.52	4.26	0.51	0.32	4.27	3.5	1.78	1.39	19.29	8.02	19.07	38.42	18.16	106.77	61.07	78.55	39.64	61.02	166.75	23.55	74.73	29.48	79.22	102.17	3.5887	29.4447	0.321221	0.0411024	0	1
DYNC1LI1	3.2	4.56	2.92	4.07	2.37	3.66	2.33	4.57	6.74	4.42	10.15	8.77	0.62	3.6	13.47	71.7	40.56	57.44	9.68	16.79	63.04	48.73	34.14	73.69	74.4	13.52	87.19	39.9	58.96	1.85815	12.8624	0.408138	0.0137056	0	1
DYNLL2	0.13	0.46	0.66	3.8	1.87	3.09	8.84	4.44	3.87	2.68	1.31	0.79	32.76	6.23	29.47	453.68	373.27	355.09	109.93	165.4	289.56	251.82	346.99	776.41	463.43	622.78	62.74	59.84	49.68	41.55	918.188	0.13722	0.00605858	0	1
EBNA1BP2	0.13	2.23	7.67	2.44	0.94	0.49	0.22	0.17	0.1	4.18	0.75	4.44	0.47	6.1	0.1	335.9	144.07	133.23	408.19	330.73	195.58	236.17	142.67	172.59	64.44	92.42	87.32	79.89	84.69	0.830758	61.343	0.834401	0.00958044	0	1
EDARADD	0.13	0.1	0.66	2.26	1.27	2	0.75	0.3	0.86	0.4	3.72	0.58	0.39	5.01	1.04	33.52	13.94	27.29	16.87	22.62	18.42	31	23.63	17.46	23.54	6.79	101.41	10.3	13.17	5.91573	72.0368	0.313854	0.000632955	0	1
EDC3	0.13	1.55	0.51	5.04	7.71	11.62	11.55	5.77	4.98	6.26	8.9	9.61	22.65	9.21	5.18	34.47	63.13	46.31	18.53	1.04	23.37	31.16	27.95	39.58	36.78	25.92	26.78	8.17	8.81	15.976	43.3674	0.0596699	0.00668893	0	1
EGLN2	8.15	0.26	1.38	6.08	8.46	10.45	3.99	2.42	6.26	0.51	0.81	1.25	2.82	3.75	4.15	69.7	113.59	122.74	11.06	56.35	33.06	29.26	50.11	127.22	21.01	42.79	60.7	16.18	13.49	0.917007	18.8566	0.906752	0.0368595	0	1
EIF1AD	0.13	0.87	0.1	0.39	0.93	0.55	1.4	0.1	0.1	2.11	0.4	0.36	15.82	6.33	0.72	282.72	202.21	221.49	234.54	284.82	356.38	342.06	348.35	188.93	223.41	232.16	40.44	18.53	11.3	15.8386	723.24	0.258841	9.57405e-06	0	1
EIF1B	23.29	127.89	24.26	107.03	68.23	44.62	202.68	67.02	235.57	167.11	145.12	149.22	201.11	97.67	154.94	1138.71	1186.04	729.5	1518.41	1518.41	1148.83	1006.62	1255.04	905.12	406.75	1138.71	130.61	259.76	232.16	2.57755	18.58	0.061155	0.000182624	0	1
EIF2B2	0.13	1.52	0.1	2.84	3.55	1.69	8.07	0.57	8.16	1.03	0.39	8.4	2.21	33.37	0.46	12.23	119.42	38.36	157.07	87.67	133.05	109.78	48.51	29.59	50.82	22.15	37.38	59.33	74.1	19.0457	126.023	0.295644	0.0300088	0	1
EIF2C2	3.61	2.05	2.38	79.67	61.52	45.79	42.79	28.01	64.93	15.44	50.63	121.3	31.36	66.93	34.82	19.13	34.67	25.31	4.05	19.49	19.23	4.74	14.14	3.69	26.67	25.46	7.9	9.75	9.86	23.7323	6.66825	0.0564466	0.0287813	0	1
EIF3B	0.13	0.74	0.76	3.35	10.15	9.78	4.78	3.82	5.45	0.95	1.08	3.27	0.96	5.5	9.21	114.44	52.86	116.87	33.54	32.51	73.15	49.59	64.88	47.41	115.14	45.59	94.43	30.69	39.41	8.71472	124.815	0.100604	0.0047902	0	1
EIF3D	1.59	10.87	12.44	6.89	11.92	10.92	11.19	8.33	7.31	13.48	5.09	13.32	26.78	15.78	10.81	93.32	85.24	93.71	64.75	210.81	125.84	173.27	49.36	126.45	73.92	72.17	212.95	59.45	115.14	2.00873	12.8022	0.157258	0.00580282	0	1
EIF3I	12.91	15.39	8.01	75.12	91.87	106.64	55.82	66.88	35.79	25.46	96.64	259.76	8.73	22.06	20.23	684.42	424.78	540.97	468.84	388.65	607.17	554.9	496.28	382.66	253.3	305.7	684.42	180.84	186.88	6.41931	38.3641	0.403563	7.5494e-05	0	1
EIF3K	137.92	110.97	223.41	156.85	310.39	291.84	101.11	202.68	340.41	126.27	388.65	537.82	152.64	492.61	373.27	811.4	518.09	460.89	833.71	2059.94	1412.3	1361.28	765.83	833.71	1079.75	487.04	712.89	444.49	319.55	2.47143	6.13474	0.0800789	0.0160166	0	1
EIF3M	27.36	11.28	9.48	14.84	21.76	17.47	32.85	49.25	45.63	108.35	58.83	40.35	70.91	9.59	41.12	133.23	165.4	149.43	301.66	477.48	358.91	264.54	159.28	195.14	311.61	350.23	136.98	237.37	303.29	2.52447	16.2486	0.176799	0.00285819	0	1
EIF4A1	51.49	36.35	26.21	17.88	45.3	53.34	34.08	16.11	48.85	15.17	25.93	160.73	28.03	51.21	54.52	712.89	590.47	1148.83	583.89	559.65	162.36	442.54	323.08	380.37	410.07	276.9	1019.9	479.81	375.12	1.93658	13.3699	0.363029	0.0115328	0	1
EIF4A3	2.35	1.24	2.89	10.59	5.02	11	2.46	5.27	0.91	13.54	9.33	11.32	6.92	6.01	9.43	673.77	357.46	833.71	366.93	1277.33	1299.47	499.32	301.66	826.43	811.4	708.14	303.29	77.82	84.44	3.89815	334.832	0.00836548	0.00392954	0	1
EIF4G1	1.41	4.34	1.79	8.13	12.32	9.33	1.54	4.42	1.72	4.03	5.38	7.74	5.14	2.85	0.78	68.5	44.11	65.01	75.03	53.61	91.79	42.27	48.28	102.05	55.86	57.89	59.56	10.84	7.56	1.64224	25.4787	0.441501	0.000164499	0	1
EIF4H	5.48	4.01	2.13	10.48	10.62	10.14	9.07	2.26	15.25	4.18	5.48	8.24	7.24	21.89	6.71	87.78	39.41	24.48	36.11	60.43	23.38	36.9	84.69	32.23	24.36	17.45	32.97	3.21	2.45	2.84509	10.9659	0.163629	0.0210903	0	1
EIF5A	5.21	5.64	2.19	3.64	10.02	13.29	10.04	13.14	1.35	1.26	3.25	1.53	4.02	7.65	4.78	27.38	28.48	37.44	43.3	55.17	63.88	40.18	37.83	66.88	99.26	58.44	53	30.29	25.14	1.03413	11.6754	0.935582	0.002981	0	1
EIF5A2	0.13	2.29	1.07	0.2	0.19	0.11	0.15	0.63	0.1	0.1	0.29	0.17	2.24	2.89	0.1	8.66	12.9	15.76	39.7	31.31	40.07	37.2	17.94	1.55	4.68	45.47	8.76	10.91	15	1.16046	19.9458	0.858386	0.038012	0	1
EIF6	2.51	10.12	0.1	10.77	9.43	17.42	7.61	1.27	2.6	2.73	6.83	12.12	1.48	85.01	32.41	65.55	53.17	82.94	166.47	245.86	196.18	248.85	308.34	269.96	263.13	32.91	235.57	64.44	55.17	7.71917	41.4203	0.253597	0.0141169	0	1
ELOF1	2.44	3.53	7.09	42.19	50.06	40.09	72.83	24.94	73.76	25.39	64.31	51.85	72.33	5	84.32	242.9	260.73	284.82	154.05	172.3	214.18	320.75	468.84	451.19	580.94	131.57	196.55	41.12	36.26	12.2607	68.5425	0.0640551	0.00507871	0	1
EPS8L1	1.44	0.34	0.69	0.99	0.72	0.14	0.22	0.81	0.52	0.83	0.6	1.57	0.78	0.2	0.88	8.28	18.57	21.45	41.44	4.93	26.43	32.76	38.5	2.3	30.74	9.95	0.11	0.1	0.1	1.0415	25.9864	0.939623	0.0268594	0	1
ERBB3	0.13	0.1	0.1	0.17	0.11	0.1	0.1	0.1	0.1	0.1	0.1	0.29	0.1	4.36	0.35	3.98	8.59	4.08	1.26	2.3	12.7	9.86	13.77	9.09	9.82	1.42	9.15	6.86	12.44	11.5909	63.5289	0.382898	0.0252849	0	1
ERCC1	0.13	0.22	1.45	10.04	8.47	7.76	1.08	1.61	5.54	3.13	3.04	1.27	12.8	3.98	0.1	6.88	21.66	9.69	1.48	21.36	9.65	13.99	5.59	9.86	4.44	10.12	19.78	5.72	4.31	7.5625	17.3818	0.301192	0.0244315	0	1
ERH	18.75	30.67	17.12	32.17	24.63	18.47	88.65	61.83	30.07	58.7	49.43	9.83	84.23	350.23	128.76	239.77	212.44	198.12	34.14	150.09	81.87	102.59	66.81	250.26	89.42	177.51	75.91	177.83	219.15	6.45908	6.57029	0.221414	0.0166711	0	1
ETF1	0.13	2.93	1.7	1.2	2.72	0.95	1.82	0.58	2.59	1.34	0.1	3.82	1.45	3.16	2.83	137.41	106.64	113.09	115.95	45.24	28.64	47.27	14.76	49.32	67.75	11.2	72.83	116.3	117.74	1.77416	42.2424	0.2302	0.0284576	0	1
EWSR1	2.85	1.19	2.08	4.44	2.32	4.02	2.29	1.1	2.25	3.72	3.14	6.14	3.04	30.35	2.74	11.94	16.62	20.74	17.53	18.07	9.07	8.93	19.38	30.74	14.19	32.99	13.99	6.09	5.11	5.18015	8.92157	0.327772	0.00461342	0	1
EXOSC10	1.76	10.12	1.3	1.83	1.15	0.96	0.3	1.37	0.69	1.59	1.46	2.73	5.41	47.79	1.62	14.12	25.25	21.46	46.18	32.2	54.6	22.29	8.27	30.55	14.99	37.28	7.69	11.53	7.89	3.27485	6.35653	0.490053	0.016752	0	1
EXOSC2	0.13	0.92	0.1	2.88	0.18	0.59	1.96	0.1	1.17	2.74	0.35	5.75	1.44	4.87	0.75	55.12	43.65	87.78	101.3	54.84	67.87	10.33	1.84	55.82	4.99	20.73	89.07	36.28	39.67	8.35435	119.59	0.115513	0.0404881	0	1
EYA3	1.93	0.1	0.1	1.54	0.88	0.75	0.88	0.14	2.21	4.79	0.63	5.2	0.1	4.99	0.52	9.87	6.08	14.51	7.18	10.43	33.75	6.03	19.7	22.33	10.83	11.01	0.41	3.54	0.25	3.80634	19.4264	0.297998	0.0231747	0	1
F11R	0.13	0.46	0.1	0.56	0.65	0.26	0.57	0.29	0.3	0.34	0.85	0.26	0.42	3.64	0.56	53.34	44.48	62.89	112.77	75.03	50.82	52.5	49.29	110.64	61.07	80.58	53.17	32.7	36.51	5.30435	297.791	0.350643	0.000444381	0	1
FAM100B	0.13	0.1	0.1	0.93	1.46	0.55	4.25	0.62	0.47	0.1	2.25	0.47	0.74	0.2	1.59	22.54	25.44	23.69	5.4	2.54	57.38	8.33	40.82	31.18	47.3	8.08	14.12	11.02	4.41	6.81818	225.372	0.132265	0.0411602	0	1
FAM151A	0.13	0.1	0.1	0.1	0.1	0.12	0.1	0.1	0.1	0.54	0.58	0.32	15.23	6.61	0.89	330.73	415.45	640.43	177.51	954.11	580.94	547.14	297.9	531.21	644.25	38.96	751.35	81.19	62.35	52.3864	4263.33	0.225976	0.00886854	0	1
FAM166A	0.13	2.11	0.1	7.32	4.17	6.08	12.91	1.36	2.38	4.89	4.33	3.19	23.01	9.86	13.9	86.97	114.73	151.72	150.09	248.85	146.12	157.07	152.64	237.83	214.61	170.1	131.81	79.31	90.12	16.0128	213.372	0.0637133	0.000108769	0	1
FAM32A	1.75	8.59	0.1	4	1.6	11	4.73	2.29	4.15	0.69	0.84	18.8	3.78	4.4	7.72	479.81	417.65	411.76	286.56	442.54	317.2	282.72	640.43	286.56	129.98	196.55	175.75	60.19	36.43	2.49282	101.666	0.315699	0.00139887	0	1
FAM83D	0.13	0.73	0.71	0.67	0.89	0.26	1.03	0.15	0.1	0.79	1.23	2.8	20.51	0.2	0.49	17.62	72.98	67.42	122.24	98.23	56.07	2.12	93.96	54.8	25.86	147.83	23.05	57.18	92.88	11.465	131.87	0.385851	0.0239681	0	1
FAM89B	0.13	1.58	0.67	13.67	14.32	21.05	7.96	1.2	1.64	1.82	5.22	3.14	1.68	0.2	6.47	42.63	60.87	35.75	54.6	88.37	116.7	145.27	124.5	30.1	15.23	17.04	12.11	6.29	2.02	3.6208	83.7731	0.257046	0.0317349	0	1
FASTKD5	0.13	0.1	4.48	0.24	0.16	0.39	1.6	0.47	5.05	0.95	0.1	0.25	0.59	0.2	1.12	55.25	87.45	55.17	79.47	81.98	25.56	95.74	71.09	95	72.33	103.23	25.15	29.35	30.57	0.343949	47.6126	0.445015	0.000149286	0	1
FAU	312.39	345.34	283.86	258.85	413.76	368.44	181.91	377.23	415.45	320.75	718.63	661.77	627.74	895.42	847.43	4349.34	4137.42	3948.96	5019.74	3803.28	4753.76	3329.45	4753.76	4753.76	6500.93	5894.86	3329.45	1683.15	1255.04	2.41535	14.843	0.00261864	4.01552e-06	0	1
FBL	10.82	2.03	2.96	1.75	4.2	6.13	3.35	1.23	4.45	3.62	7.72	7.22	3.19	32.93	3.61	313.42	198.64	393.45	712.89	941.05	696.2	1138.71	1299.47	521.5	331.84	164.53	233.97	107.16	119.22	2.22723	115.779	0.492734	0.0210575	0	1
FBRS	1.42	0.52	1.29	10.27	21.46	10.61	12.77	11.82	4.72	7.48	6.06	8.86	7.22	0.2	10.1	14.32	4.45	31.36	11.24	12.04	18.02	16.97	6.41	14.73	48.85	12.8	5.53	0.39	0.44	6.12539	16.1433	0.0897282	0.049634	0	1
FBXL12	7.94	9.18	8	12.25	14.56	10.91	10.24	9.44	6.57	13.09	4.88	0.4	1.53	0.2	12.07	93.01	164.14	100.32	79.22	142.46	153.23	104.66	162.36	51.25	82.28	333.1	24.59	37.22	16.87	0.423965	15.9167	0.214643	0.0173256	0	1
FBXO31	0.13	0.1	0.1	0.23	0.1	0.15	0.15	0.1	0.24	0.56	0.1	0.81	0.1	0.2	0.1	25.34	15.48	18.33	4.6	9.86	2.2	23.2	10.97	30.44	34.67	2.98	10.31	3.1	1.92	2.75	147.165	0.384949	0.0326512	0	1
FBXO5	0.13	0.1	0.1	27.01	20.23	6.92	11.33	5.03	7.43	16.81	13.83	16.89	12.34	4.68	1.71	125.56	137.41	94.43	4.28	163.82	80.3	40.12	18.34	64.56	45.66	91.6	25.93	43.84	66.88	80.9545	715.769	0.0856384	0.0219472	0	1
FDX1L	0.13	0.83	0.1	2.61	5.91	6.45	2	0.1	3.21	0.1	0.1	0.64	18.62	0.2	0.1	49.38	64.75	53.08	33.57	66.21	33.67	74.47	210.35	57.03	105.39	30.41	48.28	33.57	6.42	13.8396	200.251	0.440789	0.0389342	0	1
FIS1	0.13	1.31	14.34	2	3.99	2.16	0.18	1.06	1.26	0.1	0.1	0.1	0.1	0.2	0.1	73.48	52.07	37.53	175.75	187.65	104.66	82.38	121.89	72.04	85.13	90.52	85.35	26.08	16.55	0.0237643	18.7193	0.235495	0.00613868	0	1
FKBPL	0.13	0.24	0.1	1.22	1.7	2.17	1.66	0.1	0.84	0.63	0.1	0.95	0.1	0.2	1.62	20.82	25.31	32.39	34.41	141.81	170.1	109.93	34.33	144.94	69.12	56.91	75.27	8.08	13.05	4.57979	487.468	0.241547	0.0386536	0	1
FLT3LG	0.13	0.35	1.03	0.11	0.53	0.29	0.45	2.59	0.88	0.1	2.6	0.41	0.88	0.2	0.1	12.05	21.51	23.29	5.27	14.88	38.5	2.79	3.98	25.64	15.34	8.43	1.47	1.15	2.8	0.789735	31.0078	0.743242	0.0381749	0	1
FLYWCH1	0.13	0.1	0.1	0.26	0.15	0.21	0.21	0.25	0.18	0.67	1.37	0.62	0.1	2.94	0.1	1.3	5.22	4.37	2.5	5.08	12.11	3.72	4.17	5.08	13.65	2.33	6.56	1.42	0.58	8.54545	49.1983	0.348186	0.0419113	0	1
FOXR1	31.38	53.3	60.01	67.59	78.24	96	37.44	68.12	79.03	27.06	72.04	67.49	119.22	9.54	53.57	297.9	587.3	593.51	1255.04	2010.1	2159.9	1645.38	1386.43	1795.16	1108.76	598.49	297.9	89.3	47.6	1.29494	25.3293	0.629409	0.00943872	0	1
FRAT2	24.41	15.64	18.67	43.04	45.82	50.32	14.55	25.9	23.08	3.71	1.27	8.46	3.2	6.09	16.07	397.15	317.2	362.1	108.01	331.84	58.5	117.74	236.76	696.2	215.86	318.49	368.44	136.58	93.56	0.431965	14.676	0.0360199	0.0250748	0	1
FSCN1	0.13	0.1	0.1	0.1	0.1	0.1	0.1	0.1	0.1	0.1	0.1	0.1	0.1	0.2	0.39	12.69	16.26	5.6	25.14	5.03	9.31	2.1	5.44	11.34	21.43	1.53	2.54	3.85	4.68	1.79545	95.7603	0.331056	0.0436097	0	1
FTSJ3	1.35	0.31	0.1	12.18	17.63	5.9	12.43	0.17	6.84	0.93	8.65	25.53	26.02	4.72	6.54	72.41	99.64	142.3	47.34	119.02	123.88	59.16	56.55	29.73	13.77	22.72	52.81	11.15	11.81	26.7656	121.878	0.0801363	0.0186021	0	1
FUS	2.6	0.5	1.07	1.24	1.79	1.16	1.35	0.82	0.76	2.19	1.08	1.13	1.73	19.27	2.63	19.23	14.81	19.85	13.37	33.37	28.67	23.47	23.1	47.34	59.33	28.84	7.56	4.74	2.84	4.45324	20.3649	0.398175	0.00720193	0	1
FXC1	1.75	2.95	3.87	11.72	9.52	6.49	7.95	14.72	5.67	2.05	2.94	8.9	31.51	6.32	1.01	215.86	182.75	208.76	31.07	60.87	48.65	6.95	59.66	98.1	166.75	91.18	39.22	23.73	33.42	4.17795	37.2526	0.306716	0.0373685	0	1
GABARAP	11.56	18.17	0.1	28.52	27.33	25.25	20.15	12.69	10.1	22.58	2.65	13.48	8.76	6.46	28.79	195.58	219.15	159.28	126.62	96.88	149.43	185.99	271.56	52.77	15.08	120.08	77.17	46.85	20.97	1.44544	14.559	0.575791	0.00984522	0	1
GABARAPL1	1.97	3.65	2.26	1.64	4.64	4.91	0.96	1.3	9.12	0.89	1.76	6.33	11.65	6.37	3.91	154.05	181.27	65.42	52.26	101.89	55.77	65.61	123.14	160.73	114.12	28.52	401.16	94.89	97.01	2.68972	38.1673	0.0750935	0.0070834	0	1
GATC	0.13	0.63	0.1	0.24	0.33	0.29	1.04	0.36	0.52	1.38	1.41	0.76	2.49	3.05	0.99	29.8	19.4	13.7	34.28	26.28	4.65	3.87	25.76	36.82	6.86	29.15	6.06	7.06	3.41	6.35756	73.1195	0.0731706	0.0133304	0	1
GCAT	4	4.12	3.45	17.03	30.67	9.05	16.45	7.3	24.77	2.71	40.09	19.52	4.05	21.12	38.02	7.52	22.78	27.37	13.87	23.41	4.99	53.71	29.66	14.11	12.65	32.01	26.71	0.22	3.91	5.3615	5.70629	0.0960626	0.0474245	0	1
GEMIN6	0.13	0.1	0.1	2.42	2.47	5	10.53	9.92	20.15	17.33	35.94	5.38	0.1	5.69	0.7	68.35	137.92	95.74	160	81.59	8	78.82	65.68	62.09	288.37	114.44	169.77	240.44	351.79	26.9773	959.504	0.165693	0.031768	0	1
GHITM	12.28	17.07	9.97	11.71	6.34	7.94	25.92	6.95	21.92	6.74	10.44	22.92	31.47	26.73	19.93	102.95	95.85	100.07	18.56	103.94	133.97	130.86	89.3	77.88	27.82	91.7	86.15	143.83	133.05	1.92745	6.74813	0.016492	0.0045063	0	1
GIP	0.13	0.1	0.1	0.1	0.1	0.16	0.1	0.1	0.1	0.1	0.1	0.1	0.66	5.65	0.69	177.83	92.75	123.51	40.95	35.43	81.98	50.5	17.15	251.18	136.58	34.26	13.34	15.4	11.65	16.1364	861.256	0.328065	0.0478416	0	1
GLA	14.05	0.47	0.89	1.69	1.3	4.95	1.81	1.34	1.83	8.98	1.52	8.62	4.58	38.98	10.29	15.01	64.17	53.05	133.54	83.9	88.46	20.86	108.35	22.95	208.76	127.44	30.05	5.31	8.68	3.0404	16.3971	0.344405	0.0427571	0	1
GLRX3	0.13	0.1	0.1	1.59	2.16	2.95	3.55	3.26	3.74	1.85	6.04	3.88	6.57	0.2	3.85	22.81	15.63	17.64	4.25	20.96	2.97	1.94	13.37	19.89	2.66	8.38	40.09	49.59	54.84	32.9545	107.851	0.0722785	0.0304037	0	1
GLUL	1.28	0.47	0.56	5.32	3.2	1.23	2.57	3.8	1.3	2.53	1.35	1.87	0.62	6.44	0.65	219.73	303.29	318.49	44.59	135.76	138.9	57.84	78.82	417.65	254.9	94.89	88.37	75.49	91.7	3.11039	243.785	0.368904	0.0253691	0	1
GMPS	2.3	3.16	11.59	6.02	13.47	7.29	4.49	3.72	17.62	9.18	10.03	16.77	8.62	0.2	12.96	89.87	72.68	95.4	13.73	108.01	56.35	29.92	5.07	51.73	144.66	46.85	172.59	87.45	113.74	1.69575	11.4253	0.455216	0.0362778	0	1
GNB2L1	112.9	92.07	105.58	244.5	323.08	305.7	156.85	149.81	321.78	161.77	444.49	333.1	342.06	180.04	324.13	804.97	877.64	1412.3	1616.4	2521.7	3329.45	2299.4	1845.38	1961.12	1893.63	887.44	1961.12	729.5	580.94	2.84816	17.0806	0.00865313	0.00353779	0	1
GNL2	1.49	0.26	0.1	8.89	4.95	1.58	6.56	1.6	8.25	9.36	6.28	21.46	8.18	4.71	1.66	103.8	49.91	30.27	45.9	51.07	62.5	33.96	23.62	28.83	8.47	11.92	35.02	36.76	27.89	14.5986	66.3759	0.16592	0.0259797	0	1
GNL3	3.27	0.55	1.5	4.04	3.8	2.15	6.45	7.33	11.72	14.2	6.6	37.04	0.66	7.55	12.68	60.01	42.5	43.65	102.74	17.1	58.65	36.59	27	41.59	43.16	68.06	31.31	48.32	40.98	8.16682	27.7367	0.233674	0.00464135	0	1
GNPNAT1	1.33	0.63	0.1	0.23	0.21	0.14	0.17	0.58	0.39	0.1	0.53	0.7	5.25	0.2	0.1	33.5	7.06	9.36	25.95	22.48	8.19	9.76	21.97	3.44	2.03	12.88	10.46	29.37	29.47	2.27549	20.7352	0.582863	0.0448707	0	1
GOLGB1	0.13	0.18	0.1	0.1	0.1	0.1	0.1	0.1	0.1	0.1	0.1	0.1	0.1	3.14	0.1	2.47	5.21	4.66	19.14	5.35	9.22	12.12	4.39	0.89	10.11	4.07	1.57	1.86	3.86	6.29268	51.6386	0.457802	0.0457417	0	1
GOSR2	1.28	1.77	4.56	8.77	10.16	11.12	11.72	6.42	12.32	3.97	9.4	11.63	5.84	0.2	24.15	23	27.68	17.85	6.61	22.58	18.22	9.25	8.26	16.45	2.65	3.55	20.31	10.99	11.66	4.12155	5.59431	0.252657	0.0411404	0	1
GPATCH3	0.13	0.52	0.1	1.6	1.55	3.54	1.2	0.1	0.37	0.45	0.57	1.31	2	0.2	4.34	106.14	88.41	137.65	109.78	151.48	262.3	203.49	134.97	111.16	138.68	88.65	17.61	5.95	0.46	7.85	557.349	0.16101	0.000760422	0	1
GPATCH4	4.96	22.16	13	53.08	69.27	63.84	26.36	18.88	55.86	10.02	163.03	62.74	96.5	11.22	69.12	108.74	100.96	117.09	171.2	189.72	155.61	65.42	63.77	61.74	103.65	40.01	107.84	110.64	101.89	4.47869	8.00718	0.0824565	0.00717697	0	1
GPKOW	0.13	0.27	2.2	11.83	23.83	20.37	13.95	2.92	18.41	8.93	9.34	69.75	20	6.91	28.46	9.81	15.42	14.29	17.52	19.72	15.02	41.53	2.94	11.83	15.23	9.68	12.88	6.16	4.34	36.0923	18.1458	0.116859	0.0242501	0	1
GPN1	0.13	1.11	0.1	12.47	7.52	7.32	27.11	8.03	25.99	19.86	20.07	18.59	35.53	0.2	18.68	42.72	34.69	22.49	34.76	82.75	87.67	108.89	49.32	91.79	33.87	19.5	61.83	39.67	59.45	40.8582	123.836	0.0915592	0.0124136	0	1
GPN3	0.13	7.21	4.01	6.67	5.15	4.81	20.69	2.31	13.23	35.91	17.96	12.83	11.14	4.1	36.64	68.83	101.41	65.06	186.88	89.61	58.7	18.53	24.9	50.16	37.45	111.46	46.73	67.98	84.32	4.27599	19.5352	0.206762	0.0297831	0	1
GPR44	0.13	0.2	0.54	0.79	2.01	1.22	0.69	0.42	0.99	0.1	0.4	0.64	1.15	0.2	0.79	10.14	7.01	7.15	24.45	16.84	25.07	25.53	22.15	33.96	18.84	4.85	12.58	4.57	6.75	2.39655	61.4389	0.174032	0.00892844	0	1
GPX1	20.76	57.67	33.26	37.94	22.68	10.77	14.03	5.96	28.06	7.65	17.89	30.14	19.2	10.91	14.48	194.59	421.03	321.78	179.12	276.9	468.84	243.64	298.7	435.55	460.89	202.68	440.15	104.09	55.49	0.501813	8.55547	0.132487	0.00112113	0	1
GPX4	4.9	3.82	9.15	0.26	0.38	0.39	0.55	1.16	4.26	3.4	16.08	3.25	2.01	13.43	6.6	196.18	113.74	119.22	76.69	109.78	337.26	123.88	266.11	272.08	65.98	45.41	243.64	55.55	37.99	1.06142	26.3468	0.916559	0.0218529	0	1
GRB2	0.13	1.54	0.1	0.46	0.11	0.5	0.1	0.19	0.2	0.39	0.1	0.2	0.39	0.2	0.1	91.51	67.98	106.03	110.81	45.05	100.07	93.85	64.03	162.73	151.72	77.28	22.52	13.57	8.83	0.377119	165.032	0.404609	0.000637067	0	1
GRWD1	0.13	1.12	0.1	1.98	2.47	1.96	5.92	2.58	1.83	2.85	1.17	2.33	0.42	5.91	1.1	66.5	79.03	106.14	96.5	125.56	77.96	63.58	84.23	43.13	34.92	13.27	50.41	12.9	14.29	5.42222	159.762	0.23467	0.00311666	0	1
GTF2E2	9.42	1.63	2.54	4.12	2.76	1	4.21	3.41	2.42	14.76	0.5	0.33	0.1	0.2	0.68	76.6	95	157.37	67.27	228.03	279.69	330.73	208.76	54.46	39.3	61.21	36.19	61.83	39.93	0.0722958	32.0775	0.0972114	0.0381743	0	1
GTF2F1	0.13	2.34	1.85	27.45	26.08	19.27	10.85	2.98	25.39	2.03	16.09	67.75	18.31	14.03	33.36	78.82	123.32	88.87	191.67	153.23	264.54	214.61	259.76	56.91	11.96	113.09	34.69	16.13	2.59	23.1684	98.2816	0.07793	0.0149417	0	1
GTF3C4	2.78	0.9	0.93	4.74	3.14	1.16	6.44	6.7	10.3	2.16	2.93	17.81	13.26	5.09	2.52	20.8	9.29	14.76	29.87	43.95	7.89	25.02	39.36	9.7	9.66	8.21	11.08	6.48	6.16	6.29284	12.927	0.112707	0.0364444	0	1
GTF3C5	0.13	0.21	4.25	8.9	25.66	14.47	12.34	2.78	13.8	2.48	18.24	17.55	2.51	3.62	27.51	13.94	22.07	28.29	42.12	8.95	22.31	13.31	25.08	54.99	63.51	15.3	78.07	9.97	6.16	8.36438	18.4118	0.176694	0.0279463	0	1
GTF3C6	18.08	9.42	11.09	3.26	0.89	4.65	6.57	3.67	10.22	1.27	0.95	0.94	20.22	5.12	11.15	263.13	269.07	169.77	38.31	66.7	3.96	55.35	104.94	242.07	150.95	152.64	263.93	514.71	442.54	0.727455	10.7203	0.54659	0.042635	0	1
GTPBP3	0.13	0.1	0.1	0.11	0.29	0.14	0.27	0.3	0.19	0.1	0.1	0.6	0.1	0.2	1.95	11.48	9.44	3.2	3.64	4.59	12.86	0.8	2.54	6.36	6.69	1.99	0.54	3.55	4.79	6.47727	52.5537	0.286026	0.0342484	0	1
GTPBP4	7.96	0.42	5.15	1.21	0.22	0.79	0.35	1.51	0.14	1.47	0.34	2.51	5.68	0.2	0.55	146.78	138.18	153.23	99.64	127.75	44.41	122.61	37.87	127.75	48.73	110.07	49.56	72.49	79.6	0.495565	23.3223	0.380359	0.00177137	0	1
GUF1	0.13	0.61	0.75	2.65	3.36	0.74	3.02	8.62	9.22	1.33	3.53	3.29	2.29	8.4	2.63	14.39	12.03	16.97	2.79	8.26	2.24	20.07	5.03	1.18	11.98	14.22	19.8	51.78	75.03	8.36074	19.9805	0.0842488	0.0296488	0	1
H2AFV	0.13	0.1	2.64	0.11	0.1	0.21	0.76	1.37	0.35	0.83	2.6	0.32	1.77	3.66	0.77	70.76	37.87	60.82	40.44	22.19	16.55	28.12	12.9	47.22	31.05	26.63	21.98	37.9	42.9	1.70383	37.4929	0.575554	0.00689596	0	1
H2AFZ	4.18	1.72	2.9	0.39	0.1	0.65	0.14	0.27	0.21	1.67	1.84	15.4	57.32	168.66	41.15	5019.74	3948.96	3803.28	2829.35	1718.29	2299.4	2059.94	1718.29	3329.45	3948.96	2645.78	1578.86	3104.6	3329.45	24.0793	1032.69	0.151279	0.00046514	0	1
H3F3C	41.23	50.46	41.19	296.84	205.44	82.68	112.13	25.42	215.16	45.05	93.96	640.43	78.24	80.3	212.95	302.41	382.66	375.12	302.41	635	404.64	492.61	291.84	158.62	83.81	317.2	128.4	13.37	9.57	5.71147	7.68907	0.242017	0.00582443	0	1
HAUS2	0.13	4.29	2.31	0.25	0.25	1.16	0.34	0.53	1.95	5.37	3.14	0.1	0.99	42.02	0.1	27.05	52.45	19.21	55.71	26.49	79.47	17.69	25.1	52.18	30.18	24.02	31.83	42.41	45.93	4.81538	16.5967	0.519333	0.0113808	0	1
HDAC2	7.16	0.65	0.1	0.51	0.27	0.3	2.16	0.38	0.73	5.68	4.03	2.44	4	4.55	0.55	50.28	60.19	70.29	53.05	68.83	55.96	68.5	37.08	37.8	46.11	36.66	25.58	38.59	54.17	1.09418	20.1615	0.913498	2.76274e-05	0	1
HDHD3	0.13	0.47	0.1	7.27	15.72	10.71	2.42	3.91	3.53	6.93	8.33	0.43	9.1	29.25	1.02	32.05	44.51	55.96	68.7	21.71	71.26	1.68	61.71	41.81	57.44	95.74	25.8	3.88	6.04	42.6429	215.287	0.276849	0.00689691	0	1
HECTD3	0.13	0.25	2.42	9.64	17.24	21.64	7.77	8.83	11.51	2.78	8.05	10.05	33.67	7.88	1.56	20.11	30.05	31.68	8.85	23.89	18.6	3.46	10.67	11.76	54.6	12.27	37.61	4.1	7.63	14.2393	22.0071	0.198482	0.0405599	0	1
HIPK3	1.29	1.27	4.81	2.38	3.94	2.1	2.99	2.55	5.31	10.74	0.57	18.15	8.18	16.87	1.87	98.02	162.36	192.13	136.75	239.18	113.59	291.84	135.76	114.73	29.07	235.57	0.68	1.46	0.54	4.5865	64.7218	0.116313	0.00441389	0	1
HIST1H2AC	0.13	0.1	0.1	0.1	0.15	0.12	0.14	1.46	0.1	0.1	0.1	0.1	0.97	0.2	0.1	118.44	84.23	119.02	120.78	224.15	78.4	134.7	90.24	132.23	73.48	358.91	1.22	0.69	0.1	3.11364	1268.25	0.393647	0.0160812	0	1
HIST1H2BC	0.13	0.1	0.1	0.1	1.58	1.71	0.25	0.1	0.64	0.1	29.1	0.45	0.1	0.2	0.1	193.82	179.12	162.09	251.18	141.47	148.32	111.16	277.61	53.26	11.69	269.96	6.38	0.1	0.1	1.93182	1487.34	0.343916	0.00703784	0	1
HIST1H2BD	0.13	0.1	0.1	0.1	0.13	0.1	0.1	0.53	0.1	0.48	0.1	3.51	19.16	6.46	0.1	57.38	86.76	129.82	185.28	110.97	136.58	157.64	149.43	25.73	5.81	65.29	3.5	4.05	0.17	66.4318	917.926	0.203436	0.0120381	0	1
HIST1H2BK	43.04	16.89	15.38	60.92	56.83	61.52	103.23	76.27	60.19	29.8	140.8	61.9	14.26	69.5	44.75	184.52	242.9	131.21	525.07	406.75	788.56	418.89	568.44	284.82	696.2	209.33	26.89	29.44	10.66	1.89626	16.1394	0.226897	0.0126332	0	1
HN1	9.55	7.49	15.32	6.41	12.42	6.42	5.77	13.62	8.18	16.68	6.74	11.62	3.46	4.15	1.16	150.09	93.32	130.2	207.53	271.56	299.61	119.42	93.22	440.15	184.86	155.61	397.15	112.42	94.29	0.472574	18.0827	0.147438	0.0124519	0	1
HNRNPA2B1	15.81	21.23	20.82	9.17	3.97	1.7	3.34	2.88	12.12	13.34	5.87	11.81	9.6	26.24	6.45	230.08	173.98	139.64	218.57	223.41	41.19	126.62	153.77	201.11	88.37	291.11	53.98	205.44	235.57	0.701262	8.89852	0.333315	0.00367825	0	1
HNRNPAB	25.31	7.3	8.92	2.5	1.67	0.33	1.2	3.5	7.56	8.25	5.58	3.44	0.93	5.93	14.1	432.67	512.08	572.43	154.29	640.43	275.85	289.56	279.69	1065.39	551.88	142.9	95.85	109.07	60.14	0.440645	32.291	0.245013	0.0182202	0	1
HNRNPD	27.97	12.95	20.41	36.07	20.33	14.81	24.22	20.12	22.76	35.28	24.26	34.73	46.59	144.46	36.56	85.96	58.65	119.94	158.62	146.78	112.03	106.64	107.84	137.92	9.84	183.2	83.37	160	142.9	3.20814	5.45819	0.210923	0.00799257	0	1
HNRNPK	2.91	2.02	4.2	5.48	3.92	5.08	5.1	5.58	3.57	16.3	10.97	11.11	11.69	0.2	5.07	45.71	44.3	52.55	9.97	27.91	4.45	23.98	14.75	28.33	14.28	19.81	16.16	49.56	44.65	2.30586	8.54446	0.277562	0.0301311	0	1
HNRNPM	9.13	4.58	10.03	5.97	4.67	14.11	6.12	9.53	7.66	8.46	6.6	38.38	10.92	62.16	15.3	153.77	84.51	104.8	34.95	127.89	193.53	232.16	137.41	150.31	127.02	82.75	44.34	63.84	46.98	4.00463	16.4176	0.151203	0.00263579	0	1
HNRPDL	20.38	82.51	12.02	20.44	13.77	10.77	7.76	8.03	7.96	24.81	18.03	8.59	20.61	23.96	22.43	286.56	205.05	287.11	216.87	216.3	298.7	182.3	116.7	512.08	152.91	303.29	184.17	258.05	328.31	0.493364	6.59299	0.355298	0.00575916	0	1
HSPA5	1.33	19.44	3.43	33.17	25.41	4.07	29.92	4.27	21.08	8.92	10.99	32.23	35.91	11.1	28.19	318.49	307.05	276.9	45.93	202.21	110.45	104.32	110.64	109.6	97.67	123.7	50.88	41.53	39.52	3.32944	20.3639	0.0671474	0.017442	0	1
HSPA9	1.85	2.1	0.63	34.47	24.55	21.76	36.56	15.11	48.06	20.82	27.47	56.35	16.03	120.94	51.03	77.56	107.16	110.97	23.68	103.08	108.89	21.71	12.75	44.44	61.65	22.63	109.21	132.41	158.62	40.0136	41.3569	0.0695861	0.0233843	0	1
IDH3B	0.13	0.1	3.22	1.48	6.63	5.24	0.23	1.64	1.07	0.1	0.1	0.1	0.1	0.2	1.15	45.82	20.46	28.48	5.68	39.74	2.47	12.78	5.64	27.25	17.83	12.52	78.47	31.68	37.22	0.336957	17.2862	0.443628	0.0466879	0	1
IER3	0.13	0.82	1.46	0.69	0.6	2	2.03	1.92	1.65	0.74	0.42	2.27	24.73	5.9	0.1	365.36	284.82	771.17	442.54	186.88	668.51	408.19	506.28	583.89	255.64	1006.62	378.36	70.35	26.75	10.2697	620.132	0.314334	0.00511387	0	1
IER5	0.13	0.1	0.1	0.11	0.1	0.15	0.27	0.1	0.1	0.5	0.55	0.1	0.1	4.75	0.1	39.45	88.65	122.07	31.21	73.84	254.9	141.81	24.68	168.31	100.8	44.93	21.69	22.81	24.4	11.4773	901.364	0.440306	0.0344919	0	1
IFI30	0.13	3.16	0.1	0.27	0.83	0.1	0.12	2.53	0.1	2.23	0.68	0.28	1	0.2	0.1	121.89	117.54	53.98	184.86	187.33	113.25	89.07	371.58	311.61	233.97	66.5	370.25	104.57	119.02	0.349558	148.961	0.443215	0.0174866	0	1
IFRD2	0.13	0.38	3.44	0.23	0.44	0.13	0.14	0.53	0.1	0.1	0.45	0.1	0.57	3.83	0.1	27.51	36.48	24.09	5.51	7.38	37.57	7.7	26.1	10.55	33.48	2.1	36.43	11.42	7.61	0.873418	15.0842	0.909111	0.0388547	0	1
ILF2	125.35	210.81	68.06	417.65	368.44	568.44	421.03	235.09	440.15	170.82	119.42	338.68	271.56	263.13	212.44	3104.6	1578.86	2721.36	905.12	1299.47	644.25	1186.04	895.42	1299.47	847.43	1961.12	587.3	468.84	455.32	2.01464	11.0942	0.0318367	0.0140867	0	1
IMP3	54.21	23.78	22.78	17.07	14.12	17.23	14.47	21.92	9.47	33.04	43.92	5.45	15.43	5.9	55.25	314.82	294.78	351.79	356.38	691.48	833.71	696.2	451.19	408.19	411.76	368.44	294.02	93.12	90.95	0.610524	14.0159	0.461759	0.00166508	0	1
IMP4	0.13	0.85	0.1	9.16	4.08	3.47	6.75	4.82	8.64	0.1	40.04	0.8	9	4.94	0.62	294.02	216.3	199.57	154.94	323.08	319.55	551.88	386.72	196.99	162.36	193.53	285.48	91.7	41.9	10.6667	757.308	0.200601	0.00238132	0	1
IMPDH1	1.77	0.24	0.1	0.11	0.81	0.12	0.57	0.18	0.26	0.1	1.18	0.1	0.52	0.2	0.1	90.04	73.09	93.22	19.43	44.41	58.3	22.89	57.63	56.55	133.54	77.75	159.28	54.57	47.03	0.327014	93.9487	0.35326	0.00579801	0	1
INO80	0.13	0.49	0.49	0.85	1.02	0.39	1.49	0.41	1.26	0.81	0.91	1.33	6.41	2.83	0.84	12.68	18.82	18.39	22.23	34.82	29.93	5.85	23.68	10.74	5.2	11.22	4.34	0.87	1.77	7.70946	47.5577	0.15729	0.0104245	0	1
INPP5J	0.13	0.3	0.1	0.69	3.53	5.36	0.62	0.69	2.92	0.1	4.42	0.42	3.51	0.2	0.65	4.63	34.86	21.71	9.56	6.2	14.68	7.9	32.93	25.48	24.57	9.43	6.94	0.2	0.57	6.76415	98.7736	0.319192	0.0207777	0	1
INPP5K	0.13	0.63	1.92	1.87	3.07	4.13	1.93	0.73	2.28	4.83	7.11	2.04	4.55	0.2	4.63	18.14	10.85	40.3	38.56	17.62	95.62	16.07	68.9	36.95	41.09	14.6	11.19	1.05	1.36	3.1959	40.5733	0.203734	0.0421086	0	1
IP6K2	0.13	0.61	0.52	2.5	6.97	1.75	10.34	2.52	5.95	2.95	7.08	2.54	2.31	0.2	0.99	47.75	43.62	37.57	11.61	6.56	54.99	54.26	6.71	20.19	38.31	1.08	44.41	14.39	9.03	3.59524	69.8377	0.16334	0.0351919	0	1
IPO13	1.32	0.67	0.6	10.91	20.62	24.47	8.08	12.48	18.5	2.13	5.42	29.64	29.87	3.9	9.22	10.82	14.39	9.05	3.41	4.99	6.41	16.09	17.05	13.65	14.2	9	8.72	0.87	4.14	21.0319	12.537	0.0838127	0.00349992	0	1
ISG20L2	0.13	0.1	0.1	0.39	0.15	0.2	0.11	0.1	0.1	0.1	0.1	0.33	0.44	0.2	2.75	76.69	78.31	67.54	6.81	52.12	22.91	70.91	30.8	22.55	33.28	69.5	31.29	16.08	3.84	8.45455	439.19	0.306482	0.00833788	0	1
ISY1	0.13	0.1	0.1	0.72	0.33	0.14	1.88	0.14	2.82	1.33	7.5	2.53	8.85	5.26	0.7	141.81	70.76	82.68	52.18	110.45	86.35	76.1	95.1	58.5	70.1	48.65	29.22	13.46	10.07	39.4091	737.752	0.100104	0.000308452	0	1
ITFG3	1.73	2.51	0.67	3.85	4.93	6.12	6.48	0.58	2.07	0.1	0.66	1.74	3.42	28.73	0.52	20.22	7.75	35.72	8.06	47.6	25.42	22.68	15.93	42.53	19.26	6.68	51.57	7.9	7.2	5.25611	13.9891	0.422751	0.0249759	0	1
ITGA5	0.13	0.95	0.1	0.1	0.1	0.26	0.12	0.1	0.1	0.1	0.1	0.1	0.51	0.2	0.42	9.7	6.47	13.5	2.77	8.48	21.61	26.03	25.97	22.15	31.18	0.36	15.41	2	2.09	0.78178	38.8798	0.753484	0.0347022	0	1
JKAMP	0.13	6.5	0.72	0.14	0.17	0.19	0.15	1.73	0.44	1.12	0.43	0.1	0.42	3.65	0.61	38.96	50.06	41.96	34.78	81.41	4.96	68.06	49.81	60.92	117.09	46.98	27.59	75.27	79.03	0.487755	22.0776	0.550269	0.0105164	0	1
JMJD8	0.13	0.27	0.1	0.87	5.85	0.45	1.16	0.28	2.99	0.53	3.94	0.82	0.1	0.2	0.1	17.03	45.59	32.53	5.3	16.93	13.12	6.53	33.57	38.59	14.98	9.86	19.81	14.05	8.71	1.83	127.653	0.538553	0.0247473	0	1
KARS	9.04	7.26	1.86	3.84	7.28	2.37	14.48	6	4.33	5.3	15.41	20.44	14.79	15.28	27.64	104.57	136.24	113.25	162.09	177.51	41.84	77.47	142.08	82.08	53.26	80.01	185.99	197.54	294.02	3.22756	17.5771	0.0193232	0.00243858	0	1
KAT5	0.13	0.1	0.1	1.34	0.52	0.3	0.79	0.14	0.35	5.85	0.1	0.84	3.52	0.2	1.65	27.45	12.48	10.73	35.34	13.91	27.1	32.05	32.46	16.65	6.32	12.94	11.86	1.5	0.93	14.1136	187.959	0.151116	0.00575415	0	1
KDM5A	0.13	1.94	1.49	24.63	24.67	16.14	5.44	3.93	13.81	3.3	17.71	19.74	5.3	23.37	4.04	11.59	11.99	5.74	23.8	16.51	7.14	15.16	7.44	3.64	12.01	15.31	5.29	2.58	3.67	11.0499	9.98442	0.0974389	0.00928016	0	1
KDM5B	0.13	0.31	0.1	0.55	0.26	0.38	0.14	0.36	0.51	0.97	0.45	0.3	0.82	5.43	1.84	89.3	134.27	184.52	83.48	112.03	65.18	100.32	102.74	212.44	142.67	111.83	33.52	49.63	61.29	11.6528	676.152	0.220175	0.000580463	0	1
KHDC1L	2.88	0.55	1.62	0.11	0.11	0.14	0.1	0.58	0.18	6.42	5.15	116.3	708.14	1034.1	265.31	15839.2	15839.2	15839.2	15839.2	15839.2	7646.7	7646.7	15839.2	15839.2	15839.2	15839.2	15839.2	12822.3	12822.3	315.423	8524.56	0.0859208	9.71975e-06	0	1
KIAA0020	0.13	0.1	0.1	4.54	3.36	1.98	5.65	3.7	1.11	2.81	3.91	2.8	0.1	4.84	8.61	94.29	53.61	64.5	61.59	33.77	35.65	11.22	4.08	25.76	14.63	27.68	41.53	73.48	71.77	37.1591	352.711	0.119664	0.0335921	0	1
KIAA0174	13.61	5.99	7.41	7.04	9.58	14.96	12.69	2.6	16.65	2.43	0.34	6.57	0.94	6.87	1.19	110.97	76.6	189.72	263.93	120.3	183.66	124.5	284.82	119.02	95.4	148.71	61.21	21.92	33.3	0.43234	17.3434	0.122375	0.0033025	0	1
KIAA0652	0.13	1.35	0.85	3.46	7.19	4.04	3.85	2.46	3.58	0.91	8.3	3.63	7.13	13.14	2.84	100.07	96.88	91.87	128.16	94.05	192.6	75.03	147.83	66.35	140.55	107.03	65.13	12.65	10.42	8.6073	145.192	0.0877868	0.000244782	0	1
KIAA1143	0.13	3.85	1.15	0.83	0.24	0.26	0.28	0.87	0.72	0.97	1.68	0.34	0.1	2.93	0.1	17.04	16.3	15.82	19.83	9.05	8.19	3.48	5.53	27.14	23.73	13.19	9.11	32.68	31.25	0.50731	8.4689	0.525837	0.0144382	0	1
KIAA1191	7.89	51.13	29.82	22.48	28.15	55.59	15.31	40.5	13.02	14.51	9.54	8.66	14.45	40.92	6.58	458.17	248.28	290.49	52.41	262.3	171.2	234.54	219.73	246.66	128.4	106.03	18.39	23.37	19.56	0.5961	7.42359	0.433212	0.0122505	0	1
KIAA1267	1.94	0.48	0.1	5.92	12.6	7.68	11.23	8.98	7.32	4.12	3.64	3.69	21.81	22.6	8.1	3.57	1.22	11.88	8.2	1.64	6.35	6.1	9.92	7.57	7.7	3.71	0.21	0.87	0.95	16.7262	7.34416	0.0680688	0.0213876	0	1
KIAA1430	1.48	0.66	0.1	0.51	0.54	0.64	0.36	3.43	0.45	0.34	2.05	1.72	0.1	6.12	0.4	14.74	89.94	58.24	35.56	99.1	67.13	21.85	14.47	51.53	47.38	9.42	3.74	5.87	8.5	2.79241	62.0162	0.461498	0.0278276	0	1
KIAA1539	0.13	0.1	0.1	0.15	0.11	0.1	0.1	0.13	0.1	0.1	0.4	0.21	0.1	0.2	0.1	33.75	17.31	30.91	6.97	23.02	21.27	16.87	8.26	29.93	78.31	24.11	8.05	4.9	6.76	1.38636	240.256	0.301573	0.0402177	0	1
KIF2C	2.17	62.16	2.87	103.23	26.87	24.81	76.27	33.06	113.59	16.84	49.73	92.88	35.21	11.97	52.5	171.96	263.13	237.37	116.87	247.6	131.05	287.11	139.35	129.14	87.55	198.64	45.36	9.67	9.02	2.14911	8.15653	0.370397	0.00216102	0	1
KIN	0.13	16.37	5.45	40.3	24	27.72	3.92	8.52	12.8	0.84	4.72	18.46	0.1	3.98	0.43	53.98	74.26	71.96	72.9	63.08	60.24	35.65	50.72	45.09	4.44	55.82	25.86	10.28	18.09	0.784852	7.3076	0.818225	0.00265712	0	1
KLF16	6.41	1.31	1.78	2.9	2.47	1.58	1.96	3.33	0.82	0.4	0.4	0.52	8.32	0.2	2.19	28.59	11.15	24.63	14.63	25.23	33.64	36.51	24.75	31.44	15.16	1.52	7.21	1.45	0.99	0.886579	7.09809	0.896182	0.0106273	0	1
KLF17	0.13	0.1	0.1	0.1	0.1	0.1	0.11	0.1	0.14	0.5	0.5	4.14	1.05	6.62	0.74	253.3	492.61	408.19	212.95	421.03	380.37	368.44	399.42	198.64	259.76	219.73	15.3	2.88	2	28.5227	2987.14	0.125364	0.000153012	0	1
KLHL15	8.2	11.14	18.1	20.52	7.66	8.35	28.03	6.9	22.33	16.46	7.47	29.56	25.55	22.17	25.69	69.43	119.22	142.08	30.12	49.94	88.01	77.1	34.41	1.59	120.3	121.49	4.85	5.29	2.7	2.0627	6.2186	0.00724578	0.0324642	0	1
KLHL21	0.13	0.1	0.1	0.1	0.1	0.1	0.1	0.1	0.1	0.1	0.35	0.1	0.37	0.2	0.41	27.57	19.72	50.54	10.05	26.73	49.81	21.59	9.11	85.24	56.22	54.17	4.51	3.32	2.5	2.45455	339.463	0.123288	0.021076	0	1
KLK11	0.13	0.1	0.1	0.1	0.1	0.1	0.1	0.1	0.1	0.1	0.1	0.1	0.64	7.08	0.1	173.48	126.62	92.42	153.23	142.08	50.79	30.31	176.65	77.75	52.9	11.83	2.88	8.85	4.16	18	899.223	0.396438	0.0150823	0	1
KPNA4	0.13	0.1	0.1	0.14	0.1	0.16	0.13	0.1	0.26	0.37	0.37	0.1	1.33	0.2	0.76	15.4	6.28	12.88	0.13	1.59	4.19	4.23	6.2	2.54	9.64	9.39	11.03	34.44	28.27	5.43182	59.8926	0.206788	0.0419356	0	1
KPTN	0.13	0.1	0.1	0.11	0.1	0.1	0.13	0.1	0.15	0.38	0.1	0.1	0.1	0.2	0.1	30.82	83.1	42.12	62.84	68.06	78.17	110.07	60.7	144.07	197.54	246.66	41.81	17.47	20.3	1.13636	929.05	0.646229	0.0261596	0	1
KRI1	5.84	2.82	6.08	4.88	7.79	4.8	3.26	2.04	2.86	0.72	1.09	2.69	11.16	3.36	2.62	34	31.21	22	20.39	51.3	64.44	48.8	22.42	17.62	11.32	39.47	12.25	1.48	2.23	1.00899	6.71586	0.987136	0.0143088	0	1
KTI12	2.04	0.1	0.1	2.3	0.87	1.95	3.9	0.82	1.04	4.02	0.1	2.31	0.61	0.2	0.75	53	53.42	51.91	119.02	32.63	129.98	64.75	73.09	81.41	28.71	31.25	38.33	28.48	39.07	1.29576	87.5613	0.785641	0.00741915	0	1
LAP3	25.17	9.62	5.49	4.19	3.83	5.66	7.79	4.99	4.4	0.1	0.1	4.58	0.57	27.1	1.67	30.03	46.08	35.99	6.02	54.32	124.92	131.81	88.96	88.65	39.33	100.32	11.3	26.67	24.88	0.631579	5.05392	0.604179	0.047699	0	1
LASS5	0.13	2.04	0.1	0.47	0.98	0.83	2.48	0.98	0.59	2.3	1.42	10.17	0.76	5.08	0.59	64.69	125.56	110.64	7.58	84.51	68.23	5.75	48.14	113.74	177.05	121.3	96.75	38.62	32.08	5.48458	111.396	0.268521	0.0196112	0	1
LDHB	0.13	0.23	0.1	0.1	0.1	0.1	0.14	0.1	0.1	1.06	0.63	0.37	1.04	7.64	0.94	132.83	172.59	163.82	12.32	106.77	30.27	153.43	54.89	61.71	136.24	22.19	798.02	1340.1	2299.4	16.288	620.787	0.301648	0.0213321	0	1
LEUTX	2.83	0.1	1.23	0.1	0.1	0.1	0.1	0.1	0.1	1.11	0.93	57.23	260.73	804.97	37.64	3014.01	3663.4	3498.5	2299.4	3104.6	2829.35	2227.28	3948.96	514.71	157.37	3803.28	1.03	0.8	0.1	209.237	1905.21	0.230647	0.00447887	0	1
LIAS	0.13	2.69	3.49	3.09	1.74	3.43	0.41	7.6	1.92	4.96	20.04	0.78	0.1	8.01	0.1	36.82	44.59	15.09	8.34	31.18	40.69	37.59	9.39	25.14	7.1	7.87	30.09	35.75	43.53	1.06854	11.4018	0.955047	0.0287497	0	1
LLPH	0.13	2.95	8.08	1.66	0.34	0.6	0.67	0.68	0.1	0.1	0.43	0.1	0.82	0.2	0.1	98.23	66.58	75.91	70.1	57.84	20.07	31.98	12.1	24.2	50.18	11.71	113.74	98.23	117.89	0.0819892	12.6808	0.141542	0.0273624	0	1
LMNA	1.88	0.23	0.91	1.99	2.24	0.82	0.38	0.96	0.16	0.1	0.38	0.54	0.55	0.2	0.86	22.46	22.43	30.71	13.62	6.78	12.9	7.64	20.88	6.59	5.44	15.86	10.21	2.65	3.16	0.53394	14.9287	0.326166	0.0146153	0	1
LMO4	1.27	0.19	0.1	1.81	1.59	0.99	1.38	1.03	4.37	1.51	0.88	0.81	3.9	10.36	2.62	6.62	4.12	6.7	8.62	3.11	9.11	11.89	12.76	2.98	5.59	4.74	1.54	5.64	4.57	8.50481	13.3287	0.176246	0.00730666	0	1
LOC360030	0.13	0.1	0.1	0.1	0.1	0.1	0.1	0.1	0.1	0.1	0.47	0.23	0.1	5.21	24.41	119.42	226.23	89.07	13.95	70.42	63.37	84.77	21.13	70.42	211.29	72.75	129.14	215.86	287.11	68.0682	861.835	0.328825	0.0371989	0	1
LRP10	2.53	2	1.72	1.97	1.59	7.69	1.4	1.97	0.17	0.54	1.16	0.31	0.1	0.2	2.68	33.98	49.25	34.47	50.28	13.89	13.8	19.37	6.98	84.77	41.7	37.51	18.47	4.41	1.81	0.3948	16.8436	0.158358	0.0273986	0	1
LRP12	0.13	0.1	0.1	0.47	0.1	0.1	0.12	0.52	0.23	0.3	0.1	0.59	0.1	3.86	0.94	9.41	12.74	4.27	16.61	12.29	17.06	3.71	2.53	4.83	8.03	4.71	0.14	0.44	1.42	12.4773	79.4959	0.263311	0.0171597	0	1
LRPAP1	0.13	17.65	1.83	1.3	3.88	4.52	8.35	1.55	2.92	10.18	6.01	0.61	14.34	0.2	0.62	31.47	36.8	34.02	87.78	18.47	46.35	57.32	36.02	72.83	44.68	38.98	124.68	31.64	41.12	0.603136	7.01942	0.693649	0.00686625	0	1
LRRC8A	1.49	3.47	1.17	19.56	27.27	26.94	11.91	5.06	13.6	4.38	10.4	6.97	8.79	3.65	16.12	20.31	14.48	21.07	16.29	14.38	34.35	18.89	17.73	7.41	38.87	9.82	4.27	3.78	3.12	4.34706	9.50319	0.0839787	0.00974608	0	1
LSM10	3.87	14.65	32.7	19.88	25.07	24.18	64.25	24.99	33.28	0.64	1.15	65.68	7.9	0.2	66.7	650.85	446.31	188.93	31	148.03	174.81	120.78	302.41	186.5	401.16	618.64	268.29	117.54	89.3	2.05701	17.4084	0.457775	0.0412845	0	1
LSM2	41.53	42.46	19.72	40.79	48.06	21.79	16.31	54.7	26.66	57.84	46.24	37.72	7.98	22.89	22.85	152.91	188.03	103.36	188.53	122.07	164.14	277.61	173.27	222.47	319.55	353.62	333.1	170.38	136.75	0.661267	5.95777	0.272474	0.00367491	0	1
LUC7L2	1.78	6.09	0.69	10.1	6.59	0.93	5.79	8.46	7.08	3.21	9.11	10.51	16.23	3.5	1.61	42.46	51.03	77.75	45.44	30.71	8.87	20.29	30.29	53.88	119.42	38.48	16.31	14.9	16.83	2.7906	16.5236	0.278398	0.0293555	0	1
LUZP1	3.07	2.08	3.24	1.73	0.29	0.77	2.29	1.73	0.37	0.1	2.83	3.99	3.55	8.66	4.03	25.59	24.02	20.51	24.5	5.74	11.47	3.19	1.35	19.98	26.46	33.54	4.9	2.96	3.66	1.8084	6.3826	0.181781	0.0359575	0	1
MAGEA2B	0.13	0.1	0.1	0.1	0.1	0.1	0.1	0.1	0.1	0.1	0.39	0.27	0.48	4.24	0.1	10.95	9.69	14.25	8.32	2.45	4.6	2.72	12.28	8.08	14.38	3.57	0.17	0.1	0.1	11.5682	75.4463	0.367555	0.00935828	0	1
MANEAL	0.13	0.1	0.1	0.1	0.1	0.11	0.1	0.1	0.1	0.1	0.1	0.21	0.64	3.32	0.38	94.78	62.16	129.98	35.06	8.62	98.63	74.4	93.71	122.74	196.55	21.54	12.39	3.86	0.4	10.3409	775.347	0.289303	0.0212019	0	1
MAPKAPK2	4.44	0.82	0.62	19.89	32.78	23.88	34.41	37.53	27.71	8.82	43.01	27.06	9.42	9.7	31.07	15.67	15.27	17.88	29.5	42.87	49.12	74.18	38.59	17.27	10.53	27.4	4.26	5.52	1.43	9.85332	15.6902	0.0514374	0.0266508	0	1
MATR3	3.24	1.72	0.6	0.9	0.37	0.16	0.62	1.33	0.77	2.63	4.12	0.4	6.46	6.8	7.19	188.03	287.11	236.17	155.92	289.56	111.83	120.08	79.03	140.8	71.32	76.69	65.48	206.37	292.79	2.8125	86.1612	0.155682	0.00648809	0	1
MBD1	1.69	0.1	0.1	0.6	0.42	1.26	2.13	0.53	0.45	0.1	0.6	3.52	0.47	6.11	3.08	12.65	23.61	22.4	24.53	59.22	80.19	29.61	17.86	26.8	78.24	5.95	6.39	7.06	5.52	5.23016	54.987	0.122722	0.0463136	0	1
MBD3L2	0.13	0.1	0.1	0.16	0.1	0.1	0.1	0.1	0.1	0.67	0.86	22.46	17.95	113.59	41.35	160	559.65	185.28	1019.9	487.04	971.25	729.5	1236.27	244.5	471.51	1440.59	0.86	0.1	0.1	443.977	6202.88	0.122369	0.0216253	0	1
MCM5	2.04	2.87	2.13	40.47	52.9	82.6	72.11	23.07	81.19	10.73	41.67	89.61	26.65	9.85	67.68	26.53	3.25	63.08	36.97	22.68	41.23	22.48	14.02	21.06	33.04	39.27	174.81	15.14	31.66	20.6452	12.5365	0.0868194	0.0143447	0	1
MCM7	2.59	6.36	3.78	37.07	51.3	81.41	40.18	23.89	20.86	8.9	9.87	37.49	9.29	12.04	42.41	85.5	85.75	76.75	35.02	146.52	97.91	121.07	139.89	52.86	136.98	193.05	87.9	45.96	45.41	5.96406	25.0939	0.0923209	0.00283827	0	1
MEA1	2.97	39.64	25.13	28.5	38.5	23.78	21.29	18.84	19.6	13.42	4.18	53.57	163.82	7.76	46.03	292.79	170.38	127.89	116.7	288.37	305.7	142.3	334.28	228.79	268.29	49.21	392.01	99.93	69.95	3.00244	9.35945	0.316908	0.00571368	0	1
MED1	0.13	1.17	0.91	2.84	2.31	2.14	1.75	1.48	3.66	3.37	2.33	6.34	2.85	0.2	2.13	8.67	9.55	6.14	6.98	7.98	6.2	3.29	0.86	17.02	1.34	10.8	2.02	1.56	0.73	3.9095	9.7281	0.22249	0.0361615	0	1
MED16	0.13	1.58	5.97	34.67	43.16	53.98	40.98	18.01	38.38	6.2	7.55	57.48	8.52	4.39	44.78	10.35	16.27	22.76	11.32	4.07	7.34	5.54	21.41	2.96	24.08	22	20.11	1.18	2.26	11.2471	5.25923	0.15488	0.0453962	0	1
MED19	1.72	2.3	1.32	173.48	129.82	110.45	45.79	32.53	54.21	19.03	64.1	56.07	16.46	4.34	3.84	88.96	78.47	110.45	272.08	185.99	285.48	276.9	183.66	88.77	75.49	204.58	58.83	35.89	33.52	11.3357	94.5266	0.262468	0.00602837	0	1
MED26	0.13	1.27	1.35	4.01	2	3.75	1.62	3.23	1.14	5.47	4.04	0.2	2.14	3.29	0.38	73.69	56.44	60.76	57.32	60.92	5.41	36.35	29.14	40.56	91.42	32.27	4.39	2.72	6.13	1.63909	53.9782	0.558342	0.00484176	0	1
MED28	0.13	0.45	4.01	2.42	0.38	0.77	2.78	4.99	7.17	7.84	0.69	1.12	7.63	8.1	0.66	199.57	135.76	190.65	114.73	234.54	112.77	139.89	32.42	201.7	89.77	123.32	114.97	108.89	82.94	2.86111	93.59	0.324116	0.00159706	0	1
MED31	2.06	0.48	0.1	0.1	0.12	0.17	0.12	0.35	0.1	0.58	1.42	0.3	0.1	0.2	0.61	112.03	204.05	133.97	43.55	188.03	56.48	114.73	109.78	133.23	90.87	119.94	22.66	36.02	27.87	0.34375	134.986	0.316263	0.00137734	0	1
MED4	1.58	33.02	28.67	16.26	14.26	15.11	5.54	25.41	5.91	23.94	43.04	12.85	6.11	38.96	14.03	230.57	123.51	152.91	105.39	41.53	143.31	62.84	96.38	54.42	84.44	112.9	72.26	131.05	125.84	0.852892	5.20798	0.80389	0.0170915	0	1
MED6	23.89	30.8	19.8	39.02	35.24	26.92	17.22	13.9	12.9	53.05	11.91	14.59	16.48	24.99	4.17	248.28	191.13	227.52	81.87	482.54	111.33	231.53	158.62	143.83	194.25	112.13	131.41	64.1	56.01	0.606424	7.99264	0.148722	0.019929	0	1
MED9	0.13	0.1	0.1	0.26	0.1	0.1	0.1	0.1	0.19	0.1	0.1	0.43	0.1	0.2	0.1	14.84	13.08	12.21	2.08	13.18	2.33	9.56	12.47	12.95	2.84	7.94	22.98	19.11	7.11	1.88636	85.5207	0.339914	0.00738186	0	1
MESDC2	0.13	0.91	2.89	3.16	0.94	0.81	1.28	1.09	2.6	3.22	8.52	4.1	11.44	7.46	2.18	19.18	28.12	27.8	5.78	70.76	30.97	29.19	37.99	12.48	15.33	51.3	14.49	5.35	7.26	4.80534	22.8244	0.102863	0.0232012	0	1
METTL10	0.13	0.38	0.1	0.21	0.1	0.49	0.96	0.51	0.35	1.41	0.33	0.24	0.1	0.2	0.4	38.65	33.23	27.21	49.39	67.81	50.75	20.31	45.82	41.5	37.4	108.18	8.76	14.6	9.48	1.15574	232.601	0.774492	0.00608073	0	1
METTL11A	0.13	0.35	0.1	3.36	4.89	5.58	0.72	0.62	5.12	0.72	4.7	0.52	7.57	10.37	0.83	128.76	74.81	28.1	20.15	210.35	97.77	143.83	52.3	121.89	72.98	130.2	203.2	47.67	16.23	24.944	508.373	0.173089	0.0123581	0	1
MFAP1	47.79	43.55	38.15	50.46	28.91	18.95	44.41	25.74	59.26	27.45	42.5	55.65	32.32	18.88	0.88	360.53	448.68	280.76	393.45	1138.71	321.78	668.51	357.46	302.41	378.36	482.54	102.74	88.01	90.52	0.623967	10.8113	0.294006	0.0138479	0	1
MFSD11	0.13	1.08	0.1	2.74	2.25	1.35	1.78	1.1	2.59	0.1	0.1	0.26	5.3	22.15	0.48	27.87	18.98	8.94	28.99	21.84	6.95	17.26	14.44	10.21	28.39	42.23	18.09	15.28	21.93	16.1393	47.0715	0.329328	0.00799982	0	1
MFSD5	0.13	4.61	0.1	18.33	33.69	30.76	9.85	17.73	4.13	3.29	11.08	0.76	5.17	6.47	1.77	43.92	39.9	40.58	28.01	36.9	25.44	4.16	1.73	57.08	7.26	32.3	31.14	11.36	9.13	2.19576	17.8783	0.387141	0.0249491	0	1
MIF	31.94	24.04	32.08	16	20.57	25.34	6.23	8.26	11.45	1.51	36.07	16.32	19.71	0.2	150.31	287.11	173.27	137.19	477.48	250.26	368.44	136.75	275.85	668.51	751.35	342.06	1125.82	128.88	83.58	1.58875	11.9803	0.692703	0.0214486	0	1
MKI67	0.13	0.77	0.53	1.3	0.27	0.4	0.14	0.51	1.13	1.39	3.44	0.98	0.44	2.72	0.54	14.36	6.69	15.16	11.52	10.45	8.35	3.98	7.45	5.19	3.64	7.46	10.54	7.83	8.86	2.45455	17.9752	0.332223	0.00448399	0	1
MKRN1	1.63	12.02	5.48	14.74	15.24	18.42	31	9.13	19.51	18.52	36.17	21.77	26.43	25.01	37.85	499.32	365.36	489.47	114.59	136.05	86.67	92.33	160.73	260.73	314.82	249.55	110.64	136.05	160.28	4.35416	39.4851	0.00699805	0.0181474	0	1
MLF2	5.23	27.23	15.57	18.63	30.98	28.43	11.19	9.53	4.95	6.41	12.33	0.8	10.43	0.2	0.7	195.14	248.85	158.3	260.73	295.94	281.74	337.26	465.87	134.97	60.97	163.46	138.43	35.15	31.62	0.189413	14.7818	0.0854073	0.00591172	0	1
MMACHC	0.13	0.33	1.07	0.58	0.16	0.24	0.17	3.67	1.44	1.11	0.59	1	0.66	5.65	0.67	21.22	10.94	8.43	12.67	29.75	16.92	11.15	7.24	27.43	36.97	6.52	12.49	24.71	25.42	3.91176	33.7326	0.357034	0.0182042	0	1
MMADHC	5.28	2.46	9.38	3.16	1.28	0.25	1.77	9.14	0.15	2.47	1.21	0.28	0.1	4.42	0.9	143.55	155.61	161.77	580.94	386.72	370.25	194.59	207.53	113.09	254.28	259.76	83.9	311.61	340.41	0.249708	45.0524	0.0927586	0.0103446	0	1
MOBKL1A	4.15	0.32	0.52	1.02	0.69	0.13	1.08	0.4	0.45	1.18	1.73	0.21	0.1	9.2	2.19	11.25	18.26	15.23	33.06	9.56	8.07	7.1	5.28	26.78	8.77	5.62	1.95	6.3	8.09	1.75852	8.14247	0.665025	0.049533	0	1
MOSPD1	0.13	12.34	5.39	6.37	8.5	6.3	15.27	19.75	5.96	11.24	17.47	0.24	2.08	4.74	1.7	74.32	137.19	117.33	5.85	107.71	47.19	27.06	27.62	147.83	107.48	89.94	28.59	72.75	64.82	0.367861	13.5832	0.287092	0.0223444	0	1
MPHOSPH10	0.13	3.61	2.45	43.01	25.92	10.32	1.1	3.03	4.22	0.42	5.64	9.55	0.53	3.59	4.13	44.9	42.56	46.98	4.65	106.3	58.17	29.59	42.66	41.47	13.38	20.76	17.82	50.88	50.32	2.1567	19.8893	0.361743	0.0314334	0	1
MPV17L2	0.13	1.77	0.1	5.38	8.05	11.52	6.43	2.18	5.71	4.5	1.2	2.53	1.33	0.2	15.27	34.21	21.24	18.31	5.92	37.22	67.81	60.97	130.86	78.82	50.54	18.05	76.41	14.86	38.33	7.24875	71.4477	0.364758	0.0486103	0	1
MRFAP1	45.27	87.9	20.03	85.75	70.91	48.32	68.06	29.22	41.44	42.59	32.11	33.26	17.22	46.73	30.33	423.22	442.54	576.76	221.49	788.56	540.97	905.12	474.77	238.42	214.18	146.12	242.9	260.73	267.5	0.62438	8.85144	0.336585	0.0171169	0	1
MRPL12	0.13	2.66	0.1	0.32	0.62	4.06	1.66	1.56	1.75	1.61	0.1	0.23	0.75	8.73	0.1	618.64	241.33	598.49	47.6	360.53	587.3	129.14	203.2	338.68	368.44	230.08	819.27	236.76	162.09	2.54585	351.377	0.588956	0.0127827	0	1
MRPL14	6.3	57.38	31.29	26.2	13.23	26.1	20.17	35.04	14.9	34.14	54.57	19.5	70.29	11.76	4.56	375.12	351.79	319.55	33.13	104.8	260.73	103.94	122.24	114.82	114.28	265.31	607.17	153.77	195.58	0.837975	6.21931	0.821084	0.0390353	0	1
MRPL15	5.91	14.45	6.25	2.21	3.95	2.51	12.88	11.32	3.71	22.17	16.61	26.06	2.84	56.4	5.79	66.7	79.31	57.03	107.71	185.64	149.22	40.56	184.17	188.03	38.1	63.33	302.41	285.48	395.32	2.56736	11.8869	0.390277	0.0196876	0	1
MRPL16	1.85	28.37	0.1	0.21	0.14	0.96	0.58	0.15	1.55	0.56	0.55	0.42	0.94	0.2	0.1	128.4	295.94	174.42	424.78	291.84	1186.04	650.85	290.49	252.59	559.65	395.32	180.84	214.18	224.86	0.041062	41.8295	0.261273	0.0376558	0	1
MRPL20	18.66	34.73	21.49	17.24	8.97	5.07	53.26	23.72	11.96	49.17	106.77	46.59	50.82	35.62	21.09	603.42	729.5	736.09	1845.38	627.74	877.64	971.25	1412.3	1755.1	1386.43	1159.82	644.25	564.47	618.64	1.54367	44.0875	0.186992	0.00154894	0	1
MRPL21	0.13	1.06	0.1	2.86	4.17	1.95	0.46	2.96	2.95	0.85	37.04	5.82	0.1	0.2	0.1	103.36	68.83	43.47	29.47	230.08	202.68	221.49	99.93	281.74	49.56	20.56	119.73	53.3	46.95	3.61628	285.66	0.538063	0.0480996	0	1
MRPL38	0.13	1.2	1.28	2.36	3.66	1.13	1.25	0.9	0.91	0.1	0.1	6.88	0.1	38.31	3.28	1.85	11.88	2.67	5.01	3.45	9.82	4.86	10.44	6.07	4.83	5.04	22.72	7.1	11.26	13.9569	6.88819	0.330171	0.0228661	0	1
MRPL41	0.13	10.08	10.55	4.72	1.96	10.76	7.16	2.61	1.1	0.75	1.09	3.29	35.7	0.2	1.9	89.07	151.72	233.33	70.99	149.63	238.42	131.57	232.16	506.28	193.53	252.59	139.16	35.65	28.33	1.48447	29.5493	0.761341	0.0153896	0	1
MRPL43	8.36	12.96	4.21	8.87	12.13	8.25	7.04	6.51	11.26	4.23	4.55	25.07	27.05	20.1	26.44	78.07	51.97	60.97	124.32	67.49	60.87	51.13	20.15	107.84	173.48	57.38	47.75	10.62	9.01	2.89835	9.11943	0.00226807	0.0181	0	1
MRPL47	26.49	17.32	12.63	4.58	1.78	2.59	15.09	7.39	4.23	11	1.59	18.01	42.56	7.94	0.1	122.95	75.68	42.31	325.64	102.05	201.7	175.75	134.27	46.11	141.23	58.56	198.12	587.3	696.2	0.91172	6.89187	0.89022	0.0449269	0	1
MRPL51	43.24	21.77	18.09	17.72	25.64	17.92	15.2	29.97	9.94	25.15	40.84	29.67	1.18	0.2	19.31	200.08	203.2	165.4	10.8	194.25	4.94	216.3	289.56	299.61	142.08	241.33	776.41	708.14	781.51	0.454513	6.45734	0.218651	0.0221842	0	1
MRPL52	4.35	1.96	0.93	7.81	5.24	7.13	0.87	3.12	3.79	1.67	5.37	3.66	0.1	0.2	8.07	31.33	16.47	15.6	55.91	26.59	14.7	97.91	69.7	91.97	113.59	37.1	93.12	29.97	35.12	1.2462	21.5044	0.81278	0.0402858	0	1
MRPS12	0.13	0.1	0.69	1.4	4.62	9.31	3.05	0.15	2.22	1.7	8.47	2.91	1.91	6.48	0.1	84.77	65.13	56.22	46.35	63.33	223.41	165.72	51.78	86.56	49.94	37.87	384.31	44.07	42.53	9.29348	276.012	0.172029	0.0303836	0	1
MRPS15	18.6	7.85	7.24	5.19	6	2.46	2.82	6.28	15.35	8.19	6.18	6.43	9.19	0.2	19.01	68.97	40.09	29.8	107.84	233.33	209.33	87.08	85.24	85.63	143.83	108.74	135.57	161.14	110.07	0.775378	9.71327	0.669427	0.02459	0	1
MRPS18B	3.57	31.16	30.07	108.01	81.41	84.87	67.68	63.65	97.56	70.52	271.56	180.04	32.89	7.41	183.66	76.1	86.88	96.64	230.08	140.8	185.46	90.52	172.59	82.6	16.3	161.14	70.52	41.44	62.5	4.67593	5.63598	0.216057	0.018611	0	1
MRPS22	0.13	2.12	0.1	5.01	2.04	0.64	7.62	3.24	24.27	7.07	9.98	38.32	13.47	0.2	19.18	35.21	69.95	23.65	7.06	90.61	92.88	103.08	97.91	58.83	6.11	32.55	79.6	88.58	93.85	22.7138	71.7029	0.129516	0.026846	0	1
MRPS34	0.13	0.35	4.18	7.78	6.75	3.53	3.8	0.47	0.16	4.15	25.56	0.1	0.1	0.2	0.1	54.52	157.99	10.69	106.14	33.3	175.31	147.02	140.12	7.3	71.96	26.2	200.68	106.46	32.32	0.0804721	54.4606	0.250967	0.0465178	0	1
MRPS7	12.39	15.52	21.41	15.97	21.74	29.39	22.74	21.06	10.98	6.13	40.53	16.05	10.75	0.2	25.88	194.25	257.31	224.15	335.9	138.9	250.26	189.35	219.15	313.42	284.82	236.76	335.9	92.07	98.1	0.804136	14.6222	0.651542	2.55677e-05	0	1
MRTO4	0.13	2.13	2.45	4.99	11.08	13.34	3.37	3.25	1.55	4.33	18.76	4.94	6.42	0.2	4.7	38.77	46.31	67.93	60.24	64.82	24.04	99.1	32.55	56.97	7.86	43.78	29.85	23.62	14.36	2.58917	31.4053	0.202456	0.00672986	0	1
MTF1	1.23	2.78	1.49	15.67	14.19	10.98	11.15	5.57	6.04	3.1	5.39	12.33	2.66	6.61	2.57	13.88	19.08	31.4	19.52	7.28	31.48	2.8	1.77	18.15	20.31	13.58	1.72	1.13	0.42	3.29591	8.88843	0.186173	0.03058	0	1
MTHFD2	1.89	1.28	0.1	0.1	0.42	0.44	0.43	0.1	0.95	7.7	0.85	0.22	0.56	0.2	0.42	100.66	75.58	65.29	124.5	60.07	13.1	61.59	40.21	145.63	64.39	63.26	38.04	49.84	43.38	0.321101	67.9133	0.161877	0.00642676	0	1
MTO1	1.38	0.86	0.1	2.23	0.48	0.1	6.87	3.01	2.14	11.37	3.82	5.73	5.92	0.2	1.39	10.81	5.6	8.3	23.13	21.41	7.72	14.57	0.98	6.04	27.37	12.39	6.26	45.44	30.95	4.24359	16.1212	0.212297	0.0336075	0	1
MXD3	0.13	2.73	0.1	1.01	1.19	0.61	0.48	0.13	1.2	0.1	0.78	0.31	0.39	0.2	0.93	24.8	8.3	5.09	15.14	12.55	9.66	15.4	11.37	14.29	15.85	4.36	19.56	23.2	15.58	0.463682	12.6053	0.514199	0.0059601	0	1
MYBL2	3.2	7.63	3.57	27.34	42.46	69.64	32.12	25.93	37.59	5.62	27.1	13.64	8.56	10.73	24.14	159.01	98.74	212.44	88.77	77.28	140.12	94.89	54.52	342.06	363.88	56.6	508.74	110.07	83.7	2.9724	31.9756	0.0765354	0.0408542	0	1
MYC	0.13	0.1	0.1	0.1	0.1	0.12	0.1	0.1	0.1	0.98	1.05	0.39	1.23	8.28	0.8	819.27	1340.1	781.51	290.49	838.9	1440.59	288.37	210.81	499.32	465.87	640.43	34.73	60.14	43.13	24.3182	6293.93	0.300125	0.0147187	0	1
MYCL1	0.13	0.1	0.1	0.12	0.14	0.11	0.1	0.17	0.1	0.1	0.1	0.1	0.1	0.2	0.1	3.82	4.97	0.66	1.93	2.79	8.57	3.7	2.76	6.8	4.16	1.32	8.29	5.43	4.75	1.13636	34.281	0.646229	0.0220292	0	1
MYL6	15.65	13.57	2.24	6.09	6.68	5.91	11.99	13.5	7.89	0.51	0.51	5.43	6.49	5.54	2.99	153.23	184.86	78.82	97.77	65.55	118.82	5.34	235.09	166.47	93.85	31.62	708.14	484.62	514.71	0.487524	10.6752	0.195318	0.0283509	0	1
MYO9B	0.13	0.1	0.1	0.84	0.7	0.97	0.91	0.66	0.81	0.53	0.93	1.34	2.7	0.2	3.17	0.38	3.17	1.13	1.48	0.79	3.7	3.1	1.15	2.69	2.61	0.95	1.54	0.33	0.21	16.8409	17.4793	0.0805385	0.0210122	0	1
NAA40	0.13	0.58	1.06	3.42	1.8	2.17	1.21	0.91	2.93	1.4	2.31	16.31	1.61	0.2	0.37	31.56	14.99	46.63	17.36	12.97	3.3	18.99	13.26	30.57	44.86	10.27	8.57	0.85	4.13	7.83475	37.7134	0.423621	0.0248175	0	1
NAA50	4.95	23.52	5.21	16.62	13.75	2.6	20.12	4.73	13.46	18.72	20.07	3.89	2.02	26.71	20.85	150.31	116.3	167.46	97.34	90.24	120.3	74.54	75.12	88.58	6.01	15.93	53.66	101.76	122.61	1.19069	8.11485	0.81951	0.0188478	0	1
NANS	0.13	0.82	0.1	0.1	0.1	0.18	0.34	0.1	0.1	0.1	0.1	5.82	0.69	22.27	0.1	91.06	90.52	149.22	44.26	92.66	107.16	200.68	217.4	191.67	48.91	67.54	30.39	4.43	18.64	20.6286	337.943	0.313359	0.00745613	0	1
NARF	0.13	0.6	0.1	33.26	41.23	38.38	40.69	15.64	39.3	6.5	14.79	80.39	44.55	0.2	53.88	76.82	52.77	53.52	52.07	60.64	89.42	114.44	74.1	106.64	25.48	92.88	231.53	45.52	65.18	161.765	262.469	0.0739305	0.000672055	0	1
NAT15	7.19	5.97	1.64	12.09	18.41	17.88	13.45	10.36	9.91	4.41	7.82	16.88	18.11	53.34	18.45	23.8	27.72	35.82	13.02	16.98	31.23	51.53	45.52	24.33	35.51	17.61	23.2	3.19	0.83	5.41115	5.95338	0.0955254	0.00536991	0	1
NCAPD2	2.66	1.1	2.97	3.02	3.31	6.14	2.43	2.46	1.97	2.54	0.61	2.45	2.05	0.2	1.94	23.91	25.55	24.96	4.7	25.61	32.7	14.82	26.21	37.53	35.26	35.79	15.02	11.57	17.79	0.73997	11.632	0.479272	0.00140908	0	1
NCL	3.4	3.22	6.05	13.74	9.29	6.89	12.72	12.65	35.09	15.8	23.5	51.65	19.41	8.43	14.49	151.22	83.7	144.07	92.42	219.15	90.12	151.22	89.42	69.56	87.32	78.47	58.05	59.22	40.62	5.56314	27.0504	0.152986	0.00171599	0	1
NDUFA2	10.98	97.56	7.11	10.16	1.91	4.02	4.21	10.84	0.86	25.05	28.55	18.29	11.87	5.49	71.46	514.71	474.77	316.07	111.83	149.43	214.61	185.28	180.84	335.9	93.96	101.11	290.49	129.14	106.46	0.694617	6.3165	0.715406	0.0396206	0	1
NDUFA3	0.13	12.7	5.79	2.22	1.88	3.17	1.6	6.49	0.49	7.97	0.9	0.1	4.07	0.2	8.59	12.54	38.23	13.76	46.95	166.47	173.27	78.4	131.81	139.16	106.3	70.23	74.1	98.63	61.34	0.522019	14.3119	0.476806	0.0348934	0	1
NDUFB11	15.86	46.98	44.55	10.96	6.28	22.5	15.29	22.7	32.18	23.61	156.16	94.43	33.56	9.12	133.54	544.07	377.23	479.81	971.25	751.35	857.88	673.77	1034.1	1034.1	1547.12	518.09	537.82	319.55	258.85	1.89019	22.3199	0.398985	0.0025657	0	1
NDUFB7	16.61	66.28	15.1	42.02	46.03	48.91	36.66	15.22	21.07	11.4	39.52	90.61	86.67	377.23	75.83	190.65	276.9	251.82	150.31	171.53	211.85	57.23	133.54	185.64	453.68	112.77	603.42	294.02	159.01	4.82452	6.11172	0.21426	0.0204831	0	1
NDUFS1	0.13	0.1	0.1	0.53	0.98	0.43	2.42	3.59	1.53	0.1	2.98	2.33	14.15	27.45	0.1	7.31	4.34	8.12	6.81	4.04	12.22	1.1	0.7	18.43	17.19	5.64	14.21	27.57	28.69	100.068	70.9917	0.202903	0.0485991	0	1
NDUFS2	5.31	1.22	2.52	7.66	15.05	12.75	11.57	10.35	33.75	18.63	11.77	51.13	3.13	11.74	27.36	45.36	33.15	36.9	3.91	20.23	16.43	23.41	41.25	33.31	4.09	26.14	33.93	21.14	23.91	7.73702	8.56394	0.165022	0.0174049	0	1
NDUFV1	0.13	2.07	3.44	2.11	3.69	10.54	2.08	2.12	1.62	1.77	3.01	5.1	28.41	0.2	2.8	29.82	20.62	11.78	77.39	72.68	74.62	45.44	44.62	23.14	15.73	12.91	60.54	6.06	28.17	4.85505	20.7326	0.391989	0.0317317	0	1
NES	0.13	0.1	0.1	0.1	0.1	0.1	0.17	0.1	0.1	0.1	0.1	0.1	0.1	0.2	0.1	3.1	1.01	4.76	6.7	4.17	7.94	0.58	10.77	2.36	1.61	7.35	1.02	0.82	0.1	1.13636	41.6116	0.646229	0.040159	0	1
NF2	1.35	0.61	1.25	1.24	2.32	4.48	1.24	0.87	0.45	2.37	2.67	0.94	3.66	0.2	0.1	16.73	8.29	15.95	13.31	7.55	15.62	12.65	11.16	14.12	9.1	3.65	28.99	5.21	4.68	1.14486	10.8862	0.883406	0.000984523	0	1
NFATC2IP	0.13	4.22	5.99	11	8.39	11.04	3.64	5.7	4.43	5.14	16.72	28.98	10.05	3.95	2.93	80.48	77.39	131.81	15.71	35.62	51.61	21.84	9.14	114.28	22.29	77.96	68.06	30.82	34.19	3.33003	16.8313	0.321116	0.0471189	0	1
NFX1	0.13	1.05	1.09	0.71	0.6	1.1	1.08	3.79	0.82	3.57	5.02	2.35	0.4	2.86	0.39	8.25	4.31	12.11	0.13	11.36	7.61	7.43	3.67	6.05	2.05	2.01	5.8	3.9	3.46	1.98238	7.80697	0.400115	0.0453858	0	1
NFYA	6.78	3.64	4.08	2.45	2.54	3.47	3.68	3.1	6.08	4.13	1.64	7.12	0.63	10.55	3.95	43.3	59.66	35.56	51.61	39.58	65.29	44.38	55.82	64.69	7.26	53.98	3.79	2.82	5.77	1.15086	9.80182	0.793903	0.000999445	0	1
NHP2L1	54.6	67.87	45.79	32.83	37.2	36.28	52.45	78.07	61.9	62.29	68.9	22.06	75.12	184.86	118.27	1221.74	905.12	751.35	1277.33	593.51	932.19	390.35	740.11	1172.16	745.05	489.47	559.65	317.2	572.43	1.78434	14.9418	0.333343	0.000791263	0	1
NIP7	5.34	0.89	9.32	26.84	15.22	20.3	8.44	15.53	14.97	15.64	18.15	15.19	18.45	0.2	0.79	93.22	115.14	153.77	71.77	191.67	66.7	76.51	51.82	57.18	39.62	68.23	52.9	44.22	51.82	1.67026	17.2867	0.587083	0.0101033	0	1
NMT1	0.13	0.55	0.49	0.22	0.16	0.21	0.2	0.14	0.98	0.1	0.52	1.03	0.1	0.2	0.46	4.56	2.93	3.09	6.52	4.68	13.64	6.44	4.62	2.13	8.05	3.83	6.85	3.5	3.49	1.14744	14.1002	0.839744	0.0204638	0	1
NOC2L	1.43	0.99	1.07	0.83	1	1.83	1.11	2.73	2.95	0.33	0.47	3.48	9.72	4.47	4.53	50.02	15.02	47.88	16.63	16.58	29.07	12.38	4.6	23.26	43.13	2.68	13.56	5.38	5.4	4.77077	20.4155	0.0469811	0.0422663	0	1
NOL11	27.21	15.08	27.21	2.95	1.45	1.55	3.06	14.42	1.42	3.45	10.22	3.15	0.97	5.38	0.63	196.99	233.33	203.2	141.47	160.73	73.69	120.44	58.77	69.27	84.23	126.27	42.46	112.03	140.8	0.109317	5.76216	0.00233408	0.0090953	0	1
NOL12	0.13	0.87	1.19	12.18	12.77	10.94	14.56	2.5	15.55	8.13	49.84	26.67	7.89	0.2	19.52	42.59	65.25	37.75	82.75	52.68	142.67	91.51	80.67	36.9	5.58	55.35	63.58	1.69	7.44	18.589	86.3885	0.125583	0.0133187	0	1
NOL6	0.13	0.31	0.1	2.92	1.72	3.33	1.27	1.3	1.47	7.86	1.23	0.68	3.59	0.2	0.83	14.82	19.74	26.3	7.27	12.9	27.29	16.06	7.66	41.62	56.55	8.05	23.09	11.19	10.73	7.36111	120.333	0.26341	0.0384692	0	1
NOL8	3.03	0.36	2.33	44.07	21.72	17.32	27.47	12.56	34.92	33.42	10.47	52.01	20.25	4.41	11.96	15.7	25.13	25.23	6.74	36.26	25.84	15.66	6.95	38.74	19.25	8.07	8.39	27.03	15.2	11.6211	10.6597	0.163326	0.0163351	0	1
NOL9	0.13	4.85	4.39	2.29	0.97	0.85	1.51	1.39	1.71	0.72	0.75	1.96	8.12	4.54	1.35	59.72	93.12	99.26	40.56	29.35	53.61	56.13	31.83	125.84	140.98	61.4	12.81	15.11	13.24	1.27828	23.0465	0.710745	0.0095307	0	1
NOLC1	2.1	5.84	9.28	20.19	20.51	9.22	12.66	9.19	7.64	13.88	9.63	40.66	6.39	5.04	32.63	187.65	205.98	239.77	117.54	345.34	140.98	114.12	95.49	112.42	130.86	131.99	118.27	160.73	165.4	3.6899	28.8587	0.215271	0.00360005	0	1
NOM1	4.91	0.25	1.62	0.63	0.17	0.12	1.33	0.48	0.36	1.57	0.1	0.23	3.9	0.2	0.1	7.89	9.58	15.58	2.65	19.9	21.56	19.29	15.1	7.72	4.31	9.08	2.43	2.93	2.42	0.490044	5.33628	0.502996	0.0282561	0	1
NONO	0.13	0.2	0.1	0.12	0.18	0.21	0.61	0.67	1.59	2.24	0.1	0.1	0.82	0.2	0.46	26.3	20.44	45.09	22.26	12.79	10.81	7.3	15.41	54.84	19.6	2.56	50.58	25.84	31.13	2.75581	150.571	0.246384	0.0410983	0	1
NOP16	0.13	9.44	21.19	22.58	17.71	27.69	7.23	29.33	41.56	8.01	0.1	36.69	3.56	0.2	21.49	301.66	144.46	263.13	568.44	603.42	266.11	496.28	788.56	167.93	164.14	139.16	316.07	91.18	69.19	1.51024	34.6077	0.66138	0.0232366	0	1
NOP56	0.13	0.59	1.6	116.87	63.58	50.36	15.05	7.96	54.38	9.55	41.62	205.05	6.26	7.24	14.57	106.03	131.41	128.4	174.42	156.85	151.72	180.45	98.1	292.79	85.35	143.31	328.31	226.78	194.25	75.3621	193.828	0.366437	0.00077974	0	1
NOP58	10.5	24.65	46.15	149.22	154.29	174.81	32.08	47.6	56.07	56.55	58.7	80.08	28.1	11.15	34.19	348.35	256.7	496.28	64.25	537.82	231.53	345.34	138.18	183.2	117.89	351.79	215.16	272.97	291.84	1.41624	10.303	0.587406	0.0167528	0	1
NOSIP	24.3	5.31	0.1	4.51	7.78	4.86	3.93	3.01	0.24	0.1	3.29	12.42	0.56	0.2	9.85	268.29	107.03	220.25	77.1	272.97	172.59	424.78	140.8	148.94	119.52	55.3	173.48	9.94	16.05	0.58137	18.4288	0.589348	0.0194406	0	1
NPLOC4	2.48	0.36	0.67	4.1	1.26	5.82	3.94	3.49	3.78	1.17	0.3	2.2	3.76	3.76	0.1	17.71	26.85	55.35	48.32	14.49	40.09	17.87	32.7	32.35	31.61	17.97	51.85	14.28	6.26	2.09829	26.0536	0.320373	0.00311489	0	1
NRBP1	1.89	1.79	2.1	43.55	61.78	46.91	30.42	28.14	54.89	17.38	50.16	57.93	102.39	7.72	33.57	167.46	107.48	91.6	114.97	129.53	137.19	79.82	224.86	68.58	57.67	110.97	70.1	11.45	4.16	26.1605	60.8743	0.0975074	0.0015645	0	1
NRF1	0.13	0.1	0.1	0.35	0.18	0.13	0.18	0.1	0.51	0.1	2.59	0.63	0.1	3.18	0.1	7.15	6.39	6.28	8.64	21.61	7.77	31.48	3.1	8.82	29.64	13.65	1.47	1.82	1.43	9.11364	119.446	0.35275	0.046759	0	1
NSA2	4.11	9.67	6.59	3.87	4.39	2.12	11.05	5.81	6.75	0.44	0.1	1.28	0.56	8.48	4.84	197.54	192.13	134.97	56.44	52.86	79.03	41.41	37.32	63.58	118.44	13.17	209.33	302.41	377.23	0.558174	13.2131	0.290867	0.0458176	0	1
NSD1	0.13	0.22	0.1	0.89	0.75	0.62	0.46	0.18	2.16	2	0.32	0.98	0.71	4	2.17	5.77	8.4	1.73	2.11	4.88	7.7	13.6	5.52	6.5	5.55	7.65	7.57	2.2	3.73	13.1	42.0667	0.0959659	0.00733755	0	1
NSDHL	0.13	1.88	1.25	11.15	20.99	20.66	30.51	10.39	61.12	32.99	11.99	96.64	17.05	0.2	0.1	85.86	11.68	21.15	95.49	57.89	32.42	166.47	59.45	26.59	105.1	102.39	47.27	18.66	9.56	26.2247	63.9562	0.361265	0.0298961	0	1
NUCB1	0.13	0.45	0.1	0.44	0.39	0.53	0.21	0.18	0.29	0.34	0.1	4.55	0.53	0.2	4.2	13.12	16.94	20.23	8.83	6.39	10.92	6.71	3.93	13.17	11	9.89	27.4	14.93	7.19	10.4559	48.5816	0.180518	0.0024346	0	1
NUDC	0.13	11.65	9.58	6.85	5.4	4.93	8.15	4.77	6.03	7.62	9.22	20.85	28.77	11.6	24.22	119.02	73.76	53.17	75.91	107.84	94.43	121.49	143.31	39.27	29.78	40.09	99.93	52.01	30.71	3	11.4667	0.0415185	0.00689763	0	1
NXF1	2.32	0.62	0.51	0.74	0.43	0.62	2.26	2.09	1.02	2.77	0.69	16.2	49.88	133.73	23.83	52.68	78.4	74.18	101.58	119.73	160.28	130.2	106.77	142.46	123.51	316.07	18.04	7.9	11	48.6174	111.135	0.146292	0.010154	0	1
NXT1	3.9	11.58	11.64	24.14	35.56	55.86	45.93	21.86	47.22	17.24	24.61	26.89	18.82	81.41	14.56	59.22	108.89	83.02	28.19	72.75	48.06	108.35	138.9	104.44	118.64	136.98	80.95	53.79	53.75	3.91814	10.1311	0.213519	0.00243825	0	1
OAZ1	114.97	40.21	106.77	142.3	178.64	202.21	186.88	164.77	93.85	39.9	56.91	85.01	12.16	17.98	76.1	572.43	531.21	564.47	985.47	1645.38	1683.15	1795.16	1547.12	1138.71	1469.38	340.41	576.76	140.12	100.96	0.547576	12.7778	0.244835	0.00776174	0	1
OAZ2	0.13	0.22	0.1	0.1	0.11	0.1	0.1	0.1	0.18	0.1	0.1	0.1	0.1	0.2	0.52	19.41	32.03	23.5	28.03	57.63	99.8	37.94	82.51	14.56	89.94	19.54	5.58	0.65	0.71	1.53333	305.994	0.539466	0.0300071	0	1
OPTN	0.13	0.1	0.1	0.8	0.16	0.25	2.15	0.1	0.59	0.1	0.71	0.43	1.02	4.71	0.1	8.66	0.48	2.89	3.61	2.67	0.76	7.96	4.02	3.68	1.42	6.56	5.03	8.74	18.9	14.2273	35.2975	0.300615	0.0407414	0	1
ORC1L	0.13	0.45	0.53	11.85	8.74	10.4	11.31	9.32	16.51	4.11	7.63	49.32	8.01	36.04	12.78	27.43	19.11	29.28	3.32	17.91	63.97	13.14	36.45	3.5	31.07	23.94	33.28	14.95	14.41	71.723	66.1229	0.0727063	0.0339226	0	1
ORMDL2	5.09	8.63	9.65	14.21	9.88	8.14	8	2.51	3.47	4.69	11.86	28.96	34.38	46.31	3.03	144.94	133.05	110.2	132.23	43.62	36.53	31.85	72.6	173.98	292.79	203.2	124.08	52.07	88.77	3.61617	16.0461	0.119511	0.0290668	0	1
PABPC1	8.8	23.78	17.79	107.58	85.35	84.69	121.3	63.13	70.18	61.46	154.05	91.79	107.58	41.25	79.03	271.56	132.41	164.14	104.19	93.56	109.07	119.02	92.2	174.81	68.35	134.27	260.73	324.13	235.09	4.75953	7.92452	0.0142279	0.00430031	0	1
PABPN1	4.31	2.26	3.53	23.28	24.81	26.03	7.48	10.23	12.16	6.62	47.79	19.84	1.56	6.49	10.53	44.62	26.82	25.46	18.88	45.9	60.54	39.7	16.83	58.44	15.81	28.94	11.37	2.4	2.07	2.85297	10.3134	0.233967	0.00661503	0	1
PAPOLG	0.13	1.2	0.1	5.72	2.89	4.14	4.93	6.3	12.3	5.84	7.38	9.07	40.35	0.2	27.37	21.13	20.61	22.34	17.39	34.24	2.38	3.64	16.71	13.46	2.92	32.44	3.18	12.35	12.68	40.3794	35.7139	0.139285	0.0258281	0	1
PARN	0.13	3.32	6.28	16.1	17.39	14.15	36.71	14.69	40.92	7.23	25.37	68.64	48.02	7.05	26.67	21.36	19	26.03	57.12	65.74	31.02	21.08	30.07	15.2	4.61	17.73	45.93	35.72	36.59	11.5915	8.66	0.0819214	0.040134	0	1
PCNT	0.13	0.1	0.1	0.37	0.15	0.22	0.89	0.39	0.44	0.97	0.1	4.01	1.74	0.2	0.96	2.32	3.44	0.89	8.55	2.19	4.66	5.07	3.65	1.57	5.96	2.73	1.51	2.82	4.27	15.7045	33.9091	0.157699	0.0176333	0	1
PCYT1A	0.13	0.1	0.1	2.97	2.12	1.79	5.17	1.09	4.81	4.17	0.1	0.59	11.7	0.2	41.04	3.24	6.41	10.6	4.56	8.69	5.8	10.75	2.75	5.17	4.23	3.67	13.78	3.46	9.07	121.659	54.438	0.295152	0.00454027	0	1
PDCD11	0.13	0.1	0.1	0.1	0.11	0.13	0.16	0.16	0.17	0.36	0.29	0.2	0.1	2.81	0.35	31.58	27.36	38.96	35.97	14	49.63	26.67	44.78	75.27	40.44	41.9	13.62	5.41	6	7.86364	352.529	0.371614	0.00133223	0	1
PDE12	0.13	0.55	0.69	0.46	0.1	0.1	0.72	1.55	0.45	0.1	5.79	0.25	0.1	0.2	0.1	28.33	13.37	27.62	3.41	14.55	19.25	11.56	4.4	27.38	17.2	36.64	4.58	15.7	19.3	0.355839	40.5528	0.10286	0.0136367	0	1
PDRG1	22	10.27	13.21	20.5	28.83	62.04	21.97	11.63	19.54	2.07	27.91	44.38	13.07	21.08	60.24	80.85	121.49	81.81	133.05	179.12	127.75	325.64	181.91	164.53	68.64	113.74	98.85	49.39	28.03	2.28842	9.46588	0.196521	0.0109059	0	1
PEA15	0.13	1.09	0.95	1.04	1.05	0.46	0.25	0.4	0.39	0.1	4.56	0.42	0.53	14.76	0.49	31.54	22.52	39.7	3.75	20.11	17.52	8.39	33.31	35.56	10.88	0.89	15.06	1.35	1.1	5.59908	28.1739	0.467383	0.0297914	0	1
PES1	0.13	1.16	0.1	3.22	6.36	5.21	3.77	7.65	5.93	0.44	2.77	0.61	5.65	54.03	2.32	12.49	10.29	7.85	5.11	8.89	24.77	12.51	19.45	21.39	26.82	7.34	30.93	6.35	9.86	33.7824	30.7868	0.363231	0.00964721	0	1
PFDN1	0.13	15.36	1.88	16.27	14.02	17.49	18.25	16.42	23.13	1.7	40.98	16.41	22.97	4.56	73.69	380.37	173.48	184.86	165.72	233.97	107.84	143.13	76.69	215.86	250.26	66.58	413.76	124.5	89.07	5.07902	31.3826	0.25739	0.00619311	0	1
PFN1	156.57	287.11	162.09	411.76	650.85	418.89	460.89	371.58	572.43	185.64	206.96	384.31	463.43	415.45	700.41	1718.29	1645.38	1755.1	1221.74	423.22	1547.12	1065.39	1148.83	2299.4	1961.12	406.75	1645.38	826.43	684.42	2.43112	6.83983	0.0256704	0.00621146	0	1
PGAM1	0.13	0.1	0.1	0.11	0.11	0.1	0.1	0.14	0.1	0.1	0.1	0.1	0.1	0.2	0.61	7.99	11.62	12.82	11.3	15.21	20.35	18.09	12.33	22.5	25.39	6.21	21.64	21.43	33.37	2.29545	135.38	0.367741	0.00144348	0	1
PHAX	1.65	11.75	5.17	18.99	12.86	18.59	10.15	8.35	21.85	30.55	40.87	6.16	13.04	7.46	9.15	283.86	345.34	397.15	245.86	239.77	296.84	193.82	226.78	194.25	275.85	188.53	133.97	234.54	268.29	1.44628	42.4152	0.405512	2.86609e-05	0	1
PHB2	62.89	66.5	50.06	313.42	308.34	587.3	205.05	126.27	171.2	65.48	149.63	382.66	278.65	21.81	384.31	254.9	300.73	282.72	145.12	304.39	512.08	432.67	362.1	193.05	285.48	250.26	544.07	108.18	94.78	4.46126	5.05104	0.0958035	0.00196329	0	1
PHF23	4.45	0.91	9.29	2.82	2.31	2.05	5.03	1.35	10.69	1.26	1.15	4.42	3.09	0.2	6.31	138.43	149.22	264.54	85.96	275.85	144.66	254.28	246.66	39.7	52.35	159.01	66.93	21.16	14.12	0.717747	33.7076	0.610343	0.00843809	0	1
PHF5A	12.26	19.21	21.27	39.17	101.58	71.09	37.96	48.6	30.74	24.65	39.54	82.08	20.88	9.99	22.71	149.81	215.86	295.94	31.71	173.98	120.94	92.42	119.22	145.12	63.71	144.07	87.67	5.62	8.42	1.92918	8.02968	0.438613	0.013773	0	1
PHOSPHO1	0.13	0.21	0.1	0.11	0.1	0.16	0.1	0.1	0.1	0.44	0.1	0.22	0.1	3.77	0.51	135.12	90.24	180.04	27.06	80.85	99.4	44.93	86.15	116.87	145.63	56.71	144.07	34.86	17.05	7.84091	658.884	0.378437	0.00391396	0	1
PIGH	0.13	9.56	9.7	2.44	1.52	1.57	3.6	3.16	0.98	0.52	1.46	16.76	2.09	68.06	1.18	16.08	49.81	85.13	58.96	39.33	19.51	85.45	82.28	45.63	156.57	108.01	21.82	24.81	21.48	3.4073	10.5034	0.446251	0.0279687	0	1
PIH1D1	0.13	1.16	2.82	3.39	6.37	8.15	2.15	0.1	3.96	0.1	0.1	8.14	0.1	0.2	0.49	54.42	71.84	46	151.22	72.26	102.05	81.41	237.83	52.22	191.67	41.62	9.42	5.47	1.49	1.62956	73.1612	0.736333	0.0256199	0	1
PIK3R4	0.13	0.29	0.1	0.37	0.12	0.57	2.57	0.36	2.55	0.99	0.1	1.53	0.1	0.2	0.4	41.47	28.31	15.93	4.91	41.39	44.07	4.3	14.92	41.84	77.17	46.88	4.59	7.22	4.13	3.21635	189.435	0.373981	0.0267447	0	1
PILRB	0.13	0.61	0.1	0.13	0.1	0.11	0.12	0.1	0.22	0.3	0.41	0.1	0.1	0.2	0.1	10.18	16.61	24.77	4.13	8.3	7.8	11.26	12.04	15.47	12.44	12.09	3.36	1.23	1.85	0.446429	43.8604	0.32287	0.00288019	0	1
PIN4	0.13	0.1	0.1	0.1	0.11	0.1	0.2	0.1	0.17	0.1	0.1	1.91	0.1	0.2	0.1	1.19	3.02	3.11	0.13	1.88	2.76	2.46	1.98	3.09	0.13	0.11	5.8	9.72	13.26	5.25	16.4132	0.415117	0.0385751	0	1
PIP5K1A	0.13	0.25	0.1	0.35	0.33	0.2	0.64	1.64	1.13	10.49	0.89	0.26	0.1	49.84	0.43	9.76	9.41	13.32	5.92	8.64	0.57	1.33	0.89	13.26	1.38	9.34	1.85	0.13	0.16	79.1094	41.9432	0.433023	0.0453466	0	1
PLA2G15	0.13	0.1	0.1	0.1	0.1	0.15	0.1	0.1	0.1	0.1	0.1	0.1	0.67	3.48	0.1	46.63	38.96	64.31	73.09	32.95	70.35	51.73	21.61	81.59	7.28	8.24	38.15	6.51	4.97	9.88636	410.529	0.353882	0.0126431	0	1
PLK1	3.24	18.74	11.78	63.08	65.91	60.87	61.46	45.3	50.93	15.41	21.81	52.35	55.35	10.6	37.44	251.18	105.7	200.68	93.56	130.61	189.35	184.52	213.55	130.86	206.37	100.96	236.17	65.13	61.46	3.45986	14.6004	0.0805489	0.000444069	0	1
PLVAP	0.13	0.1	0.1	0.1	0.1	0.1	0.12	0.1	0.1	0.44	0.1	0.1	0.55	0.2	0.1	17.98	34.08	31.25	11.37	11.5	12.92	16.36	30.74	49.63	8.53	0.33	1.7	1.88	1.53	2.15909	185.694	0.360258	0.0343111	0	1
PMM2	1.51	2.3	1.24	6.91	16.78	10.92	14.9	9.6	5.76	11.75	9.43	2.94	4.53	0.2	8.09	9.84	26.8	31.51	87.02	49.07	36.17	57.77	82.75	17.57	34.65	15.1	113.25	27.17	23.55	2.34059	24.2079	0.303197	0.0265007	0	1
PNO1	27.26	4.23	5.31	1.7	2.86	0.59	2.43	6.3	2.28	5.62	3.57	0.41	0.83	0.2	8.55	88.25	75.35	113.39	47.75	119.22	71.89	37.78	31	47.98	37.04	15.33	44.65	65.74	70.82	0.203601	5.07643	0.20564	0.0316614	0	1
POLE3	18.39	28.36	31.27	20.2	9.46	3.57	7.8	4.2	1.88	5.85	2.02	1.2	0.91	12.51	5.23	242.07	281.74	826.43	30.82	375.12	247.6	250.26	108.18	365.36	309.26	304.39	70.29	63.51	39.74	0.190816	11.6796	0.00580495	0.0387385	0	1
POLH	0.13	0.76	1.84	0.39	0.19	0.59	0.28	0.24	0.42	0.1	0.33	0.17	0.35	0.2	0.63	3.5	6.27	4.93	1.77	11.78	9.14	6.89	4.19	8.85	10.75	7.33	2.22	2.42	2.45	0.370879	7.53247	0.246073	0.00786686	0	1
POLR1C	28.79	14.53	26.59	21.07	17.88	31.51	27.79	38.1	6.58	88.37	15.68	29.92	41.25	38.48	11.27	99.8	95.74	89.19	235.09	185.28	180.45	101.89	195.14	137.19	122.07	166.06	62.84	27.11	27.27	1.29724	6.27261	0.467871	0.00120876	0	1
POLR1E	0.13	8.23	0.95	28.25	21.81	21.06	11.84	5.49	2.61	7.54	19.03	27.89	5.56	4.02	8.72	46.24	27	68.83	121.89	41.96	116.5	9.64	36.19	16.16	61.83	35.24	21.05	6.41	10.01	3.721	17.0339	0.275165	0.0439417	0	1
POLR2E	8.92	5.26	7.43	9.11	10.35	16.57	6.99	5.57	13.16	2.19	4.68	12.86	2.69	8.15	19.91	129.53	62.57	138.9	48.06	56.4	52.65	60.64	96.12	175.31	110.97	43.27	104.09	20.98	14.5	1.51354	12.2976	0.439906	0.00957587	0	1
POLR2F	49.12	49.17	52.9	39.07	31.38	24.71	19.56	44.9	28.05	42.27	33.28	18.56	26.89	80.58	35.62	130.39	92.42	115.5	403.19	191.13	340.41	165.05	492.61	330.73	477.48	200.08	113.89	51.57	90.73	0.801888	5.30156	0.569325	0.0288966	0	1
POLR2I	3.83	21.27	10.83	7.58	7.89	7.83	5.1	2.22	2.68	6.52	17.02	8.31	3.39	5.27	27.89	50.46	35.56	68.9	183.66	143.31	65.68	123.51	142.9	202.68	36.45	51.78	192.13	123.14	99.4	0.936404	8.38669	0.927085	0.0309604	0	1
POLR2L	0.13	21.5	0.1	4.53	12.75	14.38	2.37	6.91	2.12	4.85	1.88	7.12	1.58	0.2	13.99	1200.72	932.19	954.11	140.55	484.62	867.73	105.87	139.16	1412.3	1159.82	612.15	838.9	355.09	216.87	0.790037	100.522	0.837132	0.0224124	0	1
POLR3C	0.13	0.6	0.1	4.18	6.23	5.91	13.31	4.32	21.86	1.51	2.29	10.42	0.78	5.91	18.04	42.9	51.18	81.19	5.45	96.26	35.06	82.18	49.94	53.98	12.12	23.58	92.07	84.32	126.07	31.762	175.413	0.106634	0.0167063	0	1
POLR3D	0.13	0.1	0.1	5.58	6.61	5.35	7.33	1.73	4.67	1.55	1.02	20.48	1.62	0.2	12.86	22.56	16.72	21.56	4.69	37.8	12.18	10.32	8.78	33.42	3.12	11.68	23.39	3.64	3.29	79.9091	151.099	0.188259	0.0293074	0	1
POLR3H	0.13	10.32	1.46	3.05	11.97	3.1	7.9	3.29	10.38	7.69	10.2	16.67	3.91	3.72	10.72	77.75	95.1	76.27	53.37	63.71	139.16	127.75	102.95	95.49	36.87	38.91	39.02	10.1	11.83	2.20529	20.777	0.340182	0.00201156	0	1
POP7	11.51	28.03	10.64	14.62	22.16	29.57	36.82	10.16	19.7	28.77	5.66	49.43	93.85	7.02	9.79	266.85	252.59	314.82	125.56	346.99	334.28	269.07	325.64	272.97	110.64	314.82	399.42	144.46	99.26	2.39274	15.9475	0.386878	0.000200027	0	1
PPAN	0.13	0.1	0.1	0.15	0.71	0.13	0.37	0.4	0.46	0.1	0.1	0.2	0.1	0.2	0.1	38.85	45.21	20.36	6.56	82.08	122.74	42.94	44.18	18.39	87.67	14.91	35.31	15.64	9.63	1.36364	432.967	0.306902	0.046053	0	1
PPAP2C	12.3	0.1	0.1	9	12	1.97	12.12	0.74	7.62	7.93	25.59	0.46	23.08	4.32	11.26	184.17	149.81	222.47	22.27	121.07	207.53	210.81	153.23	285.48	190.65	4.91	150.09	10.87	23.22	2.3472	38.2342	0.445941	0.00917112	0	1
PPIF	1.54	3.16	1.39	22.32	23.85	33.85	44.75	28.5	44.22	26.89	14.34	75.12	8.92	10.11	35.58	95.1	79.75	35.12	181.27	173.48	157.37	164.14	272.08	61.46	65.36	237.37	186.88	87.32	73.76	15.9766	68.1818	0.158399	0.0113531	0	1
PPIG	6.56	13.2	10.79	171.96	133.97	118.82	48.91	56.89	124.92	47.15	157.37	120.94	10.91	6.86	10.64	264.54	188.93	232.16	29.39	173.27	16.95	131.41	58.56	108.53	105.7	144.66	81.81	132.58	111.66	3.66653	12.9811	0.448448	0.0239813	0	1
PPM1G	3.32	0.74	2.24	27.91	25.42	10.48	64.56	9.23	93.32	4.68	31.25	122.07	67.49	6.05	73.15	165.05	55.65	42.66	21.28	59.72	39.8	31.33	66.7	112.9	130.61	69.81	118.82	45.05	23.59	31.9952	34.4377	0.0686654	0.0224542	0	1
PPP1CA	6.38	40.71	26.3	39.3	72.49	71.46	50.41	34.97	32.12	7.37	14.51	12.95	19.14	5.55	117.54	151.72	77.96	66.35	111.66	248.28	184.52	395.32	173.48	78.4	144.07	147.24	169.42	65.48	34.17	1.58584	6.61101	0.676002	0.0311413	0	1
PPP1R10	8.32	3.52	2.83	10.95	11.4	6.56	8.3	2.93	7.83	2.13	9.97	9	5.44	41.88	1.13	12.02	42.04	33.26	80.19	55.38	64.31	41.76	41.44	22.41	18.22	48.14	16.09	3.81	8	2.93712	8.53635	0.432925	0.00998338	0	1
PPP1R15A	2.67	5.89	6.12	5.44	5.33	12.04	1.2	7.71	1.29	1.22	0.59	2.93	10.14	0.2	6.62	100.32	89.55	154.29	141.23	235.57	225.65	163.82	245.86	162.36	159.28	72.6	14.17	8.87	3.72	1.01618	32.5216	0.977975	0.000790814	0	1
PPP1R3B	0.13	0.1	0.1	0.1	0.1	0.12	0.35	0.1	0.1	0.29	0.37	0.1	0.4	3.44	0.1	24.28	29.44	46.77	26.32	18.48	49.32	53.42	59.9	28.81	35.86	48.73	32.73	20.36	24.5	9.18182	348.207	0.392491	0.000556195	0	1
PPP2R2D	0.13	0.22	2.53	19.07	15.91	4.67	25.14	6.74	21.49	16.91	17.98	1.17	63.58	5.18	5.14	49.91	37.04	84.44	20.05	30.37	58.35	93.12	10.01	65.13	74.88	6.06	30.74	31.89	12.97	19.5495	50.1288	0.36109	0.0208829	0	1
PRAME	0.13	0.1	4.5	0.15	0.11	0.22	0.1	0.1	0.1	0.1	0.83	0.21	0.5	0.2	0.1	46.88	47.6	74.4	109.51	68.12	224.15	86.97	103.8	20.69	86.15	40.69	7.28	3.36	6.41	0.160148	52.4098	0.329853	0.0276731	0	1
PRAMEF10	0.13	0.1	0.1	0.1	0.1	0.1	0.1	0.1	0.1	0.1	0.1	0.1	0.1	0.2	0.1	5.51	2.24	3.77	6.89	5.51	4.22	3.6	1.53	0.77	3.56	0.73	0.11	0.1	0.22	1.13636	31.6777	0.646229	0.0157258	0	1
PRAMEF4	0.13	0.1	0.1	0.1	0.1	0.1	0.1	0.1	0.1	0.1	0.1	0.46	0.6	0.2	0.1	5.04	6.22	17.7	20.28	7.81	9.54	10.83	8.41	4.06	3.96	4.04	0.1	0.1	0.1	3.09091	80.9008	0.152906	0.0203347	0	1
PRDX1	29.01	73.09	17.58	23.65	77.39	61.9	81.98	124.68	60.24	43.95	11.32	28.31	29.04	101.76	138.9	847.43	644.25	887.44	811.4	184.52	411.76	572.43	426.99	1469.38	708.14	424.78	7169.94	4568.37	6500.93	1.86754	16.837	0.37452	0.00914016	0	1
PREB	0.13	0.62	0.75	20.96	25.93	35.62	25.17	11.17	14.61	0.74	0.52	13.26	5.85	0.2	7.55	56.16	31.13	56.48	11.14	39.52	67.54	21.16	52.94	37.1	6.77	13.8	56.48	16.34	13.37	13.43	71.5891	0.108471	0.0145525	0	1
PRELID1	0.13	8.15	0.1	3.63	5.61	2.97	2.26	0.19	4.7	0.1	1.96	1.04	0.7	0.2	2.35	65.18	44.38	22.48	40.27	58.1	33.21	37.07	40.07	52.5	40.01	25.05	81.87	96.38	54.8	0.38395	14.916	0.489075	0.000328799	0	1
PRKRIP1	1.54	0.41	0.1	9.75	5.56	6.38	14.87	0.48	2.01	1.82	3.31	15.17	1.15	0.2	5.22	73.84	44	55.77	128.4	118.64	222.97	218.57	111.16	46.85	13.03	54.46	65.74	9.22	12.07	7.95366	144.704	0.295272	0.0356003	0	1
PRNP	0.13	0.1	0.1	0.12	0.38	0.1	0.77	0.1	0.1	0.1	3.36	0.1	0.1	0.2	0.88	11.74	8.44	11.56	5.15	2.24	25.66	20.37	11.69	15.63	14.5	17.84	16.79	38.12	49.81	2.90909	119.686	0.389145	0.00668435	0	1
PROCR	0.13	1.09	0.1	0.48	1.24	0.48	0.3	0.25	0.1	0.52	0.1	0.67	0.1	150.59	0.1	3.86	2.89	5.1	5.19	0.43	7.1	7.99	0.67	4.71	6.62	5.18	22	7.01	13.19	86.0568	10.2769	0.438317	0.0157199	0	1
PRPF38A	3.63	10.77	31.94	24.82	21.73	13.32	25.74	14.78	36.66	23.96	5	14.77	18.26	7.91	42.19	119.22	120.78	131.57	191.13	205.98	198.64	113.89	69.75	156.57	79.6	112.3	59.72	44.98	36.24	1.34544	8.82468	0.65747	0.000950213	0	1
PRPF4B	0.13	2.32	0.51	0.35	0.2	0.14	0.27	0.15	0.3	0.62	0.37	1.35	0.35	0.2	0.1	16.62	24.4	14.2	14.03	20.41	16.96	1	1.8	16.59	3.6	21.79	3.77	18.81	15.85	0.506757	13.9496	0.49403	0.0214063	0	1
PRPF6	0.13	1.03	0.53	8.27	7.27	8.93	5.7	1.63	5.66	1.42	4.35	2.61	5.51	0.2	8.25	10.98	12.77	8.13	12.77	7.26	29.33	18.76	3.87	8.42	0.13	22.81	6.68	0.62	0.54	7.35355	21.823	0.145731	0.038621	0	1
PRPF8	3.67	5.49	1.6	13.42	27.38	25.97	8.81	9.49	7.7	6.19	4.96	18.28	21.3	23.2	4.61	44.38	36.33	30.74	30.65	56.55	74.1	78.07	67.59	43.5	51.53	49.36	60.43	20.48	21.62	4.69726	14.265	0.0470924	0.000398614	0	1
PRPH	0.13	0.22	0.1	0.12	0.11	0.57	0.14	0.1	0.1	0.1	0.1	4.64	0.1	0.2	0.1	23.52	56.16	8.47	37.1	1.07	29.28	1.19	20.04	27.06	12.58	41.56	19.86	5.5	18.99	8.4	156.382	0.443185	0.0424349	0	1
PRR13	1.84	8.95	8.77	19.37	27.97	24.27	24.92	38.23	15.07	12.09	6.18	41.47	3.53	27.06	41.39	252.59	217.4	253.3	69.95	86.88	46.73	41.47	51.91	141.47	261.62	85.35	512.08	417.65	313.42	4.35008	21.0356	0.098161	0.0329287	0	1
PRR23A	0.13	0.1	0.1	0.1	0.1	0.1	0.1	0.1	0.1	0.1	0.1	0.1	0.1	0.2	0.1	21.4	55.91	31.38	40.35	15.41	13.98	1.59	21.32	9.73	66.41	40.66	0.6	1.19	1.41	1.13636	262.926	0.646229	0.0329303	0	1
PSMA6	16.05	5.75	11.46	6.77	5.04	3.95	4.66	10.73	10.41	25.42	5.34	23.52	7.14	47.34	17.47	126.07	155.3	91.29	198.12	204.05	92.33	200.08	121.49	114.97	185.64	64.64	171.2	204.05	333.1	2.15281	12.7424	0.273318	0.000888281	0	1
PSMA7	24.86	118.27	67.21	1054.5	1221.74	1221.74	291.11	214.61	482.54	205.05	572.43	587.3	60.19	10.43	91.6	525.07	368.44	435.55	342.06	644.25	1065.39	576.76	142.46	291.11	44.81	668.51	232.78	202.68	132.83	2.67253	6.61839	0.497945	0.0363007	0	1
PSMB1	0.13	53.71	17.23	37.4	31.97	57.18	54.38	29.77	64.39	24.58	19.8	141.81	31.21	380.37	27.41	455.32	350.23	273.96	44.03	489.47	117.89	838.9	572.43	200.68	91.97	310.39	650.85	406.75	423.22	6.12917	14.3723	0.273491	0.0444029	0	1
PSMC3	0.13	0.1	0.1	0.23	0.12	0.16	0.24	0.1	0.67	0.66	0.76	1.8	0.74	0.2	0.67	14.66	27.26	6.59	31.18	54.38	3.93	17.16	67.98	25.81	20.5	26.28	35.94	7.22	2.78	7.75	244.405	0.122416	0.0370702	0	1
PSMC4	83.02	70.68	69.36	137.19	179.12	229.58	177.05	118.54	258.85	71.62	93.56	423.22	227.52	35.97	215.16	267.5	222.03	423.22	826.43	429.71	751.35	392.01	540.97	136.24	107.03	169.42	311.61	116.7	106.64	3.03238	5.21577	0.167684	0.0495812	0	1
PSMC5	0.13	4.84	9.18	14.15	13.79	20.96	8.93	4.23	20.23	18.51	27.99	80.85	12.16	11.62	29.15	24.87	28.17	20.99	121.71	81.49	90.39	95.24	167.93	91.6	29.56	46.5	55.3	31.13	19.14	7.09081	15.3893	0.199322	0.0323535	0	1
PSMD1	2.08	5.43	7.09	144.46	124.32	154.58	42.87	31.98	157.37	39.74	122.24	107.71	48.18	14.73	52.9	32.17	27.79	26.52	31.85	57.38	30.89	52.9	4.18	22.89	13.61	16.17	43.82	49.17	68.58	11.4822	5.9094	0.0755792	0.0252264	0	1
PSMD13	0.13	2.71	0.95	6.13	7	2.46	13.68	5.58	3.55	20.48	18.13	31.79	0.78	6.4	0.69	51.82	27.87	51.65	5.15	43.82	32.53	102.39	40.24	48.06	21.39	39.1	79.47	10.22	26	7.84828	33.3907	0.370396	0.0155095	0	1
PSMD14	0.13	4.23	6.93	22.14	7.21	0.45	60.48	28.43	89.3	76.41	5.74	56.6	50.5	188.03	62.04	119.94	70.52	64.1	184.17	251.82	168.66	331.84	104.44	119.22	79.12	42.94	89.55	182.75	213.55	23.727	37.123	0.0802265	0.0236502	0	1
PSMD7	7.33	7.48	0.64	43.65	37.07	25.13	27.13	22.87	33.54	16.62	12.12	58.24	4.67	6.9	34.3	42.19	37.57	26.66	36.28	116.7	59.02	31.38	17.97	45.59	35.77	40.79	90.61	150.95	129.82	5.05388	8.64819	0.225779	0.0264616	0	1
PSMD8	6.66	11.12	3.94	2.74	2.95	4.31	5.29	1.27	3.54	1.35	1.01	14.55	4.36	0.2	10.3	88.46	92.2	133.73	50.32	217.4	265.31	235.57	149.63	111.46	38.93	44.81	107.48	36.17	22.56	1.01554	17.9284	0.97937	0.0232809	0	1
PSPC1	6.59	2.79	7.1	4.26	2.96	4.04	1.65	1.26	1.58	2.74	2.1	3.89	2.39	3.86	2.66	37.72	34.76	47.79	62.04	97.91	143.83	174.42	146.12	75.49	66.76	47.94	19.67	14.06	10.26	0.582524	15.4697	0.121086	0.0179961	0	1
PTAR1	1.22	0.1	0.1	0.1	0.12	0.1	0.11	0.13	0.14	0.1	0.1	0.67	0.1	0.2	0.37	6.8	4.89	4.52	7.09	7.4	10.66	1.55	1.68	8.19	16.42	4.83	3.14	6.39	7.18	0.707746	14.2183	0.705406	0.0278951	0	1
PTBP1	6.65	5.03	8.81	23.33	17.44	14.01	29.37	14.28	10.88	12.8	7.64	7.9	2.5	29.51	13.78	120.61	84.32	135.57	53.93	105.87	110.64	96.5	32.6	303.29	138.43	27.26	93.32	38.23	38.93	1.96523	16.0924	0.387409	0.0386828	0	1
PTCD1	4.95	1.04	1.37	2.09	0.43	2	1.23	0.4	0.92	1.9	0.39	5.64	1.61	3.33	2.09	45.41	37.83	25.52	82.68	90.95	100.21	63.2	82.68	63.88	75.68	49.07	32.2	22.78	27.05	1.2911	26.5728	0.652795	0.000780849	0	1
PTMA	8.62	13.42	6.84	30.57	22.78	35.7	18.71	10.11	15.69	22.04	35.56	22.81	24.59	23.82	15.06	247.6	190.14	215.86	32.76	147.56	67.93	98.48	29.5	121.49	44	59.26	104.94	245.09	280.76	2.24065	11.8476	0.0116568	0.0415215	0	1
PTP4A1	4.04	30.87	14.17	12.1	7.36	3.74	13.32	15.49	19.14	30.31	16.49	38.65	40.92	97.91	24.75	193.05	159.28	127.75	90.39	222.03	134.7	223.41	52.45	44.11	9.77	244.5	30.55	136.98	113.25	3.09031	8.34319	0.15184	0.0271027	0	1
PTP4A2	3.04	26.8	17.11	78.24	69.05	57.58	30.55	49.17	46.03	24.72	82.08	93.22	5.43	3.78	54.17	161.77	145.63	132.41	7	36.8	41.88	113.09	134.7	51.49	91.29	66.28	54.57	119.42	72.17	2.5016	5.7063	0.408579	0.0343413	0	1
PUF60	0.13	0.87	1.38	4.38	6.18	13.5	8.41	2.21	9.07	4.51	2.29	15.64	5.33	0.2	4.27	103.94	128.4	118.64	63.44	181.91	70.76	143.31	72.41	110.45	73.39	89.55	182.75	44.03	27.77	8.01681	132.49	0.2127	0.000431973	0	1
PURB	0.13	0.1	0.5	0.1	0.1	0.11	0.11	0.1	0.1	0.1	0.1	0.1	0.1	0.2	0.1	3.84	2.76	7.02	12.2	11.55	1.85	9.22	0.33	6.66	8.9	6.28	3.67	9.56	9.41	0.513699	26.3798	0.33753	0.0207268	0	1
PUS3	0.13	0.99	2.27	11.98	3.89	4.54	3.12	2.25	4.15	0.1	0.84	8.75	0.99	0.2	11.57	61.97	41.12	61.29	46.81	114.12	156.16	68.12	34.47	30.07	7.35	23.22	14.75	26.28	35.58	4.75885	51.8665	0.26476	0.0438593	0	1
PVRL1	0.13	0.54	0.1	0.8	1.17	3.07	1.07	0.38	1.16	0.71	2.52	1.38	0.35	0.2	1.56	2.21	3.39	3.1	3.66	1.04	6.73	7.86	5.83	3.87	7.01	0.9	1.3	0.61	0.74	3.39935	16.1511	0.210479	0.0183836	0	1
RAB11FIP3	0.13	0.19	0.1	0.24	1.04	0.94	0.39	0.51	0.93	0.3	0.1	0.59	0.1	0.2	0.42	0.47	1.66	2.51	3.63	1.41	0.1	1.63	2.24	2.53	2.84	0.5	0.4	0.39	0.34	2.33929	12.6753	0.215143	0.0285324	0	1
RAB1B	1.59	4.41	0.78	1.49	4.13	1.25	3.82	3.12	2.76	0.6	19.22	0.77	0.76	0.2	1.05	9.44	7.31	13.31	13.83	7.48	13.68	10.85	21.78	9.25	28.17	2.44	20.57	5.45	6.06	0.307522	5.53258	0.158346	0.0340098	0	1
RAB3IP	0.13	0.55	0.1	0.19	0.14	0.2	0.1	0.16	0.16	0.3	0.1	0.17	2.3	2.73	0.1	2.43	13.45	4.78	7.11	9.91	10.52	2	1.09	8.31	9.91	0.81	2.07	6.87	6.52	5.09615	24.5874	0.255033	0.036773	0	1
RAB5C	7.98	2.63	0.97	37.57	56.26	33.26	51.57	23.35	67.98	11.78	61.02	61.29	55.96	10.92	129.53	27.19	23.16	17.53	36.53	35.09	33.93	74.1	81.28	39.02	27.89	115.3	29.12	10.47	6.85	16.6904	12.0353	0.0910992	0.0365862	0	1
RAB9A	0.13	0.1	0.1	0.1	0.17	0.14	0.1	0.1	0.1	0.1	0.44	0.1	0.86	0.2	0.1	80.19	22.42	80.85	95.24	82.84	3.21	42.9	44.07	80.01	5.87	12.48	120.44	114.59	114.82	2.86364	454.612	0.388016	0.0338384	0	1
RABL5	4.36	13.56	11.26	10.25	21.88	10.22	22.91	15.45	17.56	26.57	29.4	29.78	79.67	7.49	10.76	56.91	24.8	30.12	89.3	37.99	68.83	75.12	79.67	67.36	33.77	92.2	66.63	53.17	56.55	3.28221	6.13188	0.314121	0.00501427	0	1
RAD51	2.65	4.59	0.71	3.15	3.98	7.42	3.71	4.28	5.81	1	7.03	0.83	3.11	6.58	1.26	16.14	24.47	27	142.3	69.64	58.9	36.56	77.75	56.83	75.91	47.15	42.39	71.39	76.01	1.11132	21.7033	0.876912	0.0222613	0	1
RAG1AP1	0.13	0.43	0.69	0.45	0.67	0.41	2.33	1.22	0.24	0.87	0.1	0.42	1.59	0.2	0.1	21.61	14.25	12.5	4.83	0.59	2.29	20.8	6.67	15.16	6.08	4.59	9.15	0.73	11.34	1.386	23.8625	0.723113	0.0486035	0	1
RALBP1	1.3	1.02	0.5	16.35	13.95	13.56	11.53	2.93	15.73	18.37	19.4	15.02	2.36	24.96	0.9	9.21	9.96	20.93	23.15	13.33	15.82	24.47	19.25	11.99	30.41	31.68	4.81	4.68	2.47	11.5	20.3288	0.202238	0.00207578	0	1
RAP2A	2.58	6.22	8.66	4.82	1.32	2.76	0.86	2.77	1.51	0.77	3.73	0.25	6.83	0.2	0.66	54.46	48.06	32.58	69.19	40.87	47.64	35.91	65.06	7.03	6.47	26.89	2.72	11.82	10.09	0.341065	6.78163	0.173715	0.0181225	0	1
RARS2	5.44	5.82	15.84	14.18	9.6	11.03	16.39	5.41	12.28	1.13	9.65	14.21	1.09	37.22	47.75	44.68	59.6	41.15	57.72	61.71	35.21	74.88	36.84	42.23	122.24	24.47	78.74	66.06	92.2	2.775	6.04559	0.268722	0.0142957	0	1
RBBP6	0.13	0.25	0.1	0.34	0.45	0.22	0.15	0.95	0.75	12.5	4.5	40.12	9.56	3.17	9.27	25.14	40.62	17.79	54.99	34.92	36.69	45.09	30.39	16.5	8.39	115.95	17.63	20.66	15.29	97.0625	242.313	0.179556	0.0447296	0	1
RBM14	0.13	0.57	0.85	1.34	1.98	0.82	1.25	1.24	1.44	0.51	1.65	1.91	0.98	4.53	4.06	14.55	33.5	34.92	71.96	30.29	78.82	56.55	58.83	40.53	37.16	48.8	16.2	8.32	7.93	5.55484	89.0164	0.0692737	0.00176546	0	1
RBM19	0.13	0.1	0.55	0.42	0.22	0.28	0.42	0.1	0.16	0.33	0.86	0.48	0.45	0.2	0.91	5.46	5.69	3.72	1.76	22	13.03	10.69	6.22	6.86	9.68	2.56	10.44	4.96	3.36	1.96154	30.6538	0.292443	0.0446562	0	1
RBM25	0.13	1.3	3.28	40.87	29.22	17.11	4.56	5.69	10.59	9.14	8.13	15.87	0.77	3.03	2.77	76.51	80.67	72.9	25.76	70.04	25.04	73.09	57.89	66.58	77.96	38.68	24.26	29.51	23.07	3.57325	38.513	0.3763	0.000477411	0	1
RBM28	0.13	1.63	0.1	3.19	1.52	0.25	1.02	0.44	1.37	0.41	0.1	4.33	0.4	0.2	0.93	51.49	39.27	43.92	5.24	30.74	31.64	16.63	26.75	23.16	104.09	39.22	18.53	4.3	7.89	2.3629	60.4326	0.51942	0.0322991	0	1
RBM3	3.83	4	1.27	27.72	12.94	5.61	10.1	14.18	11.48	13.29	12.54	12.9	21.19	6.15	4.74	95.62	77.68	98.35	16.12	36.07	40.44	40.89	8.52	71.18	35.12	44.26	61.29	17.45	22.34	3.70714	16.9106	0.128498	0.0197033	0	1
RBM39	23.58	15.87	6.95	35.56	33.23	31.07	36.43	33.59	62.16	23.48	56.16	89.42	48.91	6.36	43.88	233.97	138.68	309.26	101.41	261.62	291.84	238.42	162.09	156.85	162.73	217.9	81.59	205.05	177.83	3.04801	13.3705	0.183005	0.000432602	0	1
RBM4	22.55	27.11	22.62	130.61	186.5	210.35	96.88	67.75	78.24	102.39	56.97	41	2.93	7.85	37.38	159.28	242.07	223.41	79.6	258.05	181.27	107.03	254.28	206.96	78.4	205.44	168.66	62.5	79.67	0.925152	7.53053	0.883604	0.00192606	0	1
RBM42	11.4	41.99	17.6	64.75	95.24	95.74	58.05	57.18	49.88	13.87	24.46	92.07	48.24	26.1	137.19	82.28	147.02	121.89	219.15	68.17	236.76	116.87	151.48	57.77	61.74	79.82	101.11	65.01	44.93	3.20749	5.15931	0.143602	0.0207097	0	1
RBM5	0.13	0.51	0.1	3.08	2.04	0.41	0.72	1.46	8.41	0.67	5.26	9.98	1.15	0.2	2.37	50.11	12.62	32.85	44.75	55.43	45.63	77.68	86.56	28.64	76.01	78.82	24.57	18.56	21.2	13.8851	217.113	0.282583	0.00273614	0	1
RBM7	0.13	0.1	4.31	1.54	0.35	0.31	1.64	1.09	13.06	0.61	1.97	3.35	22.43	5.11	2.22	108.53	143.31	57.72	102.59	45.75	33.57	61.9	74.62	3.44	12.41	150.09	21.37	36.69	25.11	5.46971	47.693	0.292123	0.0325506	0	1
RBM8A	64.1	27.36	22.04	21.54	32.95	55.35	28.57	40.38	34.19	43.58	37.2	35.21	12.93	130.39	75.75	451.19	521.5	413.76	319.55	547.14	360.53	393.45	255.64	305.7	181.27	215.86	327.17	298.7	370.25	1.68026	9.52885	0.463789	0.000673856	0	1
RCL1	2.58	0.38	6.97	10.13	5.78	3.97	11.38	4.72	7.07	8.27	1.25	3.43	1.07	3.77	4.34	67.87	20.79	44.3	18.28	27.41	39.54	20.46	141.23	52.55	51.13	87.19	68.35	24.11	32.89	0.952417	15.6756	0.93477	0.0454677	0	1
RDBP	0.13	1.59	0.1	1.76	1.14	0.58	3.51	0.57	0.1	1.44	4.7	1.46	0.1	5.47	2.38	184.86	141.47	130.61	66.58	209.72	103.36	150.31	155.61	76.41	64.1	220.25	109.43	47.07	36.92	3.87775	225.267	0.270611	0.00130892	0	1
RDH13	0.13	0.1	0.1	1.5	3.3	2.55	1.18	0.57	0.62	0.1	0.6	0.22	0.43	0.2	1.99	33.08	21.43	25.92	3.91	13.09	11.12	12.26	2.35	36.8	34.41	0.11	5.94	2.01	0.77	6.45455	160.727	0.291221	0.0474675	0	1
REEP5	2.1	1.96	4.18	0.11	0.45	0.1	0.14	0.17	0.15	0.1	0.39	0.26	4.79	3.32	0.1	57.03	40.76	55.46	33.77	15.64	1.88	7.68	80.3	34.67	40.04	29.28	39.93	56.71	69.12	0.770934	13.1237	0.691666	0.031024	0	1
RELB	2.71	1.49	3.17	0.25	0.45	1.11	0.12	0.51	1.2	0.1	0.1	0.25	2.35	4.8	0.41	20.48	41.93	44.81	14.52	40.07	11.32	12.33	19.44	33.37	12.8	1.21	0.53	0.22	0.1	0.794776	9.33564	0.71923	0.0369543	0	1
REST	0.13	0.59	0.1	9.48	5.22	5.43	3.25	2.66	1.49	0.1	0.31	11.45	0.1	4.04	0.53	49.38	32.8	23.86	4.29	11.25	1.64	19.45	30	13.87	14.79	29.48	12.96	0.97	1.81	14.7439	76.7661	0.281082	0.0281075	0	1
REXO4	0.13	0.88	0.1	0.32	0.23	0.36	0.21	0.17	0.39	0.56	0.1	7.01	0.1	7.13	0.77	28.37	30	7.8	17.24	33.63	17.92	10.95	13.26	3.65	6.44	1.93	26.05	2.7	6.1	10.1419	42.0614	0.198413	0.038262	0	1
RFC2	2.82	3.09	0.1	1.54	1.16	1.11	0.33	0.1	0.51	0.1	1.09	0.1	0.1	48.28	0.1	36.33	52.55	47.45	67.87	40.62	22.92	1.61	21.22	15.9	27.59	26	43.16	18.51	4.48	6.0624	16.3391	0.509157	0.0169126	0	1
RFK	2	1.09	0.1	0.27	0.1	0.1	0.1	0.1	0.1	0.71	0.89	0.33	0.73	6.43	0.62	308.34	309.26	312.39	123.32	178.25	36.56	28.36	58.39	146.12	222.03	102.95	30.02	109.78	104.8	1.90674	156.11	0.61493	0.0257912	0	1
RFNG	0.13	0.74	0.1	21.78	41.78	51.53	17.96	8.34	27.14	1.59	6.95	14.62	76.51	10.67	1.22	17.16	17.55	5.89	11.75	7.28	6.65	8.25	27.84	6.33	0.13	9.9	3.66	1.5	0.62	79.6546	33.3824	0.26554	0.0382422	0	1
RNASEH2C	8.03	9.92	5.89	3.14	3.99	2.35	3.47	5.31	5.43	7.18	1.69	3.93	4.77	12.71	13.65	48.32	42.14	45.16	51.53	69.5	104.94	99.64	106.14	107.58	94.57	65.61	70.42	19.15	9.81	1.10298	9.55381	0.807407	0.00114624	0	1
RNF113A	3.25	14.97	5.55	44.59	26.92	31.98	44.34	18.43	62.71	37.87	45.3	142.08	0.8	0.2	80.85	96.5	127.75	141.81	26.06	195.14	165.4	208.05	120.3	156.16	303.29	67.93	28.5	38.1	26.65	7.06552	18.454	0.291785	0.00882258	0	1
RNF115	2.05	2.64	4.7	20.41	13.64	12.91	11.16	15.05	26.48	10.26	59.16	7.83	11.09	12.9	16.65	38.38	53.47	48.24	19.74	12.18	32.25	1.22	50.54	82.28	71.46	33.79	47.83	71.62	54.03	3.87141	12.8827	0.0108947	0.0246046	0	1
RNF168	0.13	4.23	0.1	8.55	5.97	7.72	2.36	0.14	8.65	0.44	1.03	6.02	8.11	0.2	1.11	265.31	172.94	333.1	327.17	94.57	242.07	527.81	269.07	237.37	43.01	272.08	9.4	0.65	2.76	2.59641	170.271	0.391713	0.006306	0	1
RNF19B	3.07	2.12	3.01	5.43	2.07	4.1	10.59	3.22	3.42	11.27	1.64	8.35	6.31	9.31	3.93	47.52	15.2	52.26	4.57	46.11	66.28	5.26	3.79	47.64	72.17	52.01	7.06	12.72	8.73	2.55183	13.7298	0.0315861	0.0404631	0	1
RNF31	0.13	0.48	0.1	3.05	4.46	4.36	3.53	3.54	1.09	0.43	2.17	1.72	0.46	0.2	2.57	8.66	3.37	11.98	0.13	19.8	10.63	19.05	0.61	11.89	17.72	4.32	16.66	2.25	3.31	5.22887	41.5467	0.192071	0.0430133	0	1
RNF4	4.18	12.91	12.22	17.06	17.95	22.11	23.69	19.86	19.52	10.76	8.63	3.3	3.99	4.03	5.36	84.87	68.5	113.59	89.19	111.33	158.62	41.25	81.87	71.09	77.88	71.7	21.56	14.86	14.85	0.426817	9.02475	0.0668617	0.00107342	0	1
RPF1	14.82	9.59	7.9	12.46	10.11	8.9	23.73	18.34	9.72	38.26	21.19	7.34	5.47	52.18	6.19	70.18	100.32	77.88	27.62	100.07	152.08	80.3	22.07	209.33	227.52	64.1	48.24	75.75	72.49	1.65227	9.55069	0.629482	0.0399829	0	1
RPF2	1.96	0.1	0.79	1.27	1.15	0.78	0.15	0.1	0.1	0.74	0.7	0.1	0.59	6.31	0.64	263.93	337.26	448.68	7.29	382.66	221.49	190.14	41.41	185.99	377.23	52.59	136.24	221.49	244.5	2.01053	240.064	0.616576	0.0258094	0	1
RPL13A	564.47	580.94	679.47	2059.94	2059.94	1961.12	932.19	1148.83	1718.29	1236.27	2645.78	3014.01	1795.16	1019.9	3104.6	5337.77	5019.74	5337.77	2645.78	3014.01	3948.96	3663.4	3104.6	3948.96	2721.36	2105.87	4137.42	1412.3	932.19	3.67161	6.10474	0.0413536	0.000571061	0	1
RPL18	468.84	518.09	640.43	798.02	1148.83	1314.58	736.09	867.73	932.19	811.4	2299.4	1412.3	1440.59	877.64	1755.1	3948.96	3498.5	4568.37	4349.34	6142.64	4568.37	5337.77	4568.37	3498.5	4753.76	2362.53	3014.01	627.74	289.56	2.52816	7.97674	0.012943	3.69677e-05	0	1
RPL35	395.32	297.9	442.54	954.11	1034.1	1079.75	618.64	921.67	771.17	1079.75	1518.41	1221.74	2362.53	1386.43	1518.41	1845.38	2721.36	2105.87	2447.94	3199.7	2721.36	3014.01	3014.01	2521.7	2010.1	3104.6	2299.4	1019.9	587.3	4.28509	6.89311	0.0092836	3.6502e-06	0	1
RPL36	607.17	811.4	751.35	1186.04	1683.15	1518.41	1172.16	1718.29	1172.16	1221.74	2521.7	1469.38	3104.6	1645.38	2521.7	2010.1	2362.53	1961.12	8330.45	5019.74	6500.93	7169.94	8330.45	6142.64	7646.7	7169.94	1314.58	432.67	181.91	3.02122	7.8735	0.0238829	0.00569598	0	1
RPL9	248.28	179.55	262.3	275.85	551.88	331.84	187.84	254.9	551.88	544.07	463.43	668.51	583.89	342.06	673.77	1255.04	1255.04	1172.16	1200.72	1547.12	1469.38	1440.59	1486.26	2159.9	905.12	1172.16	1755.1	2573.71	2829.35	2.465	5.95283	0.016093	6.71064e-05	0	1
RPLP0	93.96	70.99	109.6	77.88	178.25	215.16	105.58	135.76	302.41	115.14	196.99	299.61	207.53	148.32	325.64	183.2	151.48	173.98	531.21	576.76	887.44	819.27	421.03	471.51	333.1	537.82	388.65	115.75	93.12	2.68011	5.05303	0.0266375	0.0264819	0	1
RPN1	0.13	0.59	0.1	6.51	6.99	10.51	7.8	1.75	6.87	5.98	10.3	3.32	1.73	0.2	1.02	65.25	57.84	64.64	11.19	36.61	89.94	184.17	24.32	85.86	56.6	58.17	33.84	15.87	13.43	5.73476	244.32	0.16451	0.0302816	0	1
RPN2	7.11	3.63	0.94	57.08	48.18	76.17	9	16.98	29.44	5.04	11.86	19.11	6.94	18.32	9.97	16.93	12.23	28.98	15.67	27.33	49.21	31.18	44.11	72.98	58.3	22.31	60.24	80.3	107.16	3.4893	8.855	0.0548087	0.0212977	0	1
RPP14	4.01	7.07	18.82	18.83	12.57	22.82	4.62	8.42	18.63	7.28	33.06	27.74	21.36	6.98	4.48	40.84	61.78	39.07	73.69	71.39	5.6	13.34	24.65	80.3	67.36	91.97	40.27	38.83	37.13	1.51906	5.19906	0.528222	0.031697	0	1
RPP40	0.13	2.72	0.73	2.4	0.86	0.1	0.1	0.1	0.1	0.1	0.1	0.1	1.43	0.2	0.1	18.93	7.43	37.83	82.94	56.31	20.28	8.66	16.12	42.41	60.14	58.39	57.03	79.12	85.86	0.38338	31.1915	0.377096	0.0318584	0	1
RPS19BP1	8.83	1.17	0.1	7.5	18.08	13.98	8.91	7.87	17.28	0.1	0.47	3.86	0.93	0.2	7.02	165.72	157.37	219.73	9.27	66.88	29.48	24.23	109.21	192.6	162.09	16.76	305.7	18.11	29.25	0.891832	31.1433	0.906423	0.0497708	0	1
RPS20	151.22	69.95	108.89	161.42	211.29	189.72	166.06	198.64	205.98	269.96	356.38	231.53	327.17	401.16	309.26	209.33	250.26	211.29	1486.26	887.44	941.05	798.02	921.67	1616.4	1645.38	1340.1	426.99	463.43	309.26	2.88384	8.5168	0.00616269	0.0255782	0	1
RPS21	15.8	1.33	4.58	2.32	6.13	7.3	3.02	14.13	8.13	2.55	5.43	7.08	49.48	0.2	3.88	140.55	90.73	74.73	3199.7	1961.12	2362.53	2362.53	2573.71	2721.36	3663.4	2721.36	179.12	216.3	169.42	2.09489	274.759	0.598973	0.0239971	0	1
RPS26	24.8	57.28	30.35	304.39	312.39	201.11	141.23	273.96	123.32	308.34	484.62	199.57	243.64	11.12	147.83	465.87	668.51	465.87	564.47	612.15	576.76	540.97	583.89	1361.28	740.11	375.12	1412.3	913.35	819.27	4.0169	16.8711	0.119428	0.00243329	0	1
RPS28	9.34	2.81	8.16	1.52	1.74	3.79	3.38	7.26	1.26	5.32	6.67	3.98	8.82	13.7	2.89	8.09	4.03	20.14	107.58	44.62	77.28	65.13	74.73	106.03	137.92	71.09	16.57	15.29	17.23	1.0853	9.6232	0.871052	0.0414926	0	1
RPS4Y1	0.13	0.1	0.1	0.1	0.1	0.1	0.12	0.1	0.1	0.95	0.98	0.55	1.27	7.1	0.98	765.83	316.07	350.23	277.61	333.1	83.48	239.18	217.9	2.98	294.78	279.69	1486.26	2105.87	2521.7	22.5	2612.27	0.253305	0.0265875	0	1
RPS6KB2	0.13	0.1	0.1	0.12	0.23	0.12	0.23	0.1	0.18	0.1	0.1	0.1	0.1	0.2	0.69	36.84	22.31	32.97	5.55	15.43	41.47	6.23	15.67	71.77	60.48	11.9	23.56	11.58	2.18	2.47727	264.975	0.375791	0.0460737	0	1
RRP1	0.13	0.1	0.1	0.95	1.38	0.1	0.98	0.53	1.21	0.1	0.76	0.1	0.1	0.2	6.13	46	11.74	31.71	29.66	11.71	11.57	30.91	85.86	14.97	31.13	33.64	43.18	4.92	9.43	14.8409	280.083	0.429995	0.0334082	0	1
RRP12	0.13	0.19	0.1	2.4	2.18	1.16	2.3	2.23	1.64	1.78	0.86	4.02	1.4	4.37	9.08	39.24	45.63	38.74	15.59	45.27	43.47	57.72	21.19	61.07	66.21	20.35	39.36	7.28	13.68	33.6964	295.117	0.0600622	0.00143921	0	1
RRP1B	0.13	0.21	0.56	1.44	0.86	0.76	2.22	2.59	1.12	0.1	0.1	0.65	0.61	3.57	1.47	22.63	6.77	7.87	7.15	27.19	4.42	30.67	3.23	16.24	10.35	18.7	7.06	22.35	26.46	5.25	47.0364	0.184409	0.0315471	0	1
RRP7A	0.13	3.34	2.43	0.93	1.24	0.68	0.29	0.38	0.66	0.1	1.39	0.72	1.46	0.2	3.18	43.55	32.76	36.61	13.28	21.89	12.06	20.55	9.42	23.71	18.54	2.06	60.19	5.61	10.75	0.70678	10.8365	0.625365	0.0223682	0	1
RRP9	0.13	0.1	0.1	1.65	2.03	2.14	0.73	3	1.72	5.97	0.1	2.55	12.6	0.2	0.78	22.5	19.83	25.01	11.17	24.13	36.02	77.56	30.73	66.21	11.74	21.5	65.18	7.28	6.43	36.6591	286.281	0.30463	0.0294797	0	1
RSL1D1	3.99	5.47	4.25	13.44	5.85	6.24	4.71	3.71	5.65	11.87	8.98	8.02	14.89	31.14	3.41	86.88	82.68	92.33	28.46	74.32	119.22	59.45	26.14	82.51	20.22	36.04	83.17	48.41	42.02	3.14333	14.0889	0.231296	0.00933449	0	1
RSRC2	5.68	17.24	12.47	42.27	36.17	16.08	25.11	20.89	37.2	19.78	37.32	49.48	32.8	190.14	36.3	204.58	203.49	181.63	71.26	259.76	344.05	134.97	46.95	119.73	12.94	181.91	62.5	147.02	131.21	6.54253	13.5729	0.204618	0.0239571	0	1
RTF1	2.45	5.72	5.94	31.56	37.66	48.37	17.86	14.5	16.25	14.81	20.51	38.08	9.66	2.94	18.95	31.2	31	19.15	31.44	34.57	27.72	8.06	12.31	4.09	31.83	31.79	8.56	7.1	3.98	3.7011	5.08653	0.220653	0.0127402	0	1
RTN2	0.13	0.1	0.1	0.1	0.18	0.1	0.1	0.1	0.1	0.35	0.1	0.1	0.43	0.2	0.1	13.88	8.45	13.95	2.05	1.28	7.19	1.71	3.8	8.31	15.67	4.53	0.74	1.05	0.53	1.88636	66.7934	0.339914	0.0386552	0	1
RWDD1	7.58	18.72	13.22	12.9	13.2	14.23	4.63	7.9	3.88	7.24	23.39	5.33	20.17	4.58	0.48	47.48	66.93	32.2	121.07	119.42	138.68	105.1	48.91	101.89	75.58	16.08	37.25	123.88	109.43	0.57996	6.02691	0.381342	0.0176963	0	1
RYBP	6.7	7.64	6.66	13.98	6.82	7.21	5.11	10.92	5.47	3.72	14.03	9.99	8.4	4.84	13.08	44.86	62.45	71.84	74.32	31.42	14.38	13.82	15.88	23.63	86.76	92.07	11.97	35.97	39.19	1.29679	6.90169	0.356519	0.0401727	0	1
SAFB	0.13	2.44	2.84	0.33	0.48	0.42	1.06	0.75	0.67	0.56	0.45	3.61	2.74	0.2	1.86	43.5	10.09	17.97	41.41	27.55	40.82	22.42	36.04	13.23	50.72	3.62	7.09	4.37	4.33	1.1659	15.495	0.799005	0.0155342	0	1
SALL4	0.13	1.72	2.39	17.09	14.69	19.62	9.78	10.82	14.39	1.16	13.79	38.1	2.51	5.28	10.08	68.64	24.48	78.65	24.77	40.82	14.34	15.47	69.12	38.93	12.23	8.23	46.98	45.24	47.27	9.90035	25.4511	0.251423	0.0417233	0	1
SAMD11	0.13	0.65	1.11	0.38	0.35	1.25	0.67	1.66	0.85	0.34	0.49	0.81	4.52	4.62	0.4	28.01	9.97	29.56	11.22	10.88	13.15	10.3	3.16	14.86	37.69	1.99	9.5	3.82	4.58	4.10714	24.645	0.214873	0.0472765	0	1
SAMD8	5.32	3.03	6.19	1.57	0.55	0.88	0.34	1.13	0.28	0.46	1.25	0.89	0.38	3.67	2.61	28.87	58.96	20.2	45.55	27.87	67.06	33.23	18.88	9.28	40.12	21.88	24.43	42.04	38.85	0.389443	6.97574	0.0564822	0.017543	0	1
SAP18	21.5	19.94	9.84	15.68	8.66	5.07	34.82	16.8	19.09	8.41	22.22	16.29	9.95	37.2	6.65	386.72	344.05	390.35	1148.83	996.41	1172.16	1079.75	833.71	283.86	180.84	551.88	108.53	181.27	129.53	1.02511	39.1889	0.96244	0.0137453	0	1
SAP30BP	0.13	2.12	0.1	7.58	8.26	1.28	5.9	1.28	7.33	1.95	8.18	5.59	14.5	0.2	1.48	42.27	53.71	15.23	5.63	47.11	55.59	60.59	10.3	34.49	22.41	26.17	73.92	25.97	14.53	6.94787	43.3462	0.281758	0.0135064	0	1
SARNP	5.17	15.71	21.64	20.18	7.85	6	4.5	23.59	4.92	13.66	24.32	0.36	1.04	5.17	1.71	132.58	230.08	209.72	8.66	240.44	122.95	203.2	199.22	192.13	14.75	52.77	187.33	308.34	404.64	0.146049	10.3042	0.0351707	0.0241085	0	1
SARS	21.39	8.9	3.71	17.47	20.64	16.16	36.8	15.67	33.79	30.6	45.09	67.42	17.21	8.84	61.97	76.75	85.56	102.66	118.27	71.89	30.76	148.03	111.46	16.87	30.93	40.15	84.14	83.48	67.36	3.42882	6.68447	0.193794	0.0255379	0	1
SBDS	0.13	1.6	0.65	0.15	0.46	0.13	0.5	0.19	2.57	0.58	0.39	0.1	0.62	6.14	0.72	280.76	280.76	231.53	148.94	216.87	126.45	78.65	34.82	101.58	30.65	133.97	86.35	132.23	139.89	2.38866	190.792	0.550055	0.0156697	0	1
SCD	0.13	0.1	0.1	0.1	0.1	0.1	0.1	0.1	0.1	0.1	0.33	0.1	0.36	0.2	0.1	15.17	2.39	21.81	1.29	7.08	13.34	2.57	9.87	11.36	12.98	1.88	117.33	45.47	58.9	1.72727	82.4298	0.323669	0.0427463	0	1
SCNM1	0.13	1.08	2.92	2.32	1.05	0.16	1.64	7.3	0.62	1.71	25.61	4.29	0.8	5.3	0.54	126.27	270.88	137.41	527.81	765.83	736.09	544.07	712.89	355.09	15.18	222.97	76.17	29.92	38.18	1.98487	291.514	0.431895	0.0279032	0	1
SCO1	0.13	0.1	0.1	0.1	0.16	0.1	0.1	0.16	0.1	0.48	0.1	0.1	0.1	0.2	0.54	109.78	80.3	56.01	142.08	220.84	217.9	147.83	130.39	174.42	198.64	107.84	64.64	66.41	88.65	2.13636	1310.77	0.358863	0.000804193	0	1
SDF2	1.9	0.1	0.1	17.75	9.42	6	22.55	17.05	26.59	35.46	15.61	3.48	33.71	6.13	1.55	28.96	54.99	55.3	0.13	24.78	28.27	28.55	9.6	37.78	4.2	39.67	108.18	26.82	77.17	16.025	40.5494	0.293064	0.0266488	0	1
SDHAF1	0.13	0.41	0.1	0.43	1.06	1.21	0.49	0.1	0.1	0.1	0.1	0.1	14.49	0.2	0.1	49.02	43.24	30	72.33	41.15	77.68	43.18	22.63	17.39	5.42	2.14	31.79	7.97	4.81	17.4492	172.236	0.446339	0.0274335	0	1
SEC61A1	13.95	14.38	11.4	18.22	24.26	23.8	15.74	15.49	8.33	4.57	2.53	11.25	9.07	26.9	1.75	81.71	54.42	86.56	106.46	148.71	89.61	98.23	89.61	117.74	58.35	89.42	80.39	17.94	14.03	0.924427	7.00744	0.880164	0.000252166	0	1
SELM	0.13	0.1	0.1	1.62	2.56	1.79	0.35	1.23	0.76	0.1	0.79	7.31	46.77	10.06	0.58	390.35	635	804.97	251.82	102.17	171.96	263.13	531.21	295.94	388.65	192.6	76.69	0.64	13.93	147.091	3328.76	0.248004	0.0140218	0	1
SELS	0.13	6.68	11.24	2.63	1.01	0.21	2.63	2	6.92	2.44	3.65	3.33	0.59	5.15	1.82	69.88	43.01	62.45	118.82	113.39	59.84	17.47	49.73	19.78	114.82	48.69	34.49	28.83	38.68	0.452493	10.8468	0.313171	0.0175928	0	1
SENP5	6.25	4.64	1.11	1.83	1.73	1.61	4.54	6.07	2.82	6.71	1.95	2.36	3.51	2.82	2.7	45.87	33.52	56.66	14.38	32.8	15.93	16.92	8.61	38.56	27.34	22.03	4.3	12.9	9	0.711875	7.105	0.416488	0.0166715	0	1
SEPW1	32.73	11.04	7.81	9.02	40.35	32.03	19.38	16.32	2.48	1.24	20.52	3.82	22.81	7.74	5.39	163.82	139.89	107.84	123.88	67.75	227.52	304.39	304.39	547.14	108.74	117.09	460.89	184.52	92.42	0.578131	11.6982	0.424144	0.0469797	0	1
SERTAD1	0.13	0.25	0.1	0.2	0.14	0.21	0.1	0.1	0.1	1.04	0.54	0.65	1.02	4.7	5.91	627.74	1065.39	1159.82	340.41	1019.9	921.67	564.47	310.39	932.19	833.71	417.65	141.47	4.52	3.9	19.1875	4655.31	0.120674	0.00145708	0	1
SERTAD3	29.04	23.04	14.96	64.82	103.08	149.22	95.24	42.02	17.26	8.53	4.22	27.25	18.88	17.06	16.01	199.22	224.86	277.61	201.11	357.46	612.15	346.99	280.76	119.52	239.77	189.72	9.21	2.84	5.44	0.886038	12.4044	0.600437	0.00674294	0	1
SESN2	0.13	1.03	4.45	22.11	21.43	24.59	6.3	11.62	7.38	6.28	14.36	29.35	8.04	12.07	13.53	69.64	77.02	78.07	72.17	18.3	38.68	29.82	66.21	43.92	25.81	113.25	13.18	4.42	0.59	8.42112	30.7676	0.0573836	0.00672791	0	1
SETD5	0.13	0.21	0.1	4.07	4.52	6.81	2.33	1.89	1.36	1.81	1.94	9.36	2.08	10.2	1.56	14.68	13.11	9.77	12.59	8.56	2.15	18.25	13.34	23.05	26.71	4.83	2.14	0.15	0.14	39.5455	91.1405	0.0930929	0.0101563	0	1
SF1	9.07	4.65	6.14	16.89	15.78	14.1	26.89	21.36	16.21	8.63	32.7	16.82	23.19	29.87	10.88	66.88	91.18	101.76	73.56	52.07	30.73	87.9	71.55	165.4	182.3	150.31	40.84	38.36	37.49	3.04985	14.7438	0.0409852	0.00822916	0	1
SF3B5	36.09	35.02	34.99	32.23	34.54	30.78	17.3	40.56	51.82	17.9	2.24	42.94	65.68	9.1	100.46	668.51	302.41	442.54	587.3	833.71	811.4	1340.1	1645.38	857.88	351.79	1236.27	996.41	415.45	300.73	1.54227	23.3329	0.43752	0.00914559	0	1
SFRS13A	4.95	11.86	4.59	11.77	6.7	6.66	3.65	1.06	4.94	15.87	20.97	3.16	2.92	0.2	1.83	88.37	90.39	114.59	23.88	29.66	91.29	47.07	10.82	47.45	28.36	22.34	40.35	92.33	98.74	0.284229	7.5729	0.0621884	0.0471633	0	1
SFRS18	0.13	2.33	0.75	41.81	44.18	29.12	8.74	17.8	26.21	12.05	29.97	39.84	1.07	3.27	0.38	73.15	35.31	33.23	27.36	45.33	37.99	1.28	7.06	10.12	50.46	23.18	11.34	9.17	6.01	10.4112	29.2668	0.415824	0.0320433	0	1
SFRS2	0.13	0.65	1.57	0.73	0.52	0.34	2.22	1	0.48	3.29	0.69	23.04	1.41	6.55	2.53	833.71	547.14	867.73	130.39	496.28	312.39	188.53	238.42	404.64	147.24	656.4	206.96	442.54	424.78	10.7011	559.714	0.256729	0.016732	0	1
SFRS3	11.01	10.24	12.72	5.27	4.74	4.12	2.56	3.41	3.09	2.2	3.94	2.14	2.31	4.27	4.98	309.26	313.42	399.42	292.79	335.9	290.49	324.13	248.85	235.09	171.53	401.16	149.63	282.72	266.85	0.302473	26.6709	0.000625073	1.0393e-05	0	1
SFRS5	3.16	6.11	7.01	10.75	6.36	3.2	3.79	7.58	4.96	14.63	8.66	5.18	13.37	4.2	10.98	41.96	42.83	15	67.49	35.41	11.92	32.73	63.13	44.86	32.37	36.97	20.56	22.07	20.8	1.5539	7.11419	0.332983	0.00639686	0	1
SFRS7	90.52	67.59	87.08	47.67	60.14	59.33	65.55	81.59	82.6	142.9	82.68	79.12	142.46	234.54	124.08	612.15	210.81	696.2	291.84	378.36	684.42	270.88	404.64	518.09	804.97	227.52	278.65	512.08	366.93	1.77475	5.67265	0.166324	0.00997537	0	1
SGK1	3.62	2.48	0.51	1.47	1.26	0.95	1.6	0.65	0.31	1.58	2.24	0.28	1.66	6.91	2.56	223.41	193.05	338.68	26.1	157.99	114.28	60.31	45.33	421.03	272.97	180.45	32.85	48.14	39.22	1.29463	83.9059	0.74082	0.0294772	0	1
SH3BGRL3	3	1.21	7.68	0.71	2.1	0.57	0.5	3.39	4.47	0.69	0.65	0.43	10.48	7.68	1.13	463.43	572.43	559.65	276.9	458.17	996.41	771.17	607.17	798.02	1125.82	154.94	350.23	48.69	62.74	1.2439	155.611	0.783611	0.0039964	0	1
SH3BP5L	1.37	0.8	1.14	1.3	2.79	1.34	0.31	0.51	0.31	2	0.39	0.37	1.35	4.25	1.05	7.69	5.91	9.34	3.3	9.16	2.25	6.93	2.79	5.72	7.02	2	0.93	0.1	0.2	1.59063	5.11755	0.552103	0.014926	0	1
SHPK	0.13	0.1	0.1	0.11	0.1	0.1	0.14	0.1	0.1	0.1	0.1	0.1	0.1	0.2	0.1	5.67	3.22	10.53	1.48	11.66	15.8	13.61	4.12	8.46	17.28	1.37	16.22	10.67	6.72	1.13636	77.0248	0.646229	0.0298105	0	1
SIDT2	1.58	1.33	0.1	6.24	13.72	19.35	6.93	10.71	16.5	14.25	4.87	13.11	2.16	39.17	15.75	8.51	10.88	9.87	10.13	1.68	23.28	4.11	14.79	6.39	6.28	3.38	2.85	1.38	1.39	17.4892	8.99728	0.132681	0.0460047	0	1
SIKE1	5.05	10.57	14.64	14.32	7.78	6.02	14.85	14.81	15.76	31.66	11.8	16.73	20.11	23.43	12.99	65.13	83.26	60.48	85.13	60.19	51.13	34.24	51.13	72.33	65.91	20.25	27	27.62	37.9	1.81576	5.85093	0.0669292	0.0012126	0	1
SKA2	2.1	13.61	6.11	4.48	1.49	0.53	5.28	2.01	2.67	4.24	14.42	3.39	6.36	16.13	11.67	59.5	81.87	85.63	59.33	30.42	21.24	55.43	56.16	65.36	166.47	20.01	35.36	110.81	96.64	1.29067	8.76702	0.649358	0.0370925	0	1
SLC16A1	5.57	9.93	14.2	13.95	13.19	13.14	19.69	5.17	10.2	25.01	15.09	5.8	30.82	41.9	9.83	274.86	171.53	207.53	86.35	143.13	87.19	72.17	11.08	228.03	196.18	40.41	66.35	154.29	206.37	2.23106	13.9436	0.292759	0.0254913	0	1
SLC16A6	0.13	0.1	0.1	0.11	0.1	0.1	0.11	0.21	0.1	0.1	0.1	0.1	0.1	0.2	0.48	39.41	24.33	26.77	14.13	20.29	7.64	12.29	12.49	11.31	20.47	17.27	0.41	0.26	0.62	2	170.579	0.349422	0.00451325	0	1
SLC25A36	1.97	0.62	0.1	1.52	1.45	0.24	0.6	0.22	0.25	0.1	0.3	0.21	0.1	5.76	0.5	93.85	59.5	53.71	6.45	86.46	19.49	89.55	36.21	15.09	15.45	31.07	7.51	39.04	30.33	1.83178	51.3853	0.677855	0.0373646	0	1
SLC25A44	8.95	5.31	7.6	21.09	15.79	28.75	33.84	17.65	13.83	8.44	10.75	9.44	4.25	7.52	7.61	62.29	95.24	135.34	99.8	79.67	45.79	68.17	69.56	111.33	22.58	20.8	21.55	17.67	8.97	0.988792	10.1127	0.960184	0.00877434	0	1
SLC34A2	0.13	0.1	0.59	0.1	0.1	0.1	0.1	0.1	0.1	0.55	3.1	2.11	1.08	4.43	0.55	272.97	118.27	203.49	200.08	392.01	729.5	224.15	344.05	271.56	195.58	568.44	2.92	2.47	0.68	7.47256	1170.76	0.145009	0.0122216	0	1
SLC35E4	0.13	0.1	0.1	0.82	0.3	0.85	0.1	0.15	0.1	8.19	0.33	0.28	0.41	0.2	0.4	85.35	113.89	159.01	22.35	86.76	43.78	19.6	38.42	204.58	44.34	91.29	133.73	11.67	20.18	2.93182	751.545	0.0167535	0.0353877	0	1
SLC39A9	0.13	3.07	1.47	0.78	0.24	0.48	2.06	1.2	0.46	0.44	1.77	0.9	5.16	0.2	3.07	8.61	10.73	13.14	5.8	35.02	18.44	16.33	9.27	2.38	10.4	13.09	15.29	17.08	9.01	1.49839	8.36344	0.628666	0.0446718	0	1
SLC3A2	3.15	22.17	10.42	4.48	11.22	12.82	11.55	18.09	3.86	2.03	1.79	0.56	8.99	5.28	1.17	236.17	166.75	268.29	233.33	319.55	325.64	269.96	179.55	279.69	424.78	120.78	593.51	114.44	92.55	0.335758	21.5533	0.187621	0.000384005	0	1
SLC7A5	0.13	0.1	0.1	0.77	1.06	3.12	0.88	1.34	1.1	0.3	0.53	2.33	3.34	0.2	1.04	4.92	2.48	4.46	7.36	5.16	2.86	3.92	0.1	1.33	1.83	0.96	2.54	0.55	1.25	15.7045	29.2397	0.105722	0.0326838	0	1
SLC7A6	0.13	0.25	0.1	0.88	0.6	0.39	0.71	0.36	0.37	0.72	1.48	1.63	0.35	17.14	0.46	42.94	21.56	20.56	72.26	50.82	11.97	25.11	25.62	23.08	9.35	21.3	11.88	14.56	8.4	30.5938	184.415	0.373015	0.0210871	0	1
SLC7A6OS	0.13	0.1	0.1	8.09	5.62	3.48	0.49	0.3	1.24	0.1	5.59	8.88	0.48	0.2	0.71	65.68	79.82	79.47	205.98	178.64	15.91	161.42	66.5	86.15	52.01	72.9	34.24	35.79	16.05	23.3409	879.736	0.369475	0.0170369	0	1
SLMAP	0.13	1.47	2.49	0.64	0.73	0.2	0.28	0.13	0.93	0.4	0.1	0.1	7.95	0.2	0.1	17.48	19.95	11.59	8.37	23.2	19.74	40.64	9.67	13.37	3.3	7.2	11.35	27.31	27.64	1.53117	11.6366	0.773361	0.0352409	0	1
SLTM	0.13	3.14	0.97	9.21	7.68	9.7	2.66	1.72	5.54	0.78	2.72	7.42	2.59	3.06	0.58	30.53	35.62	23.48	27.52	40.24	9.02	3.78	63.84	24.63	16.51	3.65	9.34	26.23	23.68	2.4145	17.9344	0.331968	0.0420394	0	1
SLU7	2.32	7.53	4.12	214.61	119.73	145.63	39.24	49.91	122.61	51.78	136.98	208.76	27.91	9.44	26.85	62.16	58.83	53.88	88.87	49.17	45.75	38.31	22.56	42.59	9.65	13.66	30.76	28.75	34.14	14.6543	9.47674	0.305062	0.0137272	0	1
SMARCD2	0.13	1.02	1.96	1.47	1.07	2.32	2.11	1.42	4.79	1.83	3.45	9.5	0.97	0.2	5.61	13.3	14.49	22.37	1.79	7.05	6.7	3.26	12.35	26.96	8.13	16.65	5.9	0.82	0.14	3.92605	11.6676	0.296608	0.0347688	0	1
SMEK1	11.15	5.32	8.79	4.47	3.27	6.65	1.96	2.04	5.66	8.16	5.41	1.68	3.01	5.81	4.58	119.73	112.3	136.24	31.38	156.16	91.42	86.35	41.59	52.65	8.14	45.66	13.92	12.7	10.49	0.447743	9.51868	0.0469976	0.0263333	0	1
SMG5	0.13	1.05	0.1	0.52	0.43	1	0.25	0.22	0.14	0.1	0.1	3.46	2.34	0.2	3.83	31.21	25.26	63.71	16.33	10.65	19.4	16.48	12.1	42.98	30.95	11.03	14.41	3.58	4.92	5.75977	59.6804	0.0981656	0.0236025	0	1
SMG6	1.55	1.32	1.16	3.3	7.13	8.76	3.52	2.24	2.43	4.09	3.28	7.32	2.64	0.2	4.99	9.83	7.26	7.3	2.94	10.46	3.82	7.43	3.01	9.62	4.35	19.12	3.25	1.26	0.1	2.81948	5.76179	0.23557	0.0397728	0	1
SMOX	0.13	0.1	0.1	1.82	2.97	4.12	5.12	2.06	4.38	0.1	0.6	2.76	10.12	3.7	1.25	110.2	44.72	61.34	6.18	35.48	91.6	17.49	25.56	22.49	74	19.91	56.76	18.43	7.28	40.5227	420.636	0.118785	0.040112	0	1
SNAI1	0.13	1.34	0.1	0.14	0.15	0.1	0.15	0.1	0.1	0.1	0.1	1.52	2.58	7.81	1.97	51.38	35.67	73.84	33.48	88.87	54.46	17.19	50.63	132.41	63.44	42.46	3.95	0.22	0.15	6.63057	111.841	0.155756	0.00914182	0	1
SNAPC4	0.13	0.21	0.1	0.18	0.12	0.39	0.2	0.15	0.17	0.1	0.3	0.27	0.43	0.2	0.53	7.08	2.58	13.9	3.87	4.73	13.62	8.62	4.87	11.3	12.14	11.12	5.35	1.14	1.36	2.4375	58.1591	0.072441	0.00500977	0	1
SNF8	1.83	1.9	5.35	2.26	1.69	3.43	1.51	4.65	7.75	0.43	6.48	1.93	16.97	0.2	0.49	153.43	80.85	129.33	44.93	85.13	75.49	75.83	116.3	226.78	52.41	37.69	213.55	101.3	70.23	1.61812	32.384	0.717219	0.0140737	0	1
SNHG3-RCC1	2.55	2.17	6.65	1.91	4.01	2.4	6.16	0.52	3.68	1.13	11.26	5.26	0.83	0.2	8.13	15.64	5.35	22.82	32.03	18.37	45.36	14.89	15.82	23.88	44.93	13.74	13.19	4.91	2.87	0.951187	6.06452	0.944537	0.0278529	0	1
SNRNP25	17.2	15.14	0.74	2.73	1.79	4.66	0.68	0.45	1.18	0.44	1.25	0.34	0.56	7.29	1.95	131.21	102.95	138.68	451.19	212.44	206.96	185.64	525.07	123.7	127.44	388.65	78.4	48.56	42.31	0.229897	21.3856	0.133158	0.0254709	0	1
SNRNP27	10.32	18.28	5.74	15.79	8.53	5.41	18.7	15.24	5.9	40.24	28.41	9.98	0.51	23.63	12.35	52.07	57.03	104.66	21.5	53.17	117.09	14.46	41.19	73.84	114.97	41.76	36.9	71.77	79.4	1.01492	5.49378	0.979747	0.0325264	0	1
SNRNP70	0.13	0.8	1.27	5.87	3.75	3.31	0.76	0.78	0.6	0.37	7.15	2.08	1.54	6.65	1.28	23.12	13.72	16.26	16.83	11.9	28.08	19.93	62.21	19.21	50.88	10.32	32.27	2.09	3.22	3.9375	33.776	0.216213	0.0321604	0	1
SNRPB	43.95	29.3	36.78	27.47	32.37	44.68	24.02	57.32	24.21	3.83	7.39	22.85	7.33	38.77	45.13	249.55	291.84	193.53	781.51	1221.74	708.14	1172.16	1172.16	877.64	691.48	559.65	386.72	67.54	29.87	0.777606	19.6295	0.477732	0.00965258	0	1
SNRPC	2.93	0.46	15.12	12.16	6.31	9.92	46.98	13.95	22.6	1.37	22.5	6.59	1.1	6.57	2.75	679.47	1172.16	985.47	487.04	607.17	525.07	644.25	996.41	867.73	426.99	554.9	913.35	331.84	215.86	0.689222	117.086	0.661992	0.000351914	0	1
SNUPN	0.13	0.9	0.1	0.41	0.42	2.22	2.76	6.87	1.14	0.54	1.09	0.28	0.91	0.2	15.78	97.67	93.42	200.08	110.97	139.64	41.09	113.39	159.01	104.32	188.03	280.76	57.54	45.27	51.59	11.396	368.877	0.427816	0.00386258	0	1
SNX8	0.13	0.35	0.1	0.21	1.93	0.34	0.51	0.22	2.05	0.1	0.1	0.1	0.1	0.2	0.1	30.76	18.37	50.88	6.2	39.96	88.77	11.47	14.81	62.69	35.41	12.17	67.42	29.69	5.95	0.646552	174.682	0.387798	0.0472078	0	1
SON	8.6	3.95	4.84	17.82	13.5	15.59	6.52	10.27	15.28	6.46	14.15	23.61	6.71	16.34	9.16	38.18	55.59	62.63	23.48	50.96	29.5	32.58	8.42	18.7	17.56	36.53	10.94	32.12	28.94	2.40742	5.86748	0.140767	0.0164661	0	1
SP1	1.71	5.97	2.81	7.75	5.6	5.12	6.5	5.19	14.28	12.01	13.78	12.68	11.49	3.96	11.4	45.21	41.31	37.02	14.55	27.74	38.23	25.92	27.29	26.43	17.42	54.32	12.13	5.96	8.85	2.82626	9.24101	0.0569459	0.00171677	0	1
SPCS3	1.29	2.17	1.31	0.22	0.1	0.11	0.26	0.1	0.1	0.3	3.2	0.1	0.75	0.2	0.41	10.07	18.23	15.38	19.21	15.35	24.28	20.97	40.35	19.51	11	13.24	18.6	18.39	21.5	0.22956	11.8691	0.00904642	0.00443391	0	1
SPINT1	0.13	1.24	1.04	2.54	4.33	2.01	2.18	0.48	0.75	0.49	1.18	4.44	24.22	0.2	3.26	37.25	19.71	31.18	51.57	72.9	56.86	130.39	110.45	60.97	113.39	31.16	83.02	38.33	43.92	9.99585	81.0068	0.315374	0.0139146	0	1
SPSB2	0.13	0.1	0.1	0.1	0.19	0.1	0.1	0.1	0.1	0.1	0.1	0.78	0.1	0.2	0.1	1.42	5.36	5.79	7.17	10.11	14.32	11.93	18.46	20.66	28.03	0.51	74.54	2.86	5.73	2.68182	102.281	0.38292	0.0482729	0	1
SPTY2D1	0.13	0.1	0.98	1.64	0.49	0.89	0.32	0.39	0.62	2.32	1.46	1.44	3.31	55.12	0.1	44.03	41.56	30.51	36.76	24.24	14.99	21.91	3.39	8.11	3.14	32.08	2.6	2.39	2.87	37.1715	58.7648	0.399499	0.02097	0	1
SR140	2.29	8.95	0.62	4.84	1.12	1.37	2.19	3.54	2.45	3.67	3.5	6.15	3.96	4.66	2.91	41.59	34.02	46.46	57.99	44.07	22.75	20.58	10.37	15.4	36.11	29.75	20.3	45.01	62.63	1.11804	8.25747	0.845603	0.00637511	0	1
SRR	0.13	2.71	0.1	1.7	0.87	1.44	0.83	2.34	1.21	20.99	0.42	0.74	5.13	3.6	4.78	57.77	67.59	57.67	112.13	91.6	47.67	26.55	60.82	106.88	43.07	44.14	65.25	95	90.39	3.6352	66.4091	0.120852	0.0019865	0	1
SRRD	0.13	0.32	0.7	8.95	7.85	9.86	15.7	19.32	15.5	4.93	9.82	11.24	26.03	0.2	16.05	40.5	59.22	51.38	38.98	103.65	76.01	129.98	136.24	26.66	97.77	149.22	115.75	50.36	112.03	34.9043	215.718	0.0960398	0.00749898	0	1
SRRT	0.13	0.41	0.1	0.99	1.19	1.48	2.88	0.77	3.03	1.25	0.51	8.16	4.35	0.2	2.47	36.14	43.33	57.38	92.88	70.99	139.89	127.02	161.14	53.22	35.99	141.81	11.97	10.12	5.86	17.7891	409.001	0.132486	0.00919638	0	1
SSBP1	50.82	6.14	10.59	4.02	3.08	3.54	32.8	4.56	7.81	0.74	23.34	7.44	8.06	89.61	1.37	56.22	267.5	77.82	259.76	114.44	118.27	80.39	118.44	143.13	122.4	61.34	479.81	954.11	1079.75	1.18224	5.73196	0.887621	0.0299984	0	1
SSNA1	22.98	34.26	5.76	155.92	220.25	227.52	88.01	70.1	62.04	1.19	8.61	38.42	56.76	6.34	41.19	168.66	100.8	180.45	132.58	66.28	33.84	83.26	80.85	140.98	172.59	52.86	356.38	68.5	38.44	1.69893	5.25173	0.35206	0.0133475	0	1
SSR1	9.65	8.35	5.7	15.75	12.22	8.9	20.51	23.48	28.27	32.95	35.48	21.04	35.86	76.82	30.73	35.15	27.23	25.3	44.41	92.55	47.41	40.79	49.21	18.29	26.9	35.86	19.22	22.4	17.31	5.20411	5.09896	0.0716847	0.0184019	0	1
SSSCA1	0.13	0.9	0.1	3.49	2.35	1.21	0.61	0.36	0.1	0.1	0.1	0.1	0.1	6.95	0.1	311.61	222.47	340.41	368.44	317.2	537.82	294.78	236.17	423.22	222.47	297.9	228.79	30.16	19.98	4.81195	862.226	0.512567	8.20918e-05	0	1
ST3GAL2	0.13	0.1	0.1	0.11	0.11	0.21	0.12	0.1	0.25	0.1	0.3	1.37	0.37	3.73	0.67	9.83	14.1	11.53	25.67	7.15	19.96	6.65	5.15	17.75	18.26	1.32	6.92	4.7	2.47	13.9545	113.529	0.174411	0.0152636	0	1
STAG2	0.13	0.1	0.1	0.12	0.1	0.1	0.2	0.13	0.14	0.32	0.32	0.18	0.1	0.2	0.38	5.25	8.63	4.66	3.29	11.64	16.89	12.22	6.72	16.94	8.23	2.51	5.64	20.42	22.15	1.95455	80.1488	0.19612	0.013449	0	1
STAG3L4	0.13	0.1	0.1	0.1	0.1	0.1	0.1	0.14	0.41	0.1	0.1	0.19	0.66	4.92	0.1	18.84	44.18	29.35	30	25.92	14.97	71.39	35.21	33.13	17.73	12.2	9.02	5.54	12.05	13.3409	275.14	0.367064	0.0102951	0	1
STAM	0.13	0.24	0.1	0.69	0.37	0.1	0.36	0.58	0.34	2.23	0.32	3.65	0.1	4.37	3.93	63.08	41.44	69.88	19.56	42.76	19.7	50.96	12.94	18.47	5.64	43.13	9.62	20.01	24.8	19.2287	224.89	0.057474	0.0168264	0	1
STK40	0.13	0.32	0.61	8.54	10.11	9.66	7.59	11.58	6.46	1.43	17.86	11.53	2.11	15.35	3.71	2.65	5.22	3.01	13.08	15.69	7.64	5.01	4.31	17.79	10.87	1.96	4.27	0.37	0.77	23.1368	22.4434	0.0904223	0.0408954	0	1
STUB1	0.13	0.4	0.1	1.2	6.62	1.03	1.58	0.17	5.08	0.5	4.14	0.37	0.1	0.2	0.1	28.08	55.82	32.55	4.98	19.13	15.48	5.55	42.72	36.33	14.15	11.26	25.22	15.8	9.68	0.916667	115.173	0.879571	0.0294169	0	1
STX5	0.13	0.28	0.1	0.62	0.51	0.6	0.81	0.38	0.67	0.56	4.39	1.49	0.46	0.2	3.74	6.3	2.46	8.49	18.15	8.34	13.26	1.35	5.18	14.63	10.78	11.42	6.7	3.53	2.05	8.66176	53.6684	0.230476	0.0128881	0	1
STYX	0.13	2.37	4.18	1.66	0.81	0.12	1.05	0.3	0.76	0.1	2.04	0.22	2.84	0.2	1.95	44.65	14.89	27.97	1.96	25.74	14.03	11.14	5.2	20.05	26.57	31.61	2.19	8.22	10.86	0.584955	9.13759	0.49308	0.0317755	0	1
SUPT16H	1.7	2.59	1.56	2.03	0.58	0.51	3.05	0.83	1.47	10.6	0.62	1.79	0.71	0.2	5.48	21.89	31.56	21.82	4.74	35.99	23.88	17.4	25.93	13.11	27.4	7.16	39.33	20.04	23.52	1.04872	10.7636	0.949817	0.00637127	0	1
SUPT4H1	0.13	0.6	1.46	2	0.2	1.71	1.6	0.35	0.78	0.76	3.38	2.71	2.89	4.36	1.1	166.47	128.76	148.03	50.16	84.32	120.61	109.6	108.01	135.76	183.2	54.57	55.55	44.14	45.66	3.78767	160.584	0.0628404	0.000574627	0	1
SUPT5H	0.13	0.25	0.51	3	3.59	8.44	1.79	3.29	3.7	1.57	0.46	2.98	0.94	4.61	0.78	65.29	73.92	94.18	48.85	51.38	32.46	93.56	97.77	122.61	147.56	11.73	55.71	18.3	28.1	7.84551	257.194	0.119292	0.00754357	0	1
SUPT6H	0.13	0.24	0.1	0.72	0.68	0.73	0.76	0.63	0.46	1.52	0.66	1.72	1.22	3.38	0.92	21.74	14.42	8.88	26.84	7.84	8.67	5.36	14.59	23.69	9.92	6.55	6.28	0.94	1.49	11.5532	86.1702	0.0517258	0.010861	0	1
SURF6	0.13	0.21	0.73	1.87	0.29	0.3	0.25	0.14	0.54	3.03	0.73	1.89	0.71	0.2	0.1	45.44	27.34	51.49	85.56	51.03	3.45	46.11	75.68	26.17	75.21	27.27	24.58	24.3	22.79	2.03271	131.202	0.503108	0.00879128	0	1
SUV420H1	1.74	2.77	0.1	4.19	3.12	4.5	0.98	1.89	0.28	1.12	5.2	1.08	0.4	0.2	0.59	14.21	3.76	17.37	14.23	5.21	3.15	15.93	9.2	14.65	22.5	20.44	8.06	14.72	15.11	0.369306	8.32084	0.217758	0.0145279	0	1
SYS1	3.24	4.57	2.57	7.49	8.6	3.68	11.08	2.63	7.66	2.54	4.58	0.79	7.11	42.56	24	96.75	114.12	51.69	50.54	43.58	50.67	54.6	64.1	25.05	16.78	10.31	55.49	13.71	14.58	5.38006	15.1915	0.230078	0.0216151	0	1
TAF11	0.13	1.18	0.86	11.74	7.37	16.58	9.7	7.79	1.73	4.08	3.66	7.03	0.84	0.2	0.1	140.27	142.9	228.03	224.86	113.74	112.9	93.71	248.28	199.57	116.87	125.56	131.99	74.26	105.87	2.82373	219.525	0.537446	0.000432708	0	1
TAF13	0.13	4.48	0.1	0.12	0.1	0.1	0.1	0.1	0.1	0.77	0.1	1.14	20.01	0.2	0.1	170.82	189.72	48.28	6.81	245.09	193.82	42.72	169.42	154.05	74.54	272.97	6.89	24.52	32.58	3.41561	90.8072	0.549347	0.0185712	0	1
TAF1C	0.13	1.56	0.1	1.4	0.56	0.52	0.2	0.69	0.32	0.1	1.26	1.88	0.68	0.2	4.37	7.98	14.1	13.09	2.28	5.59	10.16	4.8	7.21	7.9	16.37	5.69	9.2	3.31	3.45	2.98743	14.5003	0.35887	0.00895797	0	1
TAF3	0.13	1.67	0.68	172.59	151.48	120.3	17.85	15.68	52.94	16.05	87.45	137.65	14.19	4.48	24.86	18.09	19.41	24.58	5.24	48.1	43.33	36.99	13.61	9.29	3.73	9.6	8.38	0.42	0.57	54.7923	25.5099	0.280449	0.0474564	0	1
TATDN3	2.58	0.41	0.55	0.38	0.15	0.9	0.11	0.27	0.28	0.33	0.1	0.18	0.8	0.2	0.1	5.35	0.67	1.43	13.06	10.43	15.53	5.22	9.82	19.53	9.62	6.08	3.81	10.55	14.1	0.271186	7.453	0.222117	0.0480168	0	1
TBC1D13	0.13	0.42	3.28	0.51	0.88	0.8	0.45	1.05	0.25	0.1	1.43	0.1	1.09	0.2	0.52	29.78	54.94	50.19	13.42	30.97	36.21	38.33	7.45	47.7	40.38	25.01	29.67	11.74	9.34	0.374021	26.6589	0.406128	0.0029339	0	1
TBCC	15.46	18.07	18.41	99.26	105.23	156.85	142.46	66.21	65.36	34.52	109.43	49.84	53.37	6.55	59.33	215.16	258.85	342.06	172.94	355.09	518.09	274.86	166.75	474.77	729.5	397.15	39.07	18.23	13.61	2.44162	20.5056	0.141351	0.0057492	0	1
TBRG4	0.13	0.33	0.1	0.87	2.17	6.09	1.82	0.92	1.11	0.1	0.98	4.46	15.81	6.05	0.5	27.59	21.01	8.61	14.22	41.9	15.09	36.21	14.66	3.75	7.57	50.46	100.8	20.77	24.58	35.9196	117.404	0.151031	0.0336539	0	1
TCEB2	1.94	12.24	10.04	2.23	2	1.84	0.61	0.68	0.54	9.77	4.76	1.45	2.05	12.29	12.36	169.17	126.07	146.78	180.04	166.06	218.57	317.2	285.48	371.58	371.58	139.64	474.77	492.61	346.99	0.871697	28.0629	0.825731	0.00196498	0	1
TCF25	0.13	1.92	4.91	14.58	14.63	12.26	3.78	4.39	10.75	4.62	23.55	18.45	1.26	3.71	15.23	18.66	3.88	14.63	36.14	21.42	18.16	19.86	33.98	8.09	15.35	5.34	8.8	3.43	0.57	4.16487	7.66105	0.212056	0.0283052	0	1
TCOF1	3.71	4.13	4.26	48.65	64.1	71.39	29.95	18.53	53.26	13.15	57.44	97.34	24.47	6.6	38.29	9.04	10.59	28.01	31.02	17.51	23.16	43.55	9.44	14.18	15.99	23.2	7.54	0.37	0.85	10.3326	5.08693	0.166489	0.0230809	0	1
TESK2	1.39	2.58	3.07	5.17	8.21	2.46	4.2	3.88	8.34	2.26	5.12	4.06	7.05	0.2	3.65	52.86	23.82	37.07	16.35	27.62	104.32	50.16	9.27	31.98	30.35	17.43	4.71	5.15	4.06	1.59375	15.5435	0.452459	0.0489411	0	1
TFAP2C	0.13	0.24	0.1	0.12	0.32	0.49	0.17	0.1	0.44	1.75	0.52	2.31	0.71	5.12	0.1	53.47	139.16	98.98	104.09	158.3	104.44	40.5	52.77	77.02	10.91	261.62	9.94	48.8	62.69	13.1489	639.029	0.211038	0.0311894	0	1
TGOLN2	0.13	1.97	0.49	4.61	5.79	4.28	2.51	1.61	5.89	1.9	1.81	8.31	0.76	0.2	3.76	22.6	29.33	24.87	30.6	32.17	61.29	24.71	24.15	30.46	8.27	27.14	5.4	1.23	2.12	3.77317	33.2317	0.33533	0.00298216	0	1
THAP11	3.56	3.74	0.1	17.14	17.34	19.91	6.25	5.96	5.78	4.96	1.55	2.28	14.54	28.84	22.58	180.84	312.39	323.08	34.02	180.84	406.75	448.68	356.38	263.93	137.65	312.39	33.23	21.17	21.35	6.91622	108.979	0.0864349	0.00355331	0	1
THOC5	0.13	1.51	3.2	0.38	0.23	0.44	0.41	0.15	0.66	0.86	0.41	0.68	0.1	3.46	0.1	25.88	30.6	25.59	56.4	84.59	131.41	62.74	85.01	89.3	59.26	63.71	32.41	2.96	9.87	0.672521	40.2605	0.679686	0.00588372	0	1
THRAP3	1.53	0.81	1.38	1.71	1.33	1.22	1.01	0.39	0.4	0.4	1.05	2.89	4.94	0.2	0.36	5.67	3.19	14.9	17.37	8.75	6.83	7.51	5.31	8.52	7.26	1.04	2.51	6.07	2.46	1.69153	6.33065	0.553167	0.0363256	0	1
TIMM10	2.22	7.37	22.55	2.31	6.81	5.51	6.54	11.59	5.99	19.09	4.04	8.81	6.37	6.86	3.7	210.35	275.85	235.57	838.9	150.59	215.86	222.03	193.05	373.27	313.42	186.5	295.94	208.05	182.75	0.600653	27.2845	0.452601	0.0295786	0	1
TIMM13	4.23	4.21	6.18	2.39	1.71	1.05	1.69	5.4	1.22	3.41	18.45	0.93	1.4	5.06	18.83	220.25	129.14	136.58	178.25	49.73	132.58	139.64	83.9	200.08	93.22	38.59	487.04	97.34	80.3	1.34508	26.1527	0.749941	0.00400152	0	1
TIMM22	0.13	1.5	3.38	6.99	8.55	12.95	10.74	7.19	8.67	0.49	0.74	4.38	21.13	4.18	3.41	31.44	65.55	36.17	35.75	74.81	82.68	158.62	50.88	89.42	19.8	26.49	42.59	21.05	11.9	4.95509	36.5602	0.254843	0.0286493	0	1
TIMM50	0.13	0.52	1.17	3.52	5.45	2.94	3.21	4.34	3.25	1.45	5.65	3.72	0.53	3.55	11.48	170.1	183.2	164.77	152.91	211.85	220.25	189.72	174.42	190.65	163.03	43.95	273.96	81.49	45.33	7.94505	279.448	0.189755	5.1653e-05	0	1
TIMM8A	5.9	1.4	2.09	0.19	0.35	0.67	0.17	0.19	0.25	2.46	0.47	0.26	0.1	55.2	0.44	90.95	136.58	73.48	15.95	28.77	31.61	56.22	50.67	97.62	110.81	54.6	31.51	36.95	64.44	4.47284	21.7037	0.534192	0.0134505	0	1
TIMM8B	4.24	7.9	16.18	6.73	4.44	1.98	6.55	10.49	7.36	3.2	2.01	6.7	4.7	6.59	21.4	139.64	159.01	197.54	33.28	30.03	139.64	50.32	48.37	147.24	72.68	24	314.82	277.61	338.68	1.04317	10.0323	0.943377	0.040774	0	1
TIPIN	21.88	14.64	6.73	17.44	16.28	7.23	34.69	21.01	36.04	98.23	83.58	13.12	0.69	5.85	78.31	151.48	212.95	172.94	297.9	190.14	65.01	169.17	203.49	77.17	107.16	346.99	103.08	138.18	124.5	1.6989	12.5764	0.662637	0.0067104	0	1
TK1	0.13	2.24	1.02	3.91	12.07	17.19	7.14	1.75	9.13	0.1	1.8	2.62	36.19	4.25	0.1	6.45	20.39	28.52	37.35	38.56	27.57	86.88	54.76	36.07	5.99	56.86	246.66	38.08	12.65	9.54867	32.1319	0.38198	0.0271081	0	1
TMCO1	8.25	17.86	12.7	14.6	12.91	15.34	16.68	17.42	9.1	4.88	2.73	1.52	7.83	6.27	6.76	113.59	92.88	65.98	25.01	123.14	135.12	63.88	103.47	88.46	66.5	48.18	69.19	49.21	55.12	0.432492	6.5087	0.0497294	0.00393333	0	1
TMEM11	0.13	6.76	3.23	25.88	45.44	47.15	40.47	18.89	38.93	11.09	67.06	43.74	73.23	10.52	32.11	95.4	136.75	90.12	204.05	193.05	103.94	82.75	125.56	74.73	7.23	89.3	86.56	27.79	7.1	11.8281	32.4168	0.0655932	0.00714022	0	1
TMEM127	0.13	0.4	0.89	4.19	7.48	6.52	3.58	1.88	4.42	5.85	3.43	1.08	8.23	10.18	3.27	4.7	5.81	10.99	3.32	8.83	2.03	9.49	11.18	6.53	2.94	1.05	7.52	5.57	4.04	12.0211	12.8431	0.0922913	0.0230049	0	1
TMEM134	2.92	3.74	8.76	35.21	32.42	76.51	25.93	3.21	11.86	0.1	1.17	3.06	3.33	13.9	1.49	23.1	25.34	13.82	13.56	61.78	51.25	17.32	9.91	35.86	39.49	19.6	38.1	10.66	7.43	1.05934	5.50106	0.937485	0.0397644	0	1
TMEM138	26.53	25.53	3.32	22.79	32.27	16.83	59.77	77.47	62.21	7.32	107.16	25.22	5.19	5.18	4.22	131.81	196.99	137.92	7.15	89.19	59.6	115.5	97.67	65.61	181.63	36.78	149.22	40.56	86.76	0.539139	5.51487	0.375394	0.0346261	0	1
TMEM167B	0.13	4.63	2.96	1.87	0.38	1.72	1.34	2.53	0.66	2.41	9.84	0.42	0.41	4.5	0.53	36.3	33.67	26.89	88.25	20.72	38.2	97.56	38.74	49.88	20.93	94.18	45.52	29.82	38.1	0.569301	19.2647	0.525565	0.019708	0	1
TMEM208	14.52	6.84	5.12	2.36	5.98	5.47	8.9	11.67	0.91	1.91	16.55	0.59	4.21	7.9	0.1	177.05	180.04	190.14	287.11	277.61	263.13	204.58	214.61	241.33	323.08	176.16	199.57	29.95	57.77	0.362538	26.1073	0.142348	9.60044e-06	0	1
TMEM222	0.13	4.29	0.1	2.37	8.83	13.5	2.64	1.73	6.01	0.1	0.56	33.67	0.73	0.2	2.28	15.5	20.47	22.5	2.56	21.92	14.51	10.19	16.84	20.06	16.58	0.22	26.61	2.53	4.78	6.11947	9.73552	0.46375	0.0127265	0	1
TMEM49	0.13	2.84	3.86	0.86	0.38	1.94	3.19	3.56	2.24	1.78	0.66	1.81	10.9	9.93	5.53	93.56	45.47	87.61	10.85	78.4	3.87	79.89	36.41	76.1	84.51	13.77	40.47	66.35	67.68	3.09334	24.3753	0.13234	0.0226997	0	1
TMEM85	15.31	52.5	30.62	3.82	2.02	1.06	7.05	8.95	2.92	10.34	8.61	25.59	1.81	13.02	48.99	333.1	453.68	308.34	798.02	740.11	718.63	607.17	593.51	745.05	941.05	371.58	200.08	111.16	139.16	0.681271	18.3155	0.516703	0.000665894	0	1
TMSB10	0.13	8.46	7.66	0.1	0.41	0.1	0.1	0.1	0.1	0.1	0.95	1.33	62.16	60.82	8.12	172.94	245.86	58.7	460.89	151.72	84.32	127.44	320.75	288.37	242.9	751.35	317.2	776.41	348.35	6.11215	48.7593	0.216571	0.0490553	0	1
TNFRSF12A	9.83	1.75	0.1	4.66	4.96	5.17	3.53	0.43	1	0.81	0.1	3.46	0.74	0.2	0.1	118.64	70.99	102.66	68.78	68.5	268.29	119.94	149.81	96.75	13.5	199.57	30.53	2.95	0.89	0.288955	29.8279	0.349581	0.0193933	0	1
TNIP2	0.13	0.1	0.77	2.07	1.35	8.18	1.9	2.9	1.73	0.94	0.92	6.03	1	0.2	11.52	14.51	22.66	13.37	16.89	5.5	9.57	6.51	5.56	0.67	3	16.06	18.95	5.86	0.9	14.0625	31.1727	0.219445	0.0286671	0	1
TNNI3	0.13	0.39	0.1	0.15	0.2	0.21	1.43	1.26	0.1	3.92	0.1	2.89	0.1	0.2	0.1	58.5	38.59	25.76	146.12	174.42	51.07	67.68	256.7	47.11	70.76	84.87	14.63	1.79	2.59	3.97984	449.375	0.486231	0.0477669	0	1
TNNT1	7.47	3.47	2.34	4.87	3.88	1.01	2.77	0.42	3.64	0.1	5.31	2.14	7.58	0.2	14.16	7.65	16.05	14.33	49.91	31.21	8.93	42.98	29.35	34.92	17.97	32.03	10.86	4.48	1.32	1.35994	5.85973	0.701681	0.0238077	0	1
TOE1	1.49	0.4	1.33	0.58	0.66	0.69	1.18	0.31	2.35	1.05	0.1	0.46	0.82	0.2	1.93	38.59	29.04	140.27	165.05	94.73	170.82	110.2	92.42	75.35	77.02	79.22	45.3	29.06	34.24	0.794255	90.8563	0.695796	0.00430774	0	1
TOMM22	5.46	3.4	1.69	1.23	3.15	1.11	0.63	1.79	1.01	0.53	3.56	1.1	25.14	0.2	4.97	48.99	15.06	46.11	34.17	52.35	91.18	67.81	46.15	104.57	104.32	21.85	42.5	22.23	48.51	2.23294	16.3523	0.562083	0.0126956	0	1
TOMM40	0.13	0.1	0.1	0.67	1.74	0.89	1.2	1.08	1.28	0.76	8.38	0.29	3.61	0.2	6.75	44.26	35.84	40.82	6.75	10.66	26.21	9.76	15.09	58.77	57.58	4.69	73.23	30.89	17.12	24.6591	256.554	0.218195	0.0379214	0	1
TOMM5	32.22	26.14	31.64	53.57	46.63	26.26	145.63	89.3	114.12	71.77	112.9	170.38	133.23	10.95	78.93	440.15	537.82	258.85	348.35	508.74	166.47	213.55	547.14	426.99	235.57	421.03	417.65	525.07	426.99	3.27908	12.4384	0.15667	0.00117095	0	1
TOP1	1.34	1.68	2.63	64.93	48.99	31.85	23.92	11.91	20.47	15.92	17.92	37.66	6.9	6.7	19.27	38.87	55.96	43.84	18.25	14.78	15.78	23.09	21.82	18.9	28.1	10.98	2.99	13.77	12.04	9.36239	14.0163	0.127834	0.0125599	0	1
TOP3A	0.13	0.1	0.51	0.8	1.47	1.93	0.74	0.71	0.63	0.1	0.3	3.53	1.66	0.2	3.46	7.34	7.8	10.66	1.43	16.28	7.11	20.16	8.11	13.66	9.34	3.53	2.5	5.31	3.52	8.96959	38.8526	0.0935804	0.0134565	0	1
TOR1AIP2	0.13	0.19	0.1	0.43	0.38	0.11	0.59	1.78	0.72	1.78	0.29	0.59	4.08	3.49	0.56	28.27	49.36	48.73	97.44	55.59	30.35	15.26	25.78	5.76	38.12	33.13	4.38	8.89	8.55	15.5714	277.786	0.124399	0.0204357	0	1
TOR1B	0.13	0.1	0.55	0.57	0.84	0.13	0.68	2.03	0.1	1.12	0.71	4.96	1.24	3.45	0.64	246.66	177.05	239.18	79.75	236.76	50.96	153.77	167.46	262.3	258.85	223.41	36.33	37.51	36.41	9.89423	732.92	0.10926	0.000831872	0	1
TPI1	9.14	1.23	6.76	2.36	11.24	10.38	6.58	6.3	12.17	6.44	3.27	12.62	17.6	10.74	6.94	28.43	37.85	38.1	67.93	53.52	68.06	79.6	144.07	11.9	60.59	26.48	191.13	149.43	118.13	2.0972	9.81579	0.113854	0.0361629	0	1
TPRG1L	0.13	0.25	0.1	0.52	0.57	5.75	0.35	0.34	5.21	0.43	12.14	0.39	6.03	0.2	13.66	42.12	76.82	54.99	25.61	44.72	20.12	31.51	30.35	70.76	7.38	27.31	24.82	13.84	16.67	31.6875	245.278	0.247028	0.00944716	0	1
TPRX1	0.13	0.1	0.1	0.1	0.1	0.12	0.1	0.57	0.1	0.48	0.84	0.33	0.85	4.03	0.73	417.65	471.51	580.94	83.58	395.32	304.39	296.84	327.17	363.88	345.34	215.16	0.43	0.27	0.5	13.5	3141.97	0.232473	0.000771488	0	1
TPST1	0.13	2.85	8.65	0.15	0.65	0.1	0.35	1	0.1	0.1	0.72	0.1	0.1	0.2	0.1	55.86	57.72	23	6.07	28.75	74.26	6.1	25.74	86.26	74.18	69.95	3.25	16.74	5.26	0.0322442	11.9102	0.134408	0.0310252	0	1
TRA2A	1.62	9.1	3.52	1.57	0.6	0.22	1.2	1.21	1.82	5.35	5.89	0.59	1.79	0.2	0.73	68.06	104.94	99.8	13.24	47.52	120.44	47.41	11.38	80.95	11.66	53.47	13.4	35.24	33.06	0.174333	12.6188	0.0967989	0.0340023	0	1
TRAF2	0.13	0.3	1.36	11.8	10.88	23.15	4.6	3.81	14.75	1.72	18.89	10.64	2.71	0.2	10.36	19.01	8.03	27.45	7.95	7.52	5.75	38.8	16.45	19.58	31.29	23.39	12.48	1.56	4.21	10.0182	31.2676	0.14991	0.0165167	0	1
TRAF4	0.13	0.24	0.1	0.37	0.29	0.53	0.21	2.33	0.46	0.1	0.1	0.1	0.1	0.2	5.03	24.52	3.73	16.72	16.34	8.97	6.59	2.8	5.24	28.19	10.2	7.97	8.57	0.96	2.39	8.66489	76.1721	0.445048	0.0373996	0	1
TRAPPC4	12.88	10.76	31.58	5.75	6.75	6.71	10.48	6.55	6.48	6.28	0.1	0.74	0.7	7.1	0.79	147.56	134.97	118.82	294.78	235.09	287.11	125.56	309.26	171.96	49.51	213.55	157.07	198.12	264.54	0.12672	10.3133	0.0403129	0.00519795	0	1
TRIAP1	0.13	6.16	11.64	12.02	13.49	18.48	22.75	21.23	25.18	0.43	0.92	32.2	11.24	4.73	32.18	190.14	366.93	259.76	384.31	151.22	355.09	128.88	150.09	239.77	95.1	324.13	551.88	531.21	401.16	3.36099	40.2386	0.172252	0.0026765	0	1
TRIM27	0.13	2.83	0.77	4.75	4.19	4.38	4	5.86	0.78	4.34	1.7	0.1	4.07	0.2	4.86	23.29	50.19	31.47	6.99	29.54	27.97	5.93	30.23	12.8	51.91	20.31	60.76	47.38	64.03	1.8559	21.2501	0.543888	0.0162968	0	1
TRIM28	12.87	19.27	29.9	21.1	21.62	16.72	8.76	33.63	15.8	3.32	16.23	42.02	28.73	5.04	33.69	109.6	88.77	133.05	124.08	204.58	201.11	104.19	119.52	314.82	353.62	72.41	393.45	109.93	92.33	1.3235	8.02598	0.543312	0.0223564	0	1
TRIM61	0.13	2.09	3.97	1.29	2.99	1.79	3.49	0.39	0.9	1.61	0.64	8.32	3.83	10.62	3.69	99.93	91.6	53.66	76.27	29.73	24.75	31.97	81.06	64.82	32.68	128.4	61.9	56.07	64.17	3.20598	31.4967	0.0967557	0.00877103	0	1
TRNAU1AP	5.77	1.2	2.42	1.96	2.02	5.35	3.08	1	0.78	3.48	15.02	4.97	0.77	0.2	0.53	116.87	67.36	74	144.07	46.03	12.52	90.04	57.93	63.71	22.79	12.73	28.64	27.51	15.09	0.516773	20.5649	0.427746	0.0293237	0	1
TRUB2	0.13	0.79	0.1	3.97	0.9	3.08	5.68	5.18	3.6	2.25	0.1	6.07	0.5	0.2	0.98	30.73	14.79	31.92	101.11	48.65	75.42	53.52	89.87	34.35	7.52	21.95	50.5	24.89	13.4	5.69853	136.318	0.377873	0.0273178	0	1
TSFM	19.16	40.41	11.09	11.6	17.17	18.98	22.78	22.01	14.02	8.35	2.67	26.7	5.92	6.3	10.06	91.6	106.77	67.87	135.34	111.66	134.97	134.27	175.75	205.98	52.5	155.3	36.3	23.5	20.14	0.519884	5.29556	0.280131	0.0029385	0	1
TSKS	0.13	0.1	0.1	0.12	0.13	0.11	0.1	0.19	0.1	0.1	0.1	0.1	0.1	0.2	0.44	14.42	8.19	2.77	20.74	5.32	3.69	8.65	9.83	7.88	12.34	1.03	2.72	0.19	0.21	1.90909	78.3967	0.341949	0.0270539	0	1
TSPAN31	0.13	0.1	0.1	0.1	0.2	0.1	0.1	0.1	0.48	0.1	0.1	0.1	0.1	0.2	0.1	4.78	3.7	3.12	0.13	4.94	3.25	2.11	0.87	3.38	2.18	0.12	2.1	2.89	10.88	1.13636	23.6198	0.646229	0.0287916	0	1
TSR2	0.13	6.21	2.3	16.02	14.74	18.43	5.39	2.88	4.25	2.58	4.15	25.8	0.1	0.2	3.57	10.36	17.9	39.3	10.3	24.8	13.61	17.52	42.87	22.56	5.18	14.03	20.83	3.03	2.66	2.57552	6.89489	0.569723	0.0346727	0	1
TSSC4	0.13	0.84	0.1	2.35	3.83	9.11	4.36	0.65	9.08	15.09	0.4	3.37	4.9	0.2	0.1	44.44	25.67	25.71	19.71	26.26	15.02	16.49	11.06	14.19	8.13	38.33	80.48	11.09	0.94	6.00701	62.4494	0.265552	0.0067327	0	1
TTC1	4.73	2.92	2.33	39.84	12.68	10.01	56.22	28.73	74.73	25.53	20.37	43.95	14.98	0.2	10.23	30.71	74.32	93.42	174.81	142.9	203.49	149.22	15.95	74.4	74.96	1.17	115.14	143.31	104.44	5.21242	28.2934	0.263456	0.0396867	0	1
TTC9C	6.16	7.3	6.92	54.26	49.25	50.82	135.76	66.76	139.16	96.5	109.6	162.09	47.6	6.69	68.29	238.42	211.29	337.26	547.14	440.15	222.47	506.28	479.81	170.38	112.6	282.72	64.31	21.27	19.32	10.4761	47.4867	0.159095	0.00384851	0	1
TTLL5	1.49	0.74	1.55	3.32	2.13	2.25	3.95	1.49	7.17	1.76	4.13	3.9	10.69	0.2	4.54	4.36	4.23	11.32	8.6	7.09	15.68	3.27	3.75	12.22	3.49	4.79	4.12	1.25	2.73	3.83532	5.68543	0.225025	0.03748	0	1
TUBB	0.13	0.1	0.1	0.1	0.12	0.1	0.13	0.1	0.22	0.1	0.34	0.72	0.1	0.2	0.1	14.41	11.35	12.41	14.74	5.31	17.96	14.37	57.72	33.63	15.2	14.21	87.45	84.23	95.49	2.54545	174.636	0.378362	0.0467711	0	1
TUBB6	0.13	0.1	0.1	0.36	0.63	0.1	2.29	1.07	0.7	0.55	1.21	0.23	0.1	5.21	0.1	65.06	26.21	39.52	55.82	17.83	101.41	83.37	72.17	1.9	136.05	4.62	15.4	14.03	9.7	12.8182	499.14	0.425521	0.0491402	0	1
TUFM	2.8	6.3	4.97	1.91	13.68	7.8	4.74	6.4	7.27	2.48	8.95	13.57	0.74	5.69	0.58	121.3	149.43	114.97	53.88	65.06	152.64	37.51	27.93	112.3	44.72	52.41	338.68	52.18	53.84	1.09701	18.0684	0.907084	0.0128361	0	1
TUT1	0.13	0.36	0.1	0.94	1.05	0.95	0.88	2.16	3.05	0.7	0.46	0.76	0.51	9.55	0.1	17.71	9.7	13.91	20.48	21.66	21.02	8.41	29.45	14.81	10.61	25.23	6.64	0.79	1.09	13.8814	89.2096	0.390455	0.000964217	0	1
TXN2	1.78	18.45	6.82	212.95	269.96	238.42	94.68	43.53	169.42	23.52	144.94	161.77	88.77	7.69	78.65	68.29	189.35	186.88	108.89	148.32	91.87	86.56	110.07	136.05	161.42	42.39	129.98	19.68	33.36	9.34048	13.4104	0.101399	0.00202697	0	1
TXNL4B	17.06	6.43	2.86	20.01	21.89	18.31	16.24	21.54	41.31	21.06	34	12.76	5.62	0.2	0.87	53.22	68.58	63.26	195.58	86.06	79.89	151.72	128.4	48.91	65.18	28.87	37.57	31.92	17.37	0.553605	10.0363	0.463941	0.0208029	0	1
UBE2B	6.71	6.15	5.36	4.91	3.61	3.25	6.38	6.95	6.2	13.61	17.2	2.98	24.09	37.4	3.23	120.08	84.02	96.5	73.84	188.93	108.01	50.93	120.08	124.68	18.4	73.84	14.22	57.67	63.58	2.78677	15.8564	0.326445	0.00528752	0	1
UBL7	4.16	22.07	32.23	16.88	35.91	26	29.04	24.26	49.07	34.19	34.44	31.89	17.79	119.52	63.44	198.12	78.24	94.29	65.01	126.78	195.14	155.61	114.59	133.05	228.03	53.66	75.58	39.45	20.84	2.9846	6.72964	0.219683	0.00722183	0	1
UBXN1	16.67	1.54	1.26	3.02	6.68	2.63	3.4	1.55	3.73	5.75	12.91	4.63	3.8	5.84	18.86	170.38	117.74	181.91	328.31	399.42	554.9	397.15	351.79	551.88	423.22	184.52	139.64	34.49	23.73	1.27619	51.2848	0.776519	0.00362285	0	1
UBXN2A	1.61	9.49	16.1	1.22	0.9	0.13	0.37	1.34	0.44	0.1	0.1	0.23	1.68	0.2	0.1	51.3	32.83	55.82	38.29	94.73	69.5	25.01	31.2	74.1	19.23	33.84	6.13	4.51	9.19	0.0609375	5.27256	0.0608412	0.0180415	0	1
UBXN6	0.13	3.44	0.6	4.4	7.27	15.31	2.95	2.03	8.86	12.51	1.56	10.75	1.35	20.9	4.96	36.8	9.14	25.48	8.44	53.66	44.62	30.14	45.13	14.84	27.62	13.82	20.85	3.13	4.46	6.82734	20.2544	0.174705	0.0137188	0	1
UBXN7	0.13	0.1	0.65	1.44	0.6	0.76	0.84	1.03	1.01	0.53	1.62	0.47	0.77	2.99	0.41	13.38	15.78	32.44	35.72	25.62	44.86	7.2	32.76	56.31	5.44	21.86	3.42	3.62	2	3.95455	90.3006	0.295995	0.0166402	0	1
UCK1	0.13	0.3	0.1	0.47	0.29	0.47	1.4	0.16	0.21	0.1	0.7	1.03	0.1	0.2	0.57	50.88	20.14	24.5	10.63	75.58	81.28	65.36	42.76	64.03	18.28	18.14	65.61	15.92	11.97	2.68868	242.666	0.29445	0.0166594	0	1
UIMC1	0.13	3.86	0.82	12.4	9.55	1.11	37.66	10.27	44.38	28.14	1.59	85.35	32.03	22.79	103.23	15.69	67.87	88.25	5.14	40.89	53	24.02	2.89	51.3	29.69	21.84	13.38	15.41	12.18	37.9522	22.7129	0.0522352	0.0489546	0	1
UPF2	1.79	0.28	0.1	1.59	1.43	4.07	0.66	3.08	3.71	3.42	1.47	3.42	1.54	2.91	6.79	30.65	28.06	28.25	4.17	17.99	8.53	6.67	0.41	24.58	9.07	7.89	13.56	8.1	6.65	5.06682	20.8969	0.088438	0.0489186	0	1
UQCRC1	0.13	0.44	1.01	3.14	3.6	4.36	4.02	0.64	6.99	1.3	9	8.7	7.28	0.2	4.21	22.52	2.57	16.71	4.97	37.07	10.99	25.48	23.48	44.93	14.65	7.65	48.99	15.54	15.61	9.6788	36.4246	0.0965227	0.0355941	0	1
USP19	0.13	0.24	0.1	0.13	0.21	0.14	0.12	0.1	0.17	0.36	0.1	0.51	0.1	0.2	0.1	4.44	0.86	0.44	2.7	0.96	1.64	1.62	1.13	4.55	1.3	1.95	1.83	0.91	0.18	1.45213	12.528	0.58143	0.049221	0	1
UTP11L	12.26	5.27	11.61	8.95	4.87	3.35	28.46	44.98	22.89	72.68	81.28	18.12	15.93	78.17	25.33	65.01	39.99	58.1	90.52	162.73	128.61	60.54	5.81	80.08	35.75	55.71	21.71	47.83	50.63	3.54024	7.32685	0.218297	0.0362345	0	1
UTP15	2.16	0.25	1.97	2.2	2.64	0.49	1.95	4.97	3.05	1.34	4.23	1.31	10.41	0.2	1.61	17.42	59.02	14.41	3.97	28.39	8.43	32.68	7.54	40.04	45.75	15.28	24.22	56.86	43.01	2.31678	16.9944	0.528583	0.0476996	0	1
UTP18	0.13	0.56	0.1	0.31	0.63	0.33	2.07	1.95	0.96	0.74	1.9	3.56	5.64	0.2	2.68	30.49	38.26	22.85	6.61	46.08	4.36	23.75	56.31	57.54	43.24	52.68	39.8	104.8	121.3	11.4684	131.934	0.0944914	0.00930849	0	1
UTP23	2.73	3.45	0.71	4.66	3.86	2.13	0.58	0.64	0.43	4.44	1.88	3.75	0.1	4.02	0.37	13.77	8.53	25.11	43.33	9.89	60.97	19.15	18.18	13.57	20.16	31.47	9.53	8.84	12.21	0.896952	10.4551	0.87469	0.0403342	0	1
UTP3	0.13	5.35	11.92	7.46	1.92	0.47	4.04	4.59	0.16	2.23	1.64	1.45	5.58	0.2	5.36	90.73	226.78	127.22	350.23	85.75	33.36	112.9	56.6	141.81	220.25	122.24	39.62	87.08	86.26	0.542672	24.5748	0.455371	0.0267642	0	1
WARS2	0.13	1.46	0.1	4.43	4.43	1.96	4.13	7.08	8.22	14.9	2	11.56	6.31	0.2	10.33	6.27	4.66	8.31	1.75	5.41	1.27	0.91	1.84	4.92	2.42	3.8	9.56	12.52	8.88	12.6036	6.70683	0.0850183	0.0427398	0	1
WBP1	0.13	0.1	0.1	0.3	0.22	0.44	0.17	0.19	0.1	0.1	0.1	0.1	0.1	4.77	4.75	7.96	15.66	14.32	8.78	0.63	10.03	9.87	7.68	6.26	13.74	2.32	30.71	6.97	9.96	22.0909	80.3719	0.20476	0.0088807	0	1
WBP5	0.13	0.1	0.1	0.1	0.1	0.1	0.1	0.19	0.1	0.1	0.66	0.1	0.1	4.88	0.97	334.28	266.11	360.53	7.41	1.65	34.02	99.55	206.96	356.38	289.56	96.64	157.37	292.79	252.59	13.75	1696.77	0.346516	0.0482031	0	1
VCP	1.8	0.42	0.78	2.74	5.44	1.64	3.9	5.76	4.43	0.58	3.81	15.43	1.7	3.11	12.59	101.2	72.83	130.86	76.6	59.97	41.7	25.9	42.27	142.3	62.29	90.04	61.02	31.36	39.1	8.2075	76.9055	0.135408	0.00460271	0	1
WDR3	1.33	0.25	2.28	0.1	0.1	0.1	0.1	0.5	0.1	0.1	0.1	0.19	0.1	4.6	0.36	40.09	24.68	69.7	6.16	38.23	51.97	10.44	0.1	48.18	44.03	9.54	13.48	11.83	16.49	1.02008	24.2431	0.985868	0.0446555	0	1
WDR43	2.57	2.13	4.3	5.3	2.43	2.16	6.71	2.98	9.38	6.76	9.02	26.4	5.38	6.25	0.7	145.91	86.26	156.85	21.33	114.73	47.6	50.79	52.65	54.76	113.25	97.34	60.14	70.29	60.07	3.2275	28.5294	0.369062	0.0081835	0	1
WDR46	0.13	0.61	0.1	2.95	2.62	1.48	2.57	3.43	3.63	0.1	2.3	4.95	3.41	0.2	21.76	47.07	43.13	42.69	133.23	72.49	132.23	43.33	147.24	14.47	31.79	53.75	35.7	14.46	10.55	27.0714	247.214	0.257618	0.0274387	0	1
WDR5	3.2	6.7	11.84	9.87	15.8	9.82	29.1	6.17	25.37	11.8	2.8	36.38	30.73	9.3	5.72	59.02	54.38	58.56	9.05	52.94	40.58	34.54	36.53	91.06	53.61	49.39	106.46	65.55	46.73	2.83337	6.77001	0.211746	0.0045907	0	1
WDR6	0.13	0.63	0.1	0.2	0.17	0.24	0.17	0.24	0.16	0.1	1.32	0.34	2.02	0.2	1.8	0.78	4.72	3.84	8.73	2.2	5.27	2.62	0.72	2.38	7.13	5.89	1.51	0.84	1.43	3.80233	14.0423	0.225846	0.0317372	0	1
WDR73	0.13	0.37	0.1	1.68	0.29	0.25	0.39	0.24	0.1	0.1	0.1	0.1	0.1	5.18	0.1	46.03	32.27	34.82	4.77	30.31	12.49	26.12	9.7	49.02	16.23	28.15	35.79	6.27	20.99	6.85	131.777	0.471907	0.00987054	0	1
WDR74	0.13	0.53	0.69	8.11	4.14	5.18	0.62	0.31	7.31	0.1	0.52	5.14	0.1	4.51	1	51.53	40.58	71.46	92.07	89.77	72.41	108.01	103.65	91.87	76.17	102.74	114.12	30.37	16.16	5.97222	181.871	0.193644	3.92577e-05	0	1
WDR77	0.13	0.29	0.1	0.28	0.15	0.13	0.12	0.1	0.1	0.61	0.34	0.1	0.42	0.2	0.1	40.3	28.05	62.84	53.22	40.69	40.79	26.85	75.27	5.29	3.99	35.82	103.23	24.58	38.77	1.18269	216.666	0.768724	0.0134072	0	1
WDR82	10.95	2.36	2.98	12.15	11.86	15.46	10.93	5.71	14.12	9.31	6.44	8.72	18.78	7.44	12.6	22.62	24.09	32.89	74.47	33.73	46.91	32.25	36.71	29.07	21.57	57.44	12.76	9.14	8.44	2.18877	6.89352	0.15007	0.00654987	0	1
WIPI2	10.66	15.28	6.57	73.09	83.02	91.18	52.86	44.93	88.01	35.21	74.81	60.76	27.93	5.12	22.5	86.76	77.17	88.65	65.25	53.3	56.71	90.87	119.73	104.19	25.19	34.21	52.59	30.07	18.03	2.68325	6.72825	0.246954	0.00373144	0	1
VPS53	0.13	0.24	0.1	0.64	0.58	0.51	0.29	0.23	0.21	0.63	1.93	0.92	2.83	0.2	0.9	1.4	1.43	1.33	1.17	3.42	4.11	4.17	2.77	1.91	1.2	0.26	0.31	0.16	0.69	7.73936	13.4449	0.175312	0.0277349	0	1
WRAP53	0.13	0.1	0.1	1.43	6.24	2.74	1.48	0.76	2.62	2.41	4.78	1.21	0.72	0.2	5.16	37.28	46.28	84.51	5.1	58.65	9.6	26.2	22.54	90.87	58.65	4.27	6.62	0.1	0.25	16.5682	366.901	0.256988	0.0457061	0	1
VRK3	0.13	0.34	0.6	21.48	17.68	8.18	9.15	6.16	6.76	0.45	1.08	11.14	0.94	0.2	0.82	8.99	2.94	7.65	3.33	5.84	1.83	1.13	0.1	5.1	9.13	5.03	14.28	5.45	3.84	9.18224	13.017	0.391135	0.0378838	0	1
XPO1	1.84	1.13	1.71	5.38	3.89	1.68	11.41	7.36	7.9	26.73	12.6	12.62	12.9	166.47	9.49	74.81	71.39	107.48	17.17	59.11	2.86	16.24	4.51	89.77	50.75	38.31	63.33	103.65	136.58	32.2885	31.0256	0.335283	0.0469399	0	1
YIF1B	1.38	0.68	3.66	1.02	0.61	2.65	0.79	0.55	2.2	1.98	0.1	0.1	3.28	0.2	1.17	27.82	31.83	21.95	8.88	27.97	35.58	17.88	40.66	46.59	29.37	2.81	57.63	9.83	12.32	0.622815	13.891	0.560117	0.0080442	0	1
YKT6	0.13	0.97	1.53	4.86	3.61	3.88	3.09	4.54	2.84	2.31	0.1	3.85	2.24	0.2	1.44	27.71	34.14	25.04	116.5	80.3	136.75	124.92	80.95	98.74	21.54	65.36	32.76	18.97	8.3	2.20437	84.1981	0.324511	0.0135283	0	1
YME1L1	4.28	9.78	6.98	9.61	4.89	3.03	13.05	5.54	5.22	7.46	3.35	1.32	4.8	8.92	11.81	76.27	48.32	61.97	23.12	91.42	64.5	24.86	52.59	56.86	84.77	94.68	78.55	99.4	87.67	0.957106	8.80608	0.924783	0.00252753	0	1
YRDC	15.23	10.42	9.47	4.51	6.52	5.45	0.92	2.34	2.36	0.55	0.6	4.47	0.1	0.2	0.6	448.68	288.37	382.66	109.21	435.55	417.65	323.08	448.68	276.9	237.37	408.19	61.59	46.88	43.62	0.114678	29.3255	0.00308216	0.000229076	0	1
YY1	1.8	1.93	6.39	15.87	10.52	5.62	6.27	0.58	1.32	12.26	0.97	0.31	0.68	3.53	14.39	362.1	254.9	366.93	12.41	99.55	81.06	156.85	132.83	268.29	49.68	348.35	78.31	246.66	222.97	1.40143	57.4816	0.754793	0.0308989	0	1
ZC3H10	0.13	0.55	0.1	1.1	0.33	0.37	0.8	0.23	0.66	0.36	0.1	0.31	0.57	0.2	0.58	1.56	16.01	23.04	2.15	18.41	9.96	2.6	12.92	8.14	4.22	21.69	1.82	0.1	0.42	1.59615	42.2028	0.392286	0.0433115	0	1
ZCCHC17	5.02	11.8	12.87	67.93	59.39	61.74	54.89	24.75	134.97	37.28	216.87	114.59	34.02	5.42	61.65	89.19	109.21	136.75	47.88	112.13	129.14	148.71	31.85	87.08	77.47	94.43	77.28	19.76	16.95	5.4483	9.77225	0.171471	0.00156907	0	1
ZFP37	0.13	0.21	0.1	0.2	0.26	0.1	0.46	0.1	0.53	0.83	0.1	0.1	0.1	0.2	0.47	15.26	17.82	14.34	2.83	11.57	30.33	10.54	5.91	18.83	1.63	4.62	0.1	0.45	1.94	1.48295	82.8595	0.537277	0.0345593	0	1
ZFYVE1	0.13	1.38	0.1	2.1	1.09	1.47	1.59	1.13	0.67	5.14	0.53	2.6	1.52	0.2	1.34	50.19	42.94	35.02	10.94	37.96	57.77	23.13	45.24	19.23	81.87	65.48	30.27	11.37	7.73	2.63665	79.5771	0.253004	0.00533368	0	1
ZFYVE19	0.13	4.71	1.54	1.21	0.61	1.23	1.3	0.36	0.1	4.21	0.77	0.97	1.25	0.2	0.1	53.17	69.27	44.51	120.61	38.38	107.03	44.11	73.69	72.75	47.94	57.84	27.97	4.81	5.75	0.296238	31.1755	0.261133	0.00156993	0	1
ZGPAT	0.13	0.1	0.1	0.3	0.26	0.79	0.3	0.1	0.15	0.1	0.1	0.4	0.1	0.2	0.58	27.26	23.52	25.9	5.7	3.7	25.36	9.74	8.01	5.75	23.37	13.93	14.43	2.43	1.12	2.90909	142.347	0.158085	0.0169894	0	1
ZIK1	0.13	2.56	0.1	2.86	3.7	4.3	12.45	11.3	12.76	7.63	35.99	5.45	0.1	0.2	8.02	34.02	86.46	211.85	214.18	114.97	302.41	162.36	105.87	85.75	209.33	15	44.14	19.87	9.44	3.70161	150.753	0.348735	0.0203133	0	1
ZIM3	2.02	0.1	0.7	0.1	0.1	0.1	0.1	0.1	0.1	0.42	0.72	0.78	0.61	106.88	8.07	340.41	426.99	403.19	239.77	736.09	243.64	166.06	122.07	527.81	403.19	141.23	28.73	30.02	28.87	30.9415	362.713	0.402103	0.00950536	0	1
ZKSCAN5	0.13	1.34	0.1	8.32	8.01	6.96	6.9	4.79	14.63	6.26	4.41	5.51	4.88	0.2	2.22	20.68	38.5	21.93	15.89	29.28	48.1	27.79	6.44	25.93	8.81	8.19	7.27	6.06	8.28	6.11943	43.6954	0.132806	0.0136461	0	1
ZMAT2	6.99	6.91	5.12	40.24	14.67	16.65	36.04	33.64	71.26	38.18	53.26	40.47	24.71	0.2	30.16	89.94	92.33	92.2	66.21	65.68	53.75	22.95	73.15	140.12	26.05	46.15	92.55	35.7	38.04	3.76735	11.0199	0.143597	0.00800627	0	1
ZMAT5	0.13	0.1	0.1	3.99	5.46	3.89	0.62	8.63	3.32	0.46	0.1	0.31	7.61	0.2	0.52	86.35	67.02	84.59	114.28	140.12	194.59	235.09	150.59	100.32	73.09	23.35	125.17	10.46	7.41	19.6364	1049.08	0.384326	0.00785447	0	1
ZMYND19	1.77	4.2	0.1	13.52	15.89	13.03	14.62	5.09	17.06	7.13	12.41	44.75	20.52	6.41	13.37	43.04	15.75	63.58	10.23	15.96	24.8	7.32	46.5	57.32	43.82	9.27	28.27	5.03	3.42	10.5086	15.168	0.11017	0.0379033	0	1
ZNF124	0.13	0.44	0.82	4.37	4.7	1.13	1.31	2.14	0.47	1.32	10.41	2.98	0.61	0.2	10.92	16.28	17.17	21.14	7.2	1.62	1.72	6.11	17.88	2.74	18.35	13.86	9.39	2.98	1.19	7.93705	24.3434	0.325876	0.0314822	0	1
ZNF254	0.13	0.52	0.1	0.28	0.33	0.11	0.11	0.1	0.1	0.31	0.3	0.1	0.63	0.2	0.77	26.94	29.47	34.49	4.4	22.1	13.27	23.91	1.2	72.11	44.48	23.37	9.08	12.13	15.82	1.7	107.542	0.468551	0.0406582	0	1
ZNF266	11.6	6.25	4.04	7.71	8.41	8.52	6.08	10.45	7.11	11.55	6.51	8.89	32.17	5.22	3.67	46.54	40.98	47.11	5.2	45.52	78.93	70.35	23.88	60.36	76.41	3.48	24.04	25.18	22.36	1.7114	6.21405	0.549413	0.0306114	0	1
ZNF280A	1.55	0.34	0.88	0.1	0.1	0.1	0.14	0.1	0.1	1.23	0.52	5.2	1.03	7.31	4.18	487.04	564.47	1006.62	521.5	668.51	673.77	366.93	212.95	576.76	492.61	325.64	109.6	20.71	57.23	4.79783	580.584	0.0764153	0.00106875	0	1
ZNF286A	0.13	0.21	0.1	0.11	0.14	0.17	0.18	0.14	0.33	0.6	0.1	1.04	0.4	0.2	0.85	5.25	2.75	4.73	4.64	2.58	5.95	4.15	0.58	2.49	2.11	2.42	0.52	1	0.87	4.24432	23.3368	0.0953023	0.00529089	0	1
ZNF296	0.13	0.58	0.1	4.47	5.69	6.35	1.65	8.21	4.81	1.6	4.35	6.15	4.01	0.2	5.72	192.6	101.89	212.95	149.22	176.16	282.72	465.87	209.72	131.57	61.12	142.3	35.51	3.83	3.04	14.8889	715.865	0.0670418	0.0111558	0	1
ZNF304	1.53	2.61	2.34	17.85	14.08	33.67	38.91	12.03	42.5	52.65	29.57	13.88	80.67	19.21	36.26	14.47	23.04	23.44	37.49	26.8	20.37	13.83	0.94	11.22	59.6	16.39	2.03	5.82	5.02	17.3634	10.4205	0.10588	0.0471663	0	1
ZNF350	3.81	0.44	0.1	6.58	4.53	2.4	9.72	11.37	9.56	7.55	1.47	5.57	0.43	0.2	0.61	15.82	55.55	16.39	64.1	53.84	55.86	29.33	72.68	12.82	10.27	17.06	24.47	27.72	28.71	1.17414	25.3116	0.895161	0.0279518	0	1
ZNF394	0.13	0.1	0.1	6.47	5.23	7.11	7.97	5.28	5.11	0.75	6.54	21.22	1.25	4.9	17.32	232.16	393.45	587.3	166.06	266.85	266.85	183.2	149.22	193.82	82.18	175.31	67.75	45.79	39.99	101.568	2228.43	0.109006	0.0118745	0	1
ZNF408	0.13	1.63	0.1	1.98	4.21	2.92	1.28	3.24	2.21	2.29	1.11	7.54	1.11	0.2	0.1	70.91	41.35	102.05	103.23	88.58	80.58	79.4	168.66	35.12	70.18	62.35	15.87	0.77	6.75	3.60887	132.318	0.485833	0.00248328	0	1
ZNF410	8.55	2.96	0.59	9.62	9.92	7.68	52.94	8.82	42.41	36.64	18.3	17.22	17.76	7.53	33.5	114.82	80.95	171.96	49.68	128.16	84.02	237.83	67.42	128.88	50.5	173.27	34.54	19.51	21.33	4.71136	29.0193	0.0744255	0.00738521	0	1
ZNF473	13.85	0.33	0.1	3.81	4.2	4.75	3.75	1.72	9.73	5	1.67	13.23	0.77	3.66	4.56	70.04	55.25	35.39	53.98	107.34	166.06	122.95	127.22	72.41	66.28	66.06	16.78	24.8	18.69	1.16702	18.0095	0.878785	0.0050357	0	1
ZNF479	0.13	0.1	0.1	0.1	0.1	0.1	0.1	0.1	0.1	0.1	0.36	0.1	0.1	0.2	0.1	3.59	2.03	5.22	15.41	2.92	5.28	6.81	5.42	4.31	10.9	5.68	0.11	0.1	0.18	1.13636	55.843	0.646229	0.0218469	0	1
ZNF530	0.13	0.71	0.77	1.77	7.06	8.22	4.87	1.32	5.84	0.56	2.56	3.68	20.62	4.37	1.12	14.59	43.88	20.01	23.43	26.12	29.75	13.27	11.53	20.32	29.42	10.56	4.83	5.92	2.97	13.8773	41.1429	0.24622	0.00339537	0	1
ZNF574	16.23	7.78	7.51	96.88	172.94	208.76	144.94	88.58	122.07	52.45	91.79	199.22	99.1	28.21	171.53	122.61	133.97	97.67	43.68	66.14	107.34	62.16	64.5	116.5	39.17	79.47	75.35	19.41	14.18	11.851	8.07461	0.0541878	0.00239199	0	1
ZNF576	0.13	0.1	0.1	1.87	2.59	2.02	0.46	0.14	5.5	0.1	0.1	3.21	5.86	0.2	0.1	43.68	72.9	57.23	5.9	35.86	42.41	26.8	20.44	41.44	55.49	0.87	51.53	6.33	4.66	21.2955	333.074	0.228861	0.0157877	0	1
ZNF578	0.13	0.19	0.1	0.29	0.11	0.36	0.26	0.26	0.16	0.35	0.38	0.18	4.58	0.2	0.1	9.14	7.17	2.89	12.17	4.64	11.23	4.33	10.75	4.44	12.96	1.21	6.69	4.79	6.35	9.03571	52.5519	0.429005	0.011711	0	1
ZNF581	14.95	13.55	16.89	36.19	82.28	45.36	32.25	32.3	50.58	27.41	20.44	79.82	16.5	15.96	45.55	81.06	28.81	140.55	126.27	182.3	220.84	209.33	242.07	87.45	298.7	76.41	337.26	42.08	77.75	2.6079	10.1772	0.232553	0.0159625	0	1
ZNF584	2.13	1.71	0.1	18.87	46.69	71.26	26.06	10.1	58.9	5.13	2.18	26.21	0.65	6.04	25.41	23.45	49.32	25.36	97.01	46.63	134.27	48.28	77.17	49.59	7.63	36.3	45.44	18.72	31.83	11.0996	41.1867	0.149878	0.0308604	0	1
ZNF593	0.13	7.64	7.33	74.32	108.18	115.5	114.97	26.3	43.22	9.99	37.8	130.61	65.06	5.82	108.01	245.86	159.61	177.05	291.11	176.65	55.82	382.66	700.41	360.53	679.47	150.95	477.48	85.35	41.7	15.3725	61.0497	0.0768754	0.033608	0	1
ZNF605	0.13	0.37	0.1	0.1	0.12	0.13	0.39	0.32	0.2	0.1	0.1	0.18	0.48	0.2	0.1	2.28	7.07	5.42	1.64	5.14	9.35	12.31	5.37	2.76	2.63	1.54	0.3	0.85	2.03	1.2	25.2318	0.755024	0.0354099	0	1
ZNF622	0.13	0.1	0.82	0.15	0.11	0.1	0.1	0.1	0.1	0.1	0.38	4.33	33.98	0.2	0.55	59.56	66.88	112.3	70.52	162.36	236.17	198.64	223.41	23.48	8.53	58.35	42.9	58.5	46.37	27.9	316.935	0.372515	0.0407199	0	1
ZNF668	0.13	0.1	0.1	0.1	0.1	0.13	0.1	0.1	0.1	0.1	0.1	0.1	0.52	0.2	0.1	14.77	7.23	13.78	36.95	17.16	17.24	27.82	46.41	83.02	57.72	25.39	9.82	3.65	1.24	2.09091	287.182	0.355928	0.039216	0	1
ZNF675	0.13	1.95	0.1	1.46	1.2	0.12	0.27	2.51	2.45	0.98	0.1	0.34	0.56	4.85	0.1	110.64	75.49	97.56	120.08	73.48	77.02	79.47	9.45	117.89	202.21	97.01	66.7	109.21	156.57	2.01261	132.648	0.629959	0.00470826	0	1
ZNF716	4.55	0.44	0.1	0.12	0.46	0.11	0.1	1.38	0.17	0.45	0.1	0.18	0.36	2.92	0.1	13.14	15.96	16.25	6.47	6.67	6.47	4.14	8.35	11.91	5.98	5.23	0.21	3.06	1.35	0.524558	5.38864	0.599784	0.0169349	0	1
ZNF735	0.13	0.1	0.95	0.1	0.1	0.1	0.1	0.1	0.1	0.1	0.1	0.22	0.1	0.2	0.6	156.16	126.45	124.92	134.7	133.97	66.41	37.4	11.17	133.73	133.97	118.64	5.41	2.81	11.35	0.711864	272.154	0.688635	0.00236885	0	1
ZNF778	0.13	0.1	0.1	1.77	1.7	2.14	1.61	4.31	1.79	12.08	0.62	0.69	0.1	0.2	1.09	9.92	20.59	16.91	4.68	4.27	9.18	19.74	6.1	8.67	3.09	21.81	3.51	1.46	0.57	4.72727	103.273	0.191803	0.0202373	0	1
ZNF816A	0.13	2.99	0.1	6.18	14.87	4.39	15.18	13.99	10.99	36.28	5.28	1.81	6.56	4.53	1.41	8.71	45.71	15.62	16.06	26.02	2.49	30.97	29.59	10.34	18.75	19.98	29.07	22.79	35.79	3.33307	18.9927	0.18796	0.0203181	0	1
ZNF830	0.13	0.7	0.1	16.31	7.17	5.98	17.15	8.57	19.22	75.91	25.04	33.23	5.08	0.2	10.82	66.76	112.03	74.96	41.72	73.62	22.49	33.17	63.58	90.24	72.11	119.52	16.7	21.55	27.59	39.7823	225.865	0.222552	0.00219285	0	1
ZNF878	0.13	0.47	0.1	0.1	0.1	0.1	0.1	0.1	0.1	2.11	0.1	0.2	0.1	5.28	0.1	11.18	87.55	82.08	56.71	48.41	3.28	69.27	43.53	70.23	153.77	3.81	1.23	0.19	0.43	6.08571	245.384	0.471929	0.0497339	0	1
ZNF880	0.13	0.3	2.07	2.91	2.73	0.25	0.54	5.87	14.11	3.66	0.44	1.06	1.85	0.2	7.48	8.63	17.28	14.87	29.51	11.86	26	32.32	44.3	25.04	3.58	13.6	1.96	4.41	15.62	3.177	24.7625	0.409249	0.0165503	0	1
ZNFX1	0.13	1.05	0.1	3.06	2.07	1.89	1.86	0.99	2.4	0.7	0.54	1.69	0.74	3.16	0.1	25.17	6.17	31.58	10.75	6.96	13.83	9.36	5.31	14.9	40.62	12.18	4.87	5.2	3.48	3.33398	37.6768	0.283373	0.0407659	0	1
ZNHIT1	0.13	0.26	0.1	2.5	0.63	1.31	0.81	0.94	0.1	0.1	1.85	5.21	0.54	0.2	1.88	149.63	119.73	118.27	55.96	52.01	4.49	84.14	17.1	120.78	244.5	33.4	124.5	33.71	34.82	11.9847	556.592	0.242247	0.0489023	0	1
ZNHIT6	0.13	0.1	0.1	1.08	0.82	0.18	1.37	1.45	1.33	2.03	2.03	0.17	1.45	51.69	2.85	19.74	22.75	22.1	3.35	17.66	17.97	15.78	5.7	8.28	12.33	35.53	3.56	8.57	12.96	127.636	149.744	0.391683	0.0103527	0	1
ZSCAN4	1.52	0.1	0.1	5.08	0.13	1.9	0.12	0.1	0.14	9.72	0.91	14.15	14.03	771.17	1.64	954.11	1093.71	1361.28	691.48	1755.1	847.43	740.11	455.32	612.15	1186.04	355.09	0.41	18.89	0.57	349.269	1593.84	0.415874	0.00297854	0	1
ZSCAN5B	0.13	0.1	0.1	0.53	0.57	0.12	0.1	0.25	0.29	1.35	4.3	131.21	72.98	399.42	112.9	1299.47	833.71	1065.39	534.67	1486.26	1255.04	867.73	345.34	580.94	440.15	190.14	17.45	10.2	2.17	1628.43	7354.41	0.0977688	0.0079106	0	1
ZYX	0.13	4.55	4.67	40.04	55.3	38.83	52.07	60.48	93.56	22.16	77.02	90.39	34.24	51.78	167.46	19.87	45.79	10.13	6.03	17.47	58.44	75.35	59.84	35.41	18.88	87.67	65.55	25.48	18.56	27.5832	12.6849	0.0643437	0.0478364	0	1

## Sheet: Mouse(RPKM+0.1)
gene	mOocyte 1	mOocyte 2	mPronucleus 1	mPronucleus 2	mPronucleus 3	m2cell 1	m2cell 2	m2cell mixed	m4cell 1	m4cell 2	m4cell mixed	m8cell 1	m8cell 2	m8cell mixed	mMorula 1	mMorula 2	mMorula 3	Orthologs for human 5x upregulated in 4-cell	Orthologs for human 5x upregulated in 8-cell
Atp6v0d1	13.4	9.1	80.2	66.5	69.3	136.8	124.7	80.3	79.5	62.4	118.3	77	131.1	93.6	164	155.3	164.9	1	1
Bag5	9.5	20	12.4	9.6	9	109.2	115.1	130.8	90.7	216.7	143.1	21	33.5	57.5	65.2	46.4	39.4	1	1
Baz2a	16.9	12.3	30.9	24.6	24.1	22.2	29	27.4	43.7	57.4	41.3	54.8	56.6	37.7	24.8	20.7	13.9	1	1
Casc5	13.4	8	3.1	4.6	3.9	3.1	7.8	4.9	11.2	14.8	3.5	4	6.7	1.5	0.9	1.4	0.4	1	1
Cd9	11.2	7.3	6.3	6.4	11.5	27.8	55.1	96.5	564.6	526.6	164.9	557.5	337.2	250.8	223.7	289.3	158.8	1	1
Cdc6	3.7	1.3	4.2	3	5.1	18	10.4	12.7	14	21.4	31.3	35.7	42	52.5	22.8	20.4	25.3	1	1
Cdk12	18.7	10.1	14.9	12.7	16	17.1	26.4	15.7	13	23	10.7	7.7	6.4	7.2	3.7	3.9	4.5	1	1
Cebpz	34.6	19.5	21	25.2	18.5	17.7	35.5	31	22.4	18	38.7	24.1	23.7	31.3	24.8	24.3	12.9	1	1
Cfl1	96.8	61	109	113	162.1	52.3	81.2	87	199.8	173	190.1	308.6	283.3	272.7	314.6	296.9	296.9	1	1
Copb2	20.7	9.8	15.7	25.6	28.7	14.8	18.2	9.1	59	8.6	37	46.7	14.1	16.1	40.7	25.3	12.6	1	1
Ctsb	1.1	0.5	4.7	4.7	5.5	83.2	154.4	140.3	291.4	185.1	209.7	93.9	31.1	59.4	38.4	52.2	54.3	1	1
Dctn5	8.7	5.4	14.8	14.4	21	10.8	83.6	13	36.7	14.1	17.1	23.4	23.2	65.1	52.1	72.4	74.4	1	1
Ddx20	2.1	0.2	2.5	2.9	6.5	169.2	173	146.9	61.3	111.1	142	98.4	79.1	77.9	58.3	79.3	52.4	1	1
Ddx42	6.2	3.8	8.1	7.7	11.2	27.9	2.3	8.4	10.8	14.2	29.7	40.6	19.1	8.8	13.5	15	11.9	1	1
Ddx5	43.7	40.9	58	47.1	52.4	151.4	126.2	123.9	168.6	194.4	305.9	259	204.3	205.4	201.4	149.8	87.3	1	1
Dgcr14	0.5	0.7	16.6	17.8	22.5	28	23.7	17.2	15.1	12.2	22.3	9.8	32.8	15.8	11.4	19.1	20.8	1	1
Dhx8	1.1	0.7	1.4	1.9	2	51.7	39.2	50.1	50.6	35.7	65.4	33.5	22.4	29.8	20.5	17.8	31.3	1	1
Dnajb1	25.2	19	113.1	121.9	136.8	91.8	30.4	39.1	45.2	102.1	57.4	86.3	105.2	68.4	76	99.5	110.6	1	1
Eftud2	1.9	0.6	3.5	3.3	5.8	1.6	12.6	5.4	28.5	14.3	20.1	37.1	35	20.3	37	36.9	61.8	1	1
Ehmt2	0.6	0.2	0.3	0.2	0.1	7.4	5.5	6.8	21.4	17.2	33.9	36.2	44.4	27.8	27.5	21.4	25.8	1	1
Fkbp4	0.5	0.8	5.3	4.2	2.6	59.8	79.2	72.5	109.7	52.7	135.2	205.4	230.5	98.7	185.6	260.1	223.7	1	1
Foxj3	9.2	12.4	52.1	48.1	55.1	62.3	58.6	46.2	19.7	26.7	22.8	7.5	8.7	8.3	3.4	3.9	2.9	1	1
Hars	9.5	6.5	4.4	3.8	2	20.3	74.1	46.8	39.4	27.1	63.8	45.3	19.1	45.5	35	39.8	30.2	1	1
Heatr1	1	0.5	3.4	2.6	2.4	22.9	23.7	25.2	34.7	32.1	44.3	40.2	41.8	34	39.2	35.1	43.9	1	1
Hsp90aa1	111.8	51.2	77.6	72.2	90.8	9.9	18.4	13.3	32.3	24.8	16.9	85.6	107.6	14.3	119	76	38.2	1	1
Lsm12	3	2.1	1.3	1.2	0.7	25.3	9.9	16.2	21.1	60.4	30	150.9	112.8	42.2	56.8	41.1	48.8	1	1
March8	16.8	16	5.5	3.2	5	3.4	0.5	1.6	0.8	0.1	0.1	0.1	7.2	0.6	0.3	0.4	0.6	1	1
Mars	0.4	0.4	0.3	0.5	1	5.2	3.3	5.7	26.9	15.4	15.2	23.5	11	18.5	54.4	40.2	49.3	1	1
Mepce	2	6.4	36.8	28	45.2	32.9	19.5	32.6	29.5	9.3	18.6	9.9	10.9	16.8	23.9	16.4	23.2	1	1
Mfsd2a	6.6	3.6	55.1	64.7	89.3	4.5	18.4	12.4	1	1	4.1	0.1	0.1	3.4	0.1	0.4	0.3	1	1
Nefh	1.7	0.2	2	2.4	3.9	4.1	0.3	7.3	10.5	9.8	2.4	0.1	4.8	0.1	0.2	0.7	0.7	1	1
Nob1	6.2	3.2	7	3.9	7.4	168.3	223.1	299.1	148.4	141.8	184.8	145.5	122.5	227.8	108.8	126.5	84.5	1	1
Nol10	17.9	22.3	9.9	7.4	5.4	6.2	6.3	4.2	4.4	12.2	7.7	2.9	3.8	5.6	5.1	4	5.7	1	1
Nop2	0.4	0.5	0.2	0.2	0.3	62.4	88.1	74.1	86	29.4	61.6	66.1	77.7	81.2	103.2	69.2	93.1	1	1
Nsfl1c	1.7	2.2	4.7	3	5.3	7	24	14.3	29.9	26.5	51.4	42.5	47	33.8	73.5	95.1	129.6	1	1
Nudt3	6	11.4	7	4.7	6.6	27.6	25.9	16.6	36.3	38.1	27	69.6	64.2	45.2	56.6	55.9	74.9	1	1
Nup153	63.4	77.5	42.4	36	37.8	37.3	56.5	33	42.1	59.4	54.8	76.4	87.3	52.8	32.7	19.2	18.1	1	1
Nup188	7.5	6.5	16.2	14.7	12.6	4.7	5.9	3.8	1.5	2.9	3.4	2.2	4.7	2.1	3.9	3.5	4	1	1
Osbp	0.6	1.2	1.5	4.2	4.7	10.3	2.9	8.7	9.2	16.7	6.6	2.5	8.2	6	4.6	7.4	5.6	1	1
Paip2	23.1	29.1	26.8	28.7	49.1	299.1	373.1	269.4	644.7	564.6	547.6	354	485.1	442	219.9	201.4	132.8	1	1
Pdxp	47.7	48.2	39.1	38.4	44.7	110.9	158	116.9	1.2	1.7	13	2	2.9	12.6	5.9	7	6.6	1	1
Ppp2r5d	2.8	2.3	13.6	7.8	13.6	21	25.6	15.1	14.5	5.2	11.1	10.1	6.9	9.6	3.1	5.6	9.3	1	1
Pprc1	3.5	4.9	3.8	2.3	2.2	56.7	60.8	81.9	66.2	58.4	79.3	68.1	86.9	103.2	46	36.8	63.3	1	1
Pqbp1	1	1.4	3	1.7	3.8	62.6	19.4	35.2	62.5	45.3	157.7	84.4	82.3	35	173.5	173	146.5	1	1
Prpsap1	9.9	1	72.7	39.1	75.5	72.2	123.3	65	63.1	66.7	225	30.7	43	69.5	83.7	76.4	78.6	1	1
Psmd4	64.8	43.6	102.5	106.7	114.6	50.6	49.3	50.5	132.8	63.7	160.3	132.5	123.4	91.6	191.4	130.8	123.9	1	1
Psmf1	5.6	5.2	33	34.1	41.5	6.4	10.1	5	3	12	8.7	28.9	8.3	14.2	14.9	13.1	11.1	1	1
Ptrh2	3.4	1.9	12.9	8.4	14	41.4	20.8	31.8	25.3	14.3	46.1	20.8	9.5	40.2	26.7	16	36	1	1
Qrich1	0.5	0.8	4.7	4.5	3.6	33.1	38.7	63.1	26.5	19.8	13.2	34.4	37.5	31	21.6	7.3	15.4	1	1
Racgap1	39.4	53.1	42.2	39.5	38	84.5	118.1	74.2	114.6	84.2	84.8	99.8	123.3	140.5	51	40.5	36.2	1	1
Ric8	0.2	0.2	1.6	0.8	0.3	0.9	1.1	1.9	9.4	5.6	11.7	5.3	2.8	4.3	6.2	9.6	16.8	1	1
Rlf	1.3	0.3	1	1	0.3	34.7	22.2	39.6	11.7	3.6	11.2	16	14.9	20.2	10.4	7.8	9.8	1	1
Rpl8	22.6	18.6	19.8	15	24.1	319.6	408.1	279.4	2318	1944.4	1170.5	3331	2735.5	2042.9	2318	3331	2042.9	1	1
Sbno1	2.6	2.1	2.4	2.6	1.7	35.6	34.2	45.9	41	53.6	26.1	25.2	23.4	22.5	12.2	14.5	8.3	1	1
Setx	7.9	7.1	12	13.6	11.2	28.1	40.3	51.4	53.1	34.3	40.5	29.4	20.6	35.3	16.4	18.4	14.1	1	1
Sgta	2.3	7.5	25.4	17	21.8	156.8	288.6	132.5	150.3	169.2	215.3	157.1	157.1	230.8	198.9	207	286.5	1	1
Smarcc1	1.9	2.1	2.7	1.5	1.4	35.2	23.8	29.5	15.7	13.3	19.3	26.4	16.9	11.1	16.3	16.3	15.8	1	1
Smg7	2.2	5.4	4.4	8.8	5.7	9.7	16.4	12.2	9.3	9.1	19.1	19.5	13	25.6	25.1	22.8	28.1	1	1
Sms	42	50	64.5	52.2	56.1	37	59	44.7	38.8	51.5	49.2	46.9	58	22.4	118.3	69.7	36.8	1	1
Snapc2	2	0.3	0.9	3.2	1	139.9	159.7	144	30.1	83.6	111.8	25.9	67.8	49.9	36.1	55.3	66.1	1	1
Stip1	12.7	14.8	43.2	29.7	37.3	65.9	116	156.3	511	403.9	598	609.8	586.8	388.3	862.5	821.6	644.7	1	1
Tbc1d10b	4.5	8.9	4.7	6.1	6.4	26.4	16.7	8	33.3	22.5	12.7	30.1	40.2	10.2	22.4	24.2	34.8	1	1
Tmem115	0.1	0.1	1.4	2.5	0.3	5.4	0.2	0.9	5.1	1.9	15.9	0.1	1.5	2.3	5	4.5	16.7	1	1
Tsr1	2.1	1.1	10.4	4.8	7.2	61.7	98	82.3	126.3	211.3	125.6	57.1	170.8	155.8	135.6	90.9	103.7	1	1
Ttc4	3.1	0.9	9.6	8	15.3	23.3	5.2	19.8	35.2	26.1	27.9	15.4	30.5	53.5	39.3	35	50.6	1	1
Tuba1b	2	1.6	1.2	1	1.1	1.6	8.8	4.9	10.8	7.4	3.4	8.3	6.1	10.2	12.7	11.4	13.5	1	1
Ubap1	9.1	4.8	7.3	9.3	9.2	84.2	71.8	68.7	43.5	20.3	73	50.4	51.3	56.4	36.5	51.6	35.9	1	1
Uck2	2.8	2	16	14.7	39.1	311.9	388.3	481	99.5	263	115.6	27.7	53.1	80.4	69.7	83.8	76.8	1	1
Usp7	116.2	109.6	108.2	91.2	98.5	55.4	60.4	54.2	53.8	41.4	94.7	55.7	75.8	78.8	57.7	53.6	52	1	1
Utp6	4.3	7.4	4	6.3	5.1	16.6	14	14.1	11.9	16.2	25	26.1	20.8	18.2	26.4	22.1	19.2	1	1
Vat1	0.1	0.6	1.6	1.9	1.7	1.3	2.2	2.9	8.8	14.6	4	18.8	18.3	11.2	6.6	3.8	8.1	1	1
Zbtb17	0.9	0.5	0.7	1.1	2.6	40.7	53.2	48.6	56.8	50.3	74.9	64.1	72.2	79.5	38	45.4	66.7	1	1
Zfand3	51.2	39.4	21.2	26	26.4	4.6	4.7	5.6	14	19	19.4	35.1	17.6	25.8	21.9	26.2	22.1	1	1
Zfp386	0.1	0.1	0.1	0.1	0.1	30	6.3	67.5	14.3	47.9	13.6	1.7	2.3	19.9	11.7	11.3	6.9	1	1
1810013L24Rik	29.7	27.9	43.3	50.4	48.5	98	110.9	82.9	94.9	79.4	117.4	34.7	79.9	126.5	53.1	45.9	28.2	1	0
2610507B11Rik	0.9	0.8	0.7	0.8	0.6	1.2	3.1	1.6	2	6.5	1.1	3.3	4	1.8	0.9	0.7	0.5	1	0
AA415398	10.8	4.7	10.2	13.9	9.8	65.1	19.8	23.8	0.1	0.1	1.8	1.2	10	12.1	1.2	0.2	0.1	1	0
Aco1	1.3	1.5	7.9	9.9	8.4	3	0.2	0.8	1.2	1.1	5	6.1	0.1	2.1	6.8	6.2	12	1	0
Actr3	28.7	26.8	44.1	48.1	52.8	52.2	38.2	42.4	24.6	12.9	15	26	23.4	14.9	32.5	35.6	18.4	1	0
Adar	9.5	3	8.1	7.7	10.1	9.7	7.7	4.8	3.8	2.6	2.9	5	8.4	2.4	2.4	1.7	5.4	1	0
Aff1	3	1.3	6.4	6.8	8.1	25	18.6	22.7	13.3	22.7	12.3	21.8	16.9	20.5	4.1	4.2	5.9	1	0
AI314180	29.1	26.2	23.2	20.2	28	7.6	8.9	10.9	8.2	6.5	12.1	8.2	15.9	9.2	9.6	9.6	6.4	1	0
Aifm1	8	6.9	8	12.2	13.9	14	38.3	13.3	22.5	17.2	48.5	0.1	13.1	8.6	30.3	25.8	16.2	1	0
Aip	10.8	18.4	3.9	13.5	18.1	28.2	53.8	41.7	26.8	5.4	17.6	41.1	33.1	25	44.2	56.8	50.1	1	0
Akna	4.7	4.1	0.2	0.2	0.2	0.1	0.1	0.1	1	0.1	0.1	0.1	0.1	1.7	0.8	0.5	0.2	1	0
Anapc7	8.8	9.8	7.5	7.1	6.5	57.2	153.1	85.6	31.3	56.2	88.2	108.1	111.5	169.6	45.9	97.9	90.4	1	0
Ankrd27	0.9	1.6	12.6	13.3	16	3.2	0.8	1.2	1.5	0.8	1.4	0.1	2.4	2.9	0.8	1.6	0.6	1	0
Anks1	1.1	0.9	0.4	0.3	0.7	2	6.8	1.5	4.6	4.7	5.7	3.9	2.7	2.8	5	1	3.6	1	0
Anxa5	1.9	5.8	6.2	11.9	8.5	1.6	0.3	0.2	8.9	1	4.3	0.1	0.1	0.1	0.1	0.1	0.5	1	0
Arhgdia	4.8	5.2	45.7	48.8	57	39.4	38	66.3	96.3	69.5	66.5	131.7	225	91.5	144.9	151.8	161.1	1	0
Arhgef12	4.1	2.3	6.3	6.3	6.1	14.2	17.9	15.1	10.1	10.1	12.9	8.7	8.5	9	6	5.5	4.1	1	0
Atp2a2	198.9	162.5	114	132.5	123.4	56.9	38.4	55.1	63.7	41.7	23.5	15	30.7	27.4	35.4	29.3	13.6	1	0
AW209491	15.4	9.7	5.7	7.3	8	21.7	16.6	24.8	41.2	58.1	16.7	22.8	24.7	11.8	7.4	2.5	0.5	1	0
Avpi1	7.1	6.1	4.8	13.2	7	44.1	19	20.9	60.5	7.4	49.8	7.4	2.6	26.7	18.1	35.8	60.3	1	0
Bcl2l1	40	31.1	104.1	79.3	104.3	13.9	11.9	23.8	19.5	13.6	2.6	33.4	42.2	4.2	10.9	15.9	21	1	0
Bcr	1.8	2	2.6	4.2	4	3.1	1.2	1.6	3.7	2	0.3	2.6	1	1.3	0.7	1.5	2	1	0
Bmp15	1256.7	959.2	862.5	1061.4	1170.5	65	34.8	59.2	28.6	2.4	12.2	17.9	12.3	8.1	3.4	1.9	5	1	0
Brpf1	7.4	3.3	2.7	2.3	1.2	12.6	10	15.1	21.1	16.3	21.4	26.8	31.8	36.4	21.2	18.2	12.4	1	0
Bsdc1	12.3	6	9.2	11.1	10.2	12.9	18	12.1	24	9.6	19.2	12.9	25	24.4	15.2	14.3	14.8	1	0
Bub1	8	5.8	8.7	9	14.1	21.4	10	15.2	18.7	21.5	23.6	16.1	22.4	13.9	15.8	12.2	6.1	1	0
Cacng7	0.6	2	0.1	1.1	1.6	0.1	0.1	0.6	0.1	0.1	0.1	0.1	0.1	0.1	0.1	0.1	0.1	1	0
Calcoco2	4.2	6.1	3.3	3.2	4.6	167.2	191.9	281.2	652.6	779.6	1688.6	2735.5	3331	1304.2	2126.8	1944.4	4869.3	1	0
Caprin2	21.4	16.8	27.1	38.6	38.1	10.6	8.8	12.3	10.4	10.9	8.2	0.1	1.6	7.3	1.8	2.3	1.2	1	0
Capzb	4.3	4	10.7	8.4	14.2	0.4	0.6	0.4	0.7	30.1	9.1	22	23.6	3.5	38.1	55.2	53.3	1	0
Cbx8	0.1	0.1	0.1	0.1	0.1	4.1	17.2	5.4	21.8	9.4	5.3	5.2	1.7	7.3	1.5	2.7	1.6	1	0
Ccnj	2.3	8.1	2.6	2.9	3.3	0.5	1	6.3	0.1	1.1	3.2	3.1	1.2	1.3	1.1	0.3	0.3	1	0
Cdc16	13.2	3.8	24.8	27.5	21.2	58.7	45.1	47.4	28.5	31.2	35.2	36.7	59.6	57	59	49.8	43.9	1	0
Cdca7l	18.2	14.2	29.7	27.3	26.7	7.2	5.3	9	0.9	10.6	0.2	6.3	0.1	5.5	0.2	0.1	0.8	1	0
Chchd3	10.2	8.6	11.2	12.9	16.3	0.9	19.5	2	3	8.3	9.9	2.1	27.4	20.3	34.1	33.4	18.2	1	0
Clip1	12.7	8.3	10	6.4	8.2	1.6	1.1	1.4	5.3	6.8	2.4	1.1	1.3	0.8	0.3	0.9	0.8	1	0
Clock	19.5	21.2	32.4	28.4	22.9	28	11.8	8.9	2	2.6	2.3	3.1	5.5	1.6	2.5	1.4	1.6	1	0
Clptm1	18.7	19.4	13.8	13.1	14.6	23.5	43.8	36.6	34.6	27.8	33.2	48.3	52.4	30.9	64.1	77.5	93	1	0
Cnnm2	0.7	2.1	4.5	6.7	6.5	33.9	105.3	49.3	22.5	9.8	18.7	1.6	11.3	13.6	9.6	13.7	11.7	1	0
Cog1	0.4	0.3	4.1	4	3.3	0.3	4.8	0.8	0.8	1.1	7.9	6	4.9	1.2	3.3	5.6	6.2	1	0
Cops3	14.5	13.3	4.2	8.9	8.9	35.4	56.4	40.9	55.3	38.5	23.4	50.7	36.3	54.6	71.7	75.6	51.3	1	0
Cops7b	1.3	4.3	9.2	8	7.6	15.7	32.8	18.5	8.5	39.5	41.5	34.6	9.2	29.2	28.1	34.7	43.6	1	0
Csl	9.4	12.2	11.6	8.4	7.9	4.4	5.7	3.2	12.1	7	9.9	19.2	9.3	16	29	33.6	26.9	1	0
Cstb	3	0.4	1.9	0.1	3.3	28.6	6.2	3.7	82.1	51.1	8.8	146.7	84.4	56.5	177.3	109	340.2	1	0
Cstf1	27.6	30.1	27.6	23.1	13.2	81.3	46.6	56.3	48.8	65	91.5	46	54	97	43.2	58.2	46.2	1	0
Cttnbp2nl	50.6	23.9	57.5	53.7	51.1	71.9	22.1	49.6	2.2	6	5.4	2.7	1.7	3.2	0.9	1.2	0.6	1	0
Cwf19l2	10.2	10.5	12.2	10.8	15.7	1	1.2	3.8	2	6.1	1.2	1.7	1.2	2.6	2.5	0.9	1.1	1	0
Cyth3	9.6	7.7	9.3	11.6	9.9	2	1.5	1	2.8	16.4	0.5	2.8	8.1	2.4	1.1	6.6	3.1	1	0
Dad1	15.8	8.4	50.9	72.9	59.5	2.6	2.9	3.5	14.7	2.9	6.9	5.7	16.6	11.8	28	17.8	50.4	1	0
Ddx11	1.6	0.2	1.2	2.1	4.2	0.1	1.2	1.3	0.1	1.3	0.7	1.2	1.1	0.1	0.5	0.9	0.9	1	0
Ddx50	7	7	8.4	9.1	15.3	18.6	18.3	12	4.9	3.8	12.9	5.1	10.7	7.4	12.5	18.7	14	1	0
Dedd2	0.3	0.2	0.1	0.3	0.1	46.1	25.7	36.7	21.9	32.3	52.9	74.4	71.1	68.1	26	49.8	73.8	1	0
Dgcr8	3	2.1	2.9	4.5	2.9	11.1	14.4	8.1	26.7	7.4	25.8	41.5	20	17.8	14.6	8.4	16.1	1	0
Dhx58	0.1	0.1	0.2	0.1	0.1	0.4	0.1	0.2	0.1	0.6	0.3	0.1	0.1	0.6	1.6	0.1	0.4	1	0
Dlgap5	20.8	16.4	23.7	27.5	27.9	7.5	6.2	8.4	8.7	12.1	2.6	8.5	11.9	4.5	5.3	10.2	4.8	1	0
Dlst	10.8	7.2	25.8	35.9	47.4	6.4	1.8	4.1	3.9	1.3	1.3	13.6	35.5	10.7	20.5	26.2	28.7	1	0
Dnaja4	73.5	84	70.3	104.1	80	2.9	14.8	6.6	0.1	0.7	1.8	0.1	0.1	0.4	0.3	1.4	0.3	1	0
Dnajc13	50	43.2	25.3	29.8	23.5	3	5.7	5.5	8.4	8.2	9	15.6	6.6	11.1	12.4	15	12.4	1	0
Dnmt3a	17.3	16	13.6	15.6	13.3	6.5	8.4	5.3	6.9	5.7	3.7	5.1	9.1	5.4	6.1	4.7	4.7	1	0
Dopey1	7.4	6	4.3	5.1	4.7	6.1	4.8	5.8	5.1	4.1	4.1	2.5	5.1	2.8	1.9	2	1.2	1	0
Dpy19l3	5.6	3.4	1.9	3.7	2.5	0.3	0.2	0.3	0.1	0.5	0.6	0.1	0.1	0.1	0.3	0.2	0.4	1	0
Dync1li2	0.1	1	1.4	0.7	1	3.8	2	1.4	14.8	22.4	11.1	10.6	7.7	10.8	9.6	10.5	9.2	1	0
Dyrk1a	15.1	12.5	37.3	35.3	48.6	104.3	99.1	103.4	61.8	47.2	33.4	10.9	22.3	52.2	19.5	13.5	14.2	1	0
E130308A19Rik	11	10.1	5.1	6.9	3.9	3.6	0.4	0.5	0.1	0.1	0.1	0.1	0.1	0.4	1.7	1.7	2.9	1	0
Ehd1	1.4	3.6	0.6	1.3	1.2	1.3	5.6	3.6	20.2	41	12.5	46.9	61.2	46.5	65	84.9	85.3	1	0
Elmo2	0.8	0.8	0.4	0.4	0.2	5.9	1.1	2.4	3.9	0.1	0.6	1.2	3.4	1.6	0.9	1.5	1.3	1	0
Elp3	1.3	1.5	13.4	23.8	21.3	1.7	2.1	1.1	12	8.6	2.3	28.7	10.2	9.6	36.9	30.5	48.1	1	0
Emilin2	5.1	3.6	15.9	15	17.1	18.7	0.6	1.5	0.8	0.1	0.2	0.1	0.1	0.1	0.4	0.1	0.1	1	0
Eml4	24.8	15	18.9	13.4	17.3	7.1	2	2.7	0.6	0.1	0.5	4.8	1	2.8	4.8	2.2	3.3	1	0
Eprs	41.5	36.8	36.7	41	39.9	16.6	41.9	34.2	28.6	87.1	37.6	49.6	39.3	30.6	42.9	45.7	26.2	1	0
Ercc3	1.2	2.5	4.4	3	6.8	13.9	6.7	13.1	21	12.5	28.3	24.7	38.3	19.3	34.3	53.8	44.8	1	0
Ercc6l	3.7	3.1	20.8	22.3	19.7	11.8	13.2	13.2	2.4	13.7	41.9	7.6	21.4	12.1	12.5	10.9	6.8	1	0
Exoc4	23.3	19.7	10.7	8.5	8.2	1.4	0.7	0.4	1.3	3.3	0.2	1.7	2.7	0.1	1.6	5.5	1.8	1	0
Fam118b	1.2	3.6	19.5	13.4	24.5	59.2	31.5	43.5	23.9	25.7	32.8	14.2	56.6	63.3	37.8	43.8	33.2	1	0
Fam168a	28.8	24.5	17.2	20.1	17.6	2.5	3.3	15.1	11.5	9.3	9.2	9.5	18	12.4	10.1	18.6	13.6	1	0
Fh1	29.8	19.6	55.5	74.4	64.8	4	2.8	8.1	4	0.7	6.4	16.7	17	5.3	15.3	17.1	21.8	1	0
Fkbp15	4.4	2.6	5.1	2.7	5.3	1.9	8.5	4.6	1	6	2.4	3.7	1.3	4.9	2.2	4	2.1	1	0
Foxm1	9.8	13.8	35.8	32.8	26.8	83.6	49.9	47.9	9.5	5.4	10.7	4.5	1.9	14.2	3.9	5.7	4.1	1	0
Fut8	4	5.9	27.2	34.7	40.2	2.2	2.7	9	0.8	0.1	0.1	0.1	0.1	2.4	3.5	0.8	2.7	1	0
Gatad2b	121.3	57.9	144.2	176.3	151.4	16	39.8	33.3	16.7	27.5	14.7	11.1	10.6	18.1	5.3	8.6	4.1	1	0
Gdi2	29.9	39.7	55	63.6	81.3	130.5	178.6	154.7	166.6	133.8	226.9	100.1	239.2	161.4	190.1	140.3	75.9	1	0
Gemin5	1.3	0.6	0.7	0.4	0.6	54.3	93.3	50.3	113.4	69.9	155	56.5	84.7	120.9	53.9	48.9	43.2	1	0
Ggps1	0.5	4	2.1	0.8	1.7	10.6	11.8	2.6	12.2	7.3	3.9	5.6	2.9	3.1	2.9	3.6	4.6	1	0
Git2	18.4	15.6	10.8	13.2	20.2	13	6.2	4.1	6.1	2.4	5.9	5.6	8.1	3.6	3.8	1.8	2.4	1	0
Gnas	38	17.4	27.4	36.4	37.7	4.6	6.2	3.5	5.7	3.9	13	6.2	12	8.2	44.2	40.3	58.8	1	0
Gnptab	2.4	1.2	2.9	1.7	3.7	7.2	21	21.8	37	86.9	44.8	70.5	45.3	52.3	48.8	53.3	28.9	1	0
Gpn2	93.1	65.2	172.6	155.8	158	77.1	130.7	34.8	21.6	17.4	42.5	40.7	5.3	33.6	30.8	24.5	40.3	1	0
Gps2	14.1	1.6	5.2	6.3	5.1	5	8.5	10	26.9	18.1	25.9	29.1	44.7	26.4	22.6	25.4	34.4	1	0
Grk5	0.8	1.9	1.4	2.1	3.1	9.3	14.7	14.9	35.9	41.1	15.5	10.7	20.9	28.8	8.3	4.5	7	1	0
Gtsf1	5.7	6.1	6.4	10.1	15.6	7.2	0.1	1.7	10.9	1	4.9	0.1	0.1	1.1	1.6	0.5	2.8	1	0
Gyg	273.5	162.1	720.8	876.7	990.2	347	88.7	118.8	1.1	15	5.3	1.2	2.1	19.6	1.4	4.8	3.9	1	0
Hdc	0.7	0.1	0.1	0.1	0.1	0.1	0.1	0.1	11.1	0.1	0.3	6.6	0.1	0.1	0.1	0.3	0.8	1	0
Hif1a	119.3	111	117.9	101.8	98.1	3.8	5.6	5.2	0.6	5.2	0.8	0.1	0.1	0.1	0.5	0.2	0.3	1	0
Hivep1	14.2	13.8	15.2	12.3	17.6	1.4	2.3	2	2.1	3.9	0.5	1.2	0.9	0.5	2	1.1	0.3	1	0
Hmbox1	3.4	0.6	0.7	0.6	0.3	5.4	2.5	4	11.7	17.8	10.9	15.2	8.8	13	4.4	8.3	4.1	1	0
Hnf1a	1.5	0.5	0.2	0.3	0.1	0.5	0.8	0.8	1.2	1.4	1.5	1	0.1	1.9	1.1	0.8	0.8	1	0
Hnrnpul1	0.6	0.3	0.4	0.4	0.2	1.7	0.3	1.3	0.1	1	0.3	0.1	2.3	0.1	0.3	0.2	0.5	1	0
Homez	0.8	0.2	0.3	0.2	0.3	0.8	0.5	0.2	0.1	0.1	0.1	1	0.1	0.1	0.1	0.1	0.2	1	0
Hspa1a	0.5	0.1	0.2	0.1	0.3	1.8	0.3	1.5	0.6	9.5	1.9	1.6	1.3	0.5	0.3	0.2	0.2	1	0
Hspa1l	2.3	0.2	0.1	0.5	0.1	0.1	0.3	0.4	0.1	0.1	0.2	0.1	0.1	0.3	1.1	0.1	0.1	1	0
Hspa4l	18.9	13.4	33.7	28	21.8	5.2	14.6	6.8	6.7	3.5	4.9	10.3	3.8	0.4	1.1	1	0.2	1	0
Hspd1	3.8	4.4	6.3	4.9	6.1	8.5	6.5	9.4	8.1	12.7	14.3	18.5	16.4	12.4	32.4	29.5	11.9	1	0
Igf2bp3	62.4	58.8	86.1	74.1	80.4	55.7	31.7	58.5	3.6	40.8	15.8	1.7	12.4	3.2	2.6	2.2	2	1	0
Iws1	2	2.1	2.4	2	2.3	4.4	5.7	7.5	13.8	12.9	6.5	3.5	8.7	5.8	6.7	4.9	3	1	0
Jag1	139	34.1	36.9	60.7	30.3	0.6	7.9	3.8	0.1	0.1	0.5	0.1	0.1	1	0.3	0.3	0.2	1	0
Jam3	41.8	33.4	17.5	29.2	17.4	12.3	28.6	27.7	1.5	0.7	6.7	0.1	0.1	0.1	0.3	1	0.2	1	0
Jmjd7	0.1	0.1	0.1	0.1	0.1	0.1	0.1	0.2	23.9	16.4	5.7	4.4	7	9.2	17	9.4	20.7	1	0
Kif13b	0.6	0.4	0.1	0.3	0.6	1.3	0.3	0.5	1.2	0.1	0.4	2.6	0.1	0.9	0.3	1.3	1	1	0
Kif22	25.6	21.7	23.6	27.7	27	82.5	80.7	72	104.9	37.9	129.6	49	37.3	109.7	45	67.4	50.8	1	0
Kpnb1	35	44.7	23.6	21.8	23	36.6	50.5	55.6	72.4	49.8	90.8	55.1	82.4	61.2	76.2	53.1	42.5	1	0
Ktn1	41.4	34.9	61.6	52.5	52	24.2	11.8	25.1	2.8	10.4	10.2	4.9	4	0.9	1.2	1	1.2	1	0
Lancl2	0.3	0.4	6.2	6.3	5.3	0.1	0.1	1.3	0.1	0.1	0.1	0.1	0.1	3	0.6	1	0.1	1	0
Lcmt2	0.1	3.5	2.9	2	1.5	27.1	7.2	10.9	2.4	2.4	14.3	6.7	8.4	2.8	2.9	3.9	6.6	1	0
Ldha	0.1	0.1	0.1	0.1	0.1	3.4	3.2	0.3	8.5	9	47.2	0.1	0.1	6.1	1.2	0.1	5.9	1	0
Letm1	13.2	8.5	6.4	11.2	8.9	11.5	4.4	6.1	4.3	3.6	4.2	2.5	6.1	7.2	11.7	12.8	20.2	1	0
Lgals8	3.6	1.9	2.4	0.1	2	5.3	2.3	5.7	48.9	26.6	29.9	49.1	73.3	49.2	55.9	52.8	31.8	1	0
Lingo2	17.4	15	14.5	12.3	13.4	3	0.8	2.4	0.1	0.1	0.1	0.1	0.1	0.1	0.1	0.1	0.1	1	0
Lrch4	5.7	2.8	39.5	29.3	40.3	13.2	31.3	14.5	6.1	20.6	1.4	11.4	3.6	8.9	3.2	3	5.7	1	0
Lrrc4	17.5	5	10.4	10.6	11.4	4.6	0.8	2.7	3.1	1	5	0.1	1.6	1.1	0.9	1.2	0.2	1	0
Ltbp3	0.3	0.2	0.4	0.4	0.6	1.2	5.2	1.9	3.4	5.6	1.6	1	2.8	1.3	2.1	0.4	1	1	0
Ltbp4	0.5	0.2	0.2	0.1	0.1	1.9	3	1.1	2.1	4.2	1.2	0.1	1	1.6	5.4	4.5	8.4	1	0
Madd	3.1	1.4	5.3	10.2	7.3	1.1	0.6	0.6	0.5	1.6	0.2	1.3	3	0.5	2.9	4.3	3.2	1	0
Maea	72	47.2	167.2	202.7	246.5	22.3	6	11.3	16.6	19	28.6	44.4	50.7	20.6	79.5	99.8	69.1	1	0
Map2k6	0.1	0.2	0.5	1.9	2.8	0.1	0.1	0.5	3.6	9.8	7.9	2	25.6	18.5	3.3	2.6	6.4	1	0
Map6d1	0.3	3.3	2.8	2.1	1.6	0.1	0.1	0.1	0.1	0.1	0.1	1	1.7	0.1	0.9	0.1	0.1	1	0
Mapk8	74.6	72.5	129.9	86.5	84.6	38.8	64.7	31.4	5.1	2.2	2.7	3.5	1.5	0.6	3	7.6	1.3	1	0
Mark4	0.2	0.3	0.8	0.4	0.5	0.1	1.5	0.1	0.1	0.6	0.2	0.1	2.2	0.1	0.2	0.1	0.6	1	0
Mcat	5.3	8	3.3	2.6	5.8	0.5	6.7	0.2	6.5	0.9	3.9	1.9	0.1	2.5	7.7	10.1	20.6	1	0
Mcl1	0.4	0.8	5.5	5.4	4.2	241.4	284.5	254.2	403.9	468.1	327.3	226.9	168.6	450.7	130.8	118.1	79.1	1	0
Mcm3	5.1	5.6	17.9	12.1	19.3	62.8	28.9	39.4	26.6	22.8	50.3	64	57.2	49.3	91.8	75.4	91	1	0
Mcm3ap	71	85.7	21.6	24.6	18.4	0.4	5.1	2.2	1.1	4.6	3.8	7.5	3.1	3.3	4	4.6	2.2	1	0
Mcm4	149.2	117.1	103.8	111.2	85.7	12.3	14.3	13.2	55.3	40.9	58.1	59.3	57.7	28.3	82.5	67	38.4	1	0
Med13l	11.8	8.4	5.4	4.2	4.3	10.1	12.1	14	12.1	8.3	4.6	3.2	4.4	3.5	1.6	1.4	1.7	1	0
Med23	16.6	16.6	40.5	40.1	28.1	11.6	17.7	14.7	28.6	9.6	28.2	16.1	24.5	29.1	9.3	13.8	8.3	1	0
Men1	6.4	10.8	3	6.1	4.8	1.1	0.5	11.4	9	11.8	34.4	0.1	1.3	0.1	5.5	9.5	14.5	1	0
Mks1	6.5	4.7	3.7	7.4	4.8	0.1	2.7	0.1	0.1	0.1	2.5	0.1	0.1	0.9	0.7	0.7	0.5	1	0
Mpg	29.5	33.3	13.1	6.6	11.3	1.3	0.4	3.2	0.1	2.6	6.4	10.5	2.5	2.7	2.9	3.6	4.3	1	0
Mpp1	0.1	0.5	0.6	1.6	3	1	4	5.7	33.5	27.7	26.1	14.3	19.5	6.6	16.8	21.9	11.4	1	0
Mrps26	17	16.1	19.3	8.1	9.5	74.6	136.9	73.2	39.7	92.3	126.8	60.3	37.4	108.1	52.7	61.2	125.6	1	0
Msl2	27.9	15.3	23.1	28.6	22.3	33.2	12.6	46	21.9	28.4	20.1	2.6	7.4	12	3.3	3.7	1.3	1	0
Myadm	4.2	4.7	11.6	10.7	8.6	0.5	0.7	3.4	18.5	14.4	7	10.4	22	15.9	15.6	8.2	10.6	1	0
Myo1e	0.6	1.8	4.5	5.3	6.4	0.4	1.4	0.1	0.1	0.1	0.1	0.1	0.1	0.1	0.2	0.1	0.2	1	0
Nacc1	2.1	0.3	4.3	5.8	6.5	4.6	6.7	2.6	2.1	2.4	2.3	2.7	3	0.7	5.2	4.6	7.3	1	0
Ncoa2	51.2	61.9	43.8	37.2	32.7	25.8	15.4	32.3	7.5	1.6	3.7	7.6	6.3	3.6	5.1	1.3	0.4	1	0
Ncoa3	60.2	72.1	56.8	56	50.5	55.1	81.4	56.4	59.2	49.5	48.8	62.7	64.4	52.3	105.8	105.3	104.3	1	0
Nisch	5.6	7.4	6	3.3	3.2	8.4	15.7	7	2.2	2.2	3.4	1.1	5.3	0.9	0.9	2	1.6	1	0
Nos1ap	3.8	1.6	0.6	0.7	0.7	0.1	0.1	0.1	0.1	0.1	0.1	0.1	0.1	0.1	0.1	0.1	0.1	1	0
Nphp4	0.7	0.4	3.3	1.9	2	0.1	0.1	0.1	0.1	0.1	0.4	0.1	0.1	0.1	0.1	0.1	0.1	1	0
Npm2	111.1	61.2	168.6	176.5	255.5	52.3	25.9	46.1	34.2	5	5.8	11.3	23.4	10.8	4.7	5.6	2.3	1	0
Nrap	13.9	6.1	8.1	7.9	6	0.9	1	0.1	0.1	0.1	0.1	0.1	0.1	0.1	0.1	0.1	0.1	1	0
Osbpl10	10	8.7	12	13.5	9.3	0.1	0.3	0.4	0.1	2.9	0.7	0.1	0.1	2.1	5	1	4.5	1	0
Otud7b	1.4	0.9	0.4	0.3	0.3	3.5	2.8	0.4	3.2	0.1	0.1	2.5	5.1	0.3	0.6	0.6	1.1	1	0
Otx2	0.1	0.1	0.1	0.1	0.1	0.1	0.1	0.1	0.1	0.1	0.5	17.6	0.1	0.1	0.9	1.8	1.3	1	0
Patl2	5.8	2.7	13.9	12.8	11.2	0.1	0.3	0.6	0.1	0.1	0.1	0.1	0.1	0.1	0.1	0.1	0.2	1	0
Pfkfb3	1.3	3.3	1	1.2	1.5	22.5	29.1	41	35.7	53.9	43.3	13	64.3	33.5	11	9.9	1.5	1	0
Phf8	4.9	4.5	19.6	20.8	27.1	6.2	5.9	4.6	12.6	1	4.5	1.7	3.4	3.9	6.1	3.4	6	1	0
Pik3ca	19.4	16.9	10.7	9.4	8.8	9.5	8.1	12.1	5.9	13.1	5.8	4.3	5.1	8.5	3.4	3.1	1.7	1	0
Pik3cb	3.4	1.2	1.7	1.8	0.8	5.6	7.8	5.3	4.2	8.1	5.4	14.2	17.1	16.8	5.7	4	4.8	1	0
Plekho1	10.4	9.8	3.2	4.4	3.3	0.1	0.1	0.1	0.1	3.1	2.6	0.1	0.1	1.6	0.1	2.4	1.7	1	0
Polr1b	0.4	1	1.2	0.5	1.1	18.8	21.3	44.3	43.7	42.9	34.1	65	61.7	51.5	81.5	86.4	92.2	1	0
Polr3b	6.2	8.2	9.7	6	4.7	14.1	26.1	14.4	9.8	32.2	13.7	15.2	8.2	20	9.9	11.1	11.6	1	0
Ppef1	2.4	1.3	3.6	4.4	2.9	0.1	0.2	0.7	0.1	0.1	0.1	0.1	0.1	0.1	0.2	0.1	0.1	1	0
Ppm1d	52.1	50.5	37.7	33.9	27.8	7.5	33.5	41.9	3.1	1.6	39.1	1.6	1	0.1	8	5.2	2.3	1	0
Ppp1r13b	0.8	1.6	2.1	4.6	4	4.6	0.4	8.4	17.4	7.5	6	3	4.9	3.6	3.3	6	7.8	1	0
Psmc2	1.5	1.3	6.4	12	20.6	11.8	40	32.4	69.2	67	107.6	183.9	149.8	123.9	254.2	250	235.7	1	0
Ptcd3	17	15.1	20.9	18.7	14.4	17.4	25.7	15.5	19.1	27.9	22.5	14.6	35.5	25.3	26.4	24.6	21.3	1	0
Pxk	38.7	54.5	29.1	29	16.3	26.1	24.7	30.1	21.4	60.9	31.4	61.5	81.3	25	43	34.1	30.3	1	0
Qsox1	2.1	2.2	0.4	1.9	0.9	1	2.9	1	4.7	0.1	0.6	0.1	0.1	0.3	0.2	0.1	0.2	1	0
Rab23	36.3	32.4	30.1	24.5	17.5	10.9	24	17.5	15	4.3	9.7	5.8	10.9	1.8	5.4	6.3	3.5	1	0
Rab5b	0.2	0.4	0.6	1.3	0.9	1.3	2.8	1.5	8.4	8.1	4.6	5.5	7.2	3.2	7	3	3	1	0
Rad50	33.9	19.9	22.5	24	30.8	14.3	10.4	15	9.4	1.4	12.9	7.4	2.8	1.4	4.3	4.6	3.5	1	0
Rars	8.3	2.4	10	14.8	21.6	85.9	129.1	126.2	115.6	88.6	405.8	119.9	199.8	189.6	202.7	204.3	109.5	1	0
Rassf3	53	40	62.4	54.1	57.7	36.4	31	39.8	8.1	24.3	15.2	5.8	13.7	20.8	13.2	9.5	4.3	1	0
Rbbp4	11	16.2	2.7	3.5	2.1	14.5	11.9	8.2	7.4	10	11.1	25.5	10	13.2	12.6	5.9	9.8	1	0
Rbbp5	23.1	20.3	39.7	39.3	37.5	8.2	0.8	5.7	24.1	42.9	8.6	25.7	18.2	43.8	19.8	32.9	24.9	1	0
Rbpms2	117.4	95.3	204.3	299.1	367.7	217.9	225.3	202.1	152	131.4	95.4	143.7	95.7	170.8	150.5	130.6	135.4	1	0
Rft1	5.9	5.6	6.6	3.1	3	0.5	0.1	0.2	0.1	0.1	0.1	0.1	5	3.4	0.1	0.7	1.8	1	0
Rimkla	4.2	4.7	55.8	55.6	86.1	22.4	15.3	13.4	9	1.2	7.8	2.2	1.1	0.3	0.5	0.4	0.3	1	0
Rnf122	1.2	0.4	4	3.7	10	16.5	26.6	16.8	14.6	16.3	9.5	2.5	7.8	11.1	1.2	2.1	0.6	1	0
Rnf187	39.4	35.8	98.1	90.4	100.5	59.9	46.3	55	18.5	15.7	8	2.9	14.7	17.4	33.8	14.8	38.4	1	0
Rnf20	52.5	76.2	44.6	32.3	29.1	102	109.3	78.2	37.7	44.8	72.2	29.1	59	41.1	32	26.7	2.7	1	0
Rnmt	39.7	74.1	41.7	36.3	33	29.3	23.8	27.5	43.4	48	39.4	32.3	25	26.5	47.6	43.9	25.6	1	0
Robo3	0.2	0.5	0.3	0.1	0.2	0.4	0.6	0.1	0.1	1.8	0.8	0.1	3.8	0.1	0.1	0.2	0.1	1	0
Rph3a	16.3	9.7	40.2	53	44.2	10.8	5.5	11.7	0.1	0.1	0.1	1.2	0.1	0.1	0.2	0.1	0.4	1	0
Rps6kc1	0.1	0.4	0.1	0.2	0.2	1.6	0.1	0.1	0.1	0.5	0.2	0.1	0.1	0.7	0.3	0.9	0.5	1	0
Rpusd4	156.6	122.6	127.2	129.1	115.7	8.1	19	6.7	16.3	31.8	14.9	11	73.5	52.7	36.1	41.2	28.7	1	0
Samd1	32.2	43.3	24	21.1	26.8	1.9	0.8	6.5	11.8	10.4	8.7	1.6	3.3	8.6	4.1	5.2	8	1	0
Sap130	4.6	2.3	24.1	16.7	16.7	13.4	4.7	2.7	5.2	7.1	3.1	1.4	6.5	3	12.4	8.5	17.3	1	0
Scap	129.7	93.5	133.6	158	109.7	27.9	24.8	30.3	10.2	13.5	8.6	13.4	9.4	15.7	25.4	16.5	38.1	1	0
Sco2	7.7	6.1	14.3	14.3	20.1	247.4	119.6	237.9	144.9	98.4	177.1	37	88.5	110.8	75.1	110.9	131.3	1	0
Scyl1	2.5	1.3	9.2	8.2	8	10.1	9.7	11.3	3.7	6.1	15.4	1.1	7.6	11	6.1	6.9	11.1	1	0
Sept11	20	16.8	18.8	16.8	14.2	4.4	8.1	1.7	0.8	3.7	0.6	3.9	0.1	0.1	1.8	1.5	0.3	1	0
Serinc3	12.9	12.6	1.8	3.9	1	17	31.2	19.8	75.2	20.3	12.8	38.4	42.4	11.4	33	26.1	25.4	1	0
Sh2d4b	0.1	0.1	1.2	0.6	0.2	0.1	0.1	0.1	0.1	13.3	0.2	4.7	0.1	0.1	0.2	0.3	1	1	0
Smarcc2	0.2	0.2	1.5	0.6	2.9	0.8	2	2.4	3.5	1.6	3.3	4.6	9.8	4.7	2.4	1.8	3.7	1	0
Smurf2	79.5	71.3	94.9	97.6	88.5	51.7	48.1	64.5	24.5	30.2	67.6	10.1	24.4	26.8	15.7	14.1	8	1	0
Snap47	4.2	3.1	44.3	37	33.4	21.1	12.9	10.8	2.5	31.4	22.4	10.5	1.6	12.1	22.1	9.6	17	1	0
Snrk	1.9	1.3	2.2	1.3	0.5	1.5	1.7	0.3	1.4	2.4	0.2	0.1	0.1	0.3	1.4	0.6	1.2	1	0
Snw1	31.7	18.1	32.5	46.9	49.1	14.9	2.5	9.4	16.7	14.2	4.5	49.8	19.7	20.9	16.5	19.5	20	1	0
Snx9	61.2	74.4	47.2	43.8	42.3	5.3	8	7.5	1.7	2.3	1.1	0.1	0.1	0.7	0.5	0.5	0.8	1	0
Srfbp1	10.4	6.5	18.4	13.3	22	133.6	69.1	86.1	129.7	130.8	109.2	30.4	26.2	104.2	51.3	74.6	51.4	1	0
Ssbp3	16.5	14.7	17.1	12.2	12.1	14.1	6.5	8.5	1.8	7.6	1.8	2.6	3	2.2	4.3	5.6	3	1	0
St5	4.6	1.1	4.9	1.2	1.4	3.2	3.8	0.9	0.1	5.5	0.3	2.5	5.9	0.6	4.9	6.7	4.4	1	0
Stat3	95.9	154.2	74.8	79.4	65	10.9	7.2	10.5	1	10.9	16.5	2.9	3.5	3.1	22.5	24	26	1	0
Stt3b	294.7	240.4	354	391.7	321	316.3	229.8	423.2	59.8	108.1	106.2	111.8	38.2	51	71.7	50	35.6	1	0
Suv39h2	63.8	47.4	65.8	78.1	76.5	24.9	15	15.3	8.6	3.8	5	1.8	10.1	6.2	2	2.1	2.3	1	0
Sync	0.3	0.1	0.1	0.1	0.1	0.1	0.1	0.1	0.1	4.6	4.4	27	1.5	0.1	2.7	3.1	2.5	1	0
Synm	0.3	0.8	0.2	0.2	0.1	1.8	2.3	0.6	0.1	1.5	0.2	0.1	0.1	0.1	0.1	0.1	0.1	1	0
Taf1	7.1	17.2	5.5	4.1	1.8	10.2	9.5	12.8	1.4	8.2	8.8	15.6	6.5	4.8	15.6	10.2	6.2	1	0
Taok1	28.8	21.5	38.2	36.4	37	39.8	45.1	49.8	51.1	71.1	51.5	28.4	42	42.6	29.9	18	14	1	0
Tbcd	5	5.9	4.2	5.3	3.8	1.9	1.7	0.1	3	3	0.8	2.7	1.2	2.1	1.9	1.8	1.8	1	0
Tesk1	7.2	4.4	7.3	6.2	7.4	2.8	0.7	2	0.1	0.1	0.5	1	0.1	1.2	1.2	3.3	5.8	1	0
Tex10	11.3	7.9	25.4	31.4	48.8	26.9	15.4	36.5	55.8	12.6	44.1	38.1	23.8	26.2	43.8	49.4	46.5	1	0
Timm44	6.9	1.9	8.6	12.4	11.2	55.2	34.1	37.3	40.9	38	40.8	59.9	78.4	60.3	63.8	79.9	96.8	1	0
Tkt	0.9	0.4	2.7	0.7	0.5	0.7	0.9	0.9	1.9	3.1	1.6	9.5	7.8	3.3	15.8	12.3	9.9	1	0
Tmem123	53.1	44.9	38.5	38	28.7	24.3	5.7	14.9	13.3	34	20.7	20	8	15.4	10.6	4.2	5	1	0
Tmem2	9	10.9	0.7	1.1	0.4	0.3	2.1	0.7	3.5	5	0.6	1.1	0.1	0.4	1	0.5	0.4	1	0
Tmem57	19.7	11.7	22.9	30.5	34.6	11.3	11.8	13.1	3.8	17.2	16.7	8.6	2.9	14.9	27.3	20.9	10.6	1	0
Tom1l1	5.8	3.1	25.9	26.1	29.5	5.2	8.4	2.2	0.8	0.1	4.4	23.3	12.4	16.3	3.2	8.6	4.3	1	0
Tomm34	107.6	149.2	92.9	93.9	96.4	23.9	53	50.7	5.8	20.9	18.3	9.1	6.3	15.8	20.9	30.6	20.1	1	0
Traf3	9.2	22.9	3.3	5.8	6.5	2.6	1.9	0.6	0.5	1.7	0.5	1	0.9	3.6	0.2	0.9	0.5	1	0
Trap1	1	1.5	5.5	6.1	4.5	12.2	19.9	6.6	4.8	17.1	6.8	1.6	11.7	5.8	15.8	11.5	18	1	0
Trio	11.6	7.5	5.4	6.1	5.8	0.8	0.1	0.2	0.6	3	0.6	2.3	0.1	0.5	0.2	0.2	0.1	1	0
Trip12	84.5	101.2	132.3	117.5	124.8	83.4	86.5	78.5	53.1	40.2	60.5	37.3	62.9	27.2	74.7	43	48.7	1	0
Trpc4ap	48	48.4	93.5	66.3	70.1	19.9	51.9	34.6	12.8	17.1	30.4	12.9	12	12.3	34.5	49.3	50.1	1	0
Ttll12	0.2	0.2	0.3	0.6	0.3	3.5	1.9	4.3	11.6	10.4	7.9	10.5	19.2	5.9	12.5	15.1	16.9	1	0
Ubap2l	5.4	8.6	19.8	20.5	19.9	10	11.2	12.2	4.2	10.9	19.2	12.7	13.3	8.6	11.1	9.1	15.7	1	0
Ube2j2	1.4	0.4	2	1.8	2	49.9	37.1	31.4	27	36.1	36	13.7	40.5	48.3	29.4	31.3	41.1	1	0
Ube2v1	0.2	0.1	0.4	1.5	0.5	0.6	0.5	0.2	1.6	1.4	0.5	5	3.4	1.5	0.5	0.6	0.3	1	0
Ubxn11	0.8	0.1	0.1	0.1	0.1	0.4	3.8	1	4.9	0.1	0.1	0.1	0.1	0.7	1.2	0.1	0.7	1	0
Usp10	35.6	15.8	28.8	24	33.3	46.4	132.5	91.3	121.4	90.2	135	182.3	109.5	146.5	88.4	80	52	1	0
Wac	5.7	4	5.2	4.7	4.9	19.7	20	24.2	19.3	16.3	26.3	41.5	28.7	29.7	16.4	14.5	9.2	1	0
Vasp	5.5	4.5	4.9	1.6	3.4	3.4	4.1	1.2	2.7	6.9	4.7	11.8	2	5.9	4	5.8	7.2	1	0
Vps16	0.3	0.3	0.3	1.1	0.4	7.8	11.5	8.2	16.3	13.8	8.9	18.4	19.4	20.5	11.5	15.6	14.8	1	0
Vps45	0.2	0.2	0.9	0.5	1	0.1	0.1	0.2	0.1	0.1	0.1	2.3	0.1	0.4	3.7	4.9	1.5	1	0
Vti1b	6.5	1.5	51.7	50.7	107.1	9.2	43.4	22.8	25.7	52.6	9.3	27.3	39.1	11.5	13.2	22.4	19.9	1	0
Xpo5	0.1	0.2	0.5	1.1	0.5	3.9	1.6	1.6	7.5	6.5	2.2	3.1	2.7	5.1	6.1	9.4	9.2	1	0
Ybx2	21.1	28.8	49.4	35.7	69.8	19.3	10.3	12.8	8.4	11.5	2.6	0.1	1.7	3.1	5.5	4.3	9.7	1	0
Zbtb24	30.3	26.4	18.1	13.1	19	11.7	14.5	25.9	9.9	47.5	9.9	8	13.1	6.3	3.9	6.2	6.2	1	0
Zbtb37	1.9	2.3	15.5	21.3	28.5	27.1	14.2	16.7	18.6	59.5	14.3	12.9	1.8	17.6	0.7	2.9	3.5	1	0
Zbtb5	0.1	0.3	0.6	0.3	0.1	9.1	10.7	14.5	2.6	2.4	8.9	2.6	8.9	7.3	6.1	4.8	5.1	1	0
Zbtb9	2.9	1.8	5	7.7	4.6	21.4	17.1	5	0.9	7.5	7.5	12.1	5.3	3	9	5	5.2	1	0
Zfand2a	94.2	113.5	54.7	48.9	47.6	70.7	127.2	84.4	46.9	57.8	104.3	61.4	59.7	112.5	71.6	75.2	63.3	1	0
Zfat	0.2	0.2	0.2	0.8	0.8	0.1	0.3	0.5	1	1.7	0.2	1	8.9	2.8	2	1.6	6.2	1	0
Zfhx3	3.1	3	1.7	1.4	1.1	0.6	0.6	0.2	0.1	1	0.3	2	2.9	0.8	0.2	0.3	0.5	1	0
Zfp182	0.6	0.2	1.8	4.1	3.7	1.9	0.1	0.1	0.1	0.1	0.1	0.1	0.1	1.3	0.1	0.6	0.1	1	0
Zfp28	0.5	0.3	1.9	1	0.9	0.6	0.2	0.1	5.4	0.5	0.9	6.1	0.1	6.3	2.5	2.8	2	1	0
Zfp395	0.1	0.2	0.1	0.1	0.1	0.1	0.1	0.1	1.4	0.1	0.2	2.3	0.1	0.4	1.1	2.5	3.2	1	0
Zfp652	1.5	3.9	6.5	12.9	9.8	0.3	6.9	5.3	1.3	3.4	5.3	0.1	0.1	1.6	0.7	1.3	1.5	1	0
Zscan29	5.9	4.9	1.5	1.4	3.7	12.2	6	3.7	0.8	2.7	3.5	11.8	2.2	0.1	1	0.6	0.6	1	0
1110008P14Rik	7.6	2.7	5.2	6.5	10.1	43.9	49.8	7.9	13.2	13.3	49.5	12	23.9	39.1	30	30.7	137.3	0	1
1110012L19Rik	12.3	10.3	90.3	80.2	108.1	1	0.1	0.5	19.8	8.6	25.1	18.6	0.1	12.5	12	29.5	15	0	1
1110038F14Rik	5.5	5.1	12.4	9.7	22.2	91.3	113	61.6	75.6	57.9	81.9	39.9	63.7	60.7	33.1	38.3	57.6	0	1
1110059E24Rik	22.1	33.2	25.7	39.6	40.8	43.9	12.8	36.9	26.8	1.7	23	21.9	61.9	68.2	39.6	49.5	26.9	0	1
1110059G10Rik	31.2	44.8	12.4	16.9	11.1	2.6	1.2	3	12.4	12.2	3.1	3.4	32.2	9.4	6	2.2	6.9	0	1
1600002K03Rik	0.3	0.1	0.1	0.2	0.1	49.8	80.3	74.4	26.8	101.2	78.3	52.6	2.4	24.5	52.6	79.5	66.4	0	1
1700017B05Rik	0.5	0.4	6.1	4	5.8	23.6	28.3	19.7	25.5	6.9	11.9	5.6	1.9	17.7	0.8	2.2	0.7	0	1
1700029P11Rik	25.1	31.2	27.4	25.9	43.2	16.6	17.3	0.1	12.4	13	10.9	0.1	1.5	8.7	4	14.2	21.9	0	1
1700123O20Rik	2.3	0.8	1.4	1	0.4	37.9	74.3	36.4	13.7	34.1	51.9	23.2	30.6	31.8	33.5	33.6	49	0	1
2210016L21Rik	0.5	0.1	0.1	0.1	0.1	25.6	87.6	62.3	109.6	206.3	109.7	17.4	70.1	130.3	27	25.3	41.4	0	1
2310022A10Rik	31.6	28.2	9.9	14.2	11.9	23.2	16.4	14.6	13.9	1.9	9.9	14.6	16.4	14.7	14	13.8	19.9	0	1
2310036O22Rik	9.3	6.8	26.6	18.1	29.5	229.8	236.4	334.7	405.8	373.1	391.7	408.1	497.5	350.8	183.9	198.9	310	0	1
2310047M10Rik	0.9	1.6	0.5	0.1	0.1	97.5	21.9	30.9	27.3	25.2	36.1	1.8	1.8	13.1	3.7	9.5	5.3	0	1
2410004B18Rik	34.5	30.9	23.6	26.6	20.4	128.4	56.5	67.6	57	100.3	47.2	72.1	56.4	67.6	36.8	27.1	32.2	0	1
2410015M20Rik	0.5	0.1	1.7	1.7	0.2	21.1	17.4	13.1	33.3	31.5	42.7	25.7	20.2	23	33	29.1	73.1	0	1
2410131K14Rik	0.1	1.4	0.4	0.3	0.5	0.3	1.1	1.5	2.8	0.8	5.6	14.9	1.4	10.4	7	21.7	8.1	0	1
2700062C07Rik	8.1	16.8	79.5	63.2	82.6	29.9	55.2	33	54.6	81.2	65	97.1	68.9	68.5	45	54.2	55.8	0	1
4833439L19Rik	25.1	28.9	14.9	22.4	20.4	22.5	26.8	57.7	29	111.5	11.2	35.8	61.8	34.6	35.3	43.3	42.5	0	1
4933411K20Rik	95.3	76.6	150.1	113.7	114.7	50.7	25.7	38.2	4.9	1.2	7.7	3.1	1.1	2	3.4	4.2	1.4	0	1
9430023L20Rik	14.5	12.2	24.5	18.8	15.4	45.7	42.7	58.5	59.9	70.1	13.2	33.7	33.4	49.1	86.4	105.8	97	0	1
A1bg	13	13.3	38.8	25.6	27.9	6.6	8.9	1.8	3.7	0.1	0.1	0.1	0.1	0.5	0.1	0.1	0.1	0	1
A4galt	4.8	0.1	1.2	2.4	2.3	5.1	3.1	1.7	0.1	0.1	0.1	0.1	0.1	0.1	0.1	0.2	0.1	0	1
Aamp	37.2	67.3	31.7	21.7	20.1	4.8	9.9	17	63.6	32.8	77.9	54.1	24.2	52	104.3	104.9	121.2	0	1
Aars2	0.1	0.1	0.1	0.2	0.4	0.1	2.4	0.3	6.2	6.2	0.5	3.8	2.2	2.2	3.7	3.6	6.6	0	1
Abcf1	8.5	3.7	11.9	9.7	14.2	124.8	146.7	101.8	72.6	153.3	110.2	100	167.8	164.6	101.3	122.5	170.5	0	1
Abt1	0.2	1.1	1.1	1.5	1.1	15.4	10.2	15.5	37.5	13.1	32.3	29.9	23.7	18.2	16.4	16.5	12.7	0	1
Acin1	8.8	13.1	8.8	7.2	5.7	8	22.1	9.9	14.3	20.8	7	10.3	12.9	6.2	17.4	16.5	28.8	0	1
Aco2	1	0.3	7.2	8.3	13	2.7	2.1	5	14.1	20.1	17.3	38.8	37.5	21.2	69.2	66	82.7	0	1
Acot11	2.9	1.5	5.9	5.9	5	4.8	0.4	0.8	12.8	6.2	6.3	27.1	7.6	1.5	21.8	29.4	44.1	0	1
Actr5	0.5	1	0.2	0.9	0.3	41.7	50.3	22.1	42.7	42.9	81.8	53.5	11.9	55	24.7	55.1	21.7	0	1
Adam10	88	81.3	38.4	50	33.3	70.8	43.6	87.5	76.4	35.6	49.1	10.2	6.2	36.2	14.2	8.8	9.8	0	1
Aftph	25	18.6	11.2	19.7	20	10.4	46.4	25.8	11.2	37.5	69.9	17	9.6	19.5	19.3	11.6	4.5	0	1
AI462493	0.3	0.1	0.1	0.1	0.1	80.8	85.8	52.3	221.2	225	149.4	139.2	192.8	145.9	67.1	65.7	46.4	0	1
AI597479	23.9	38.1	15.6	19.4	16.2	17.6	9	8.6	33.1	24.6	11	18.9	22	28.1	7.7	7.5	6.8	0	1
Akap8	1.5	1.8	5.8	9.2	8.7	106.1	194.1	193.3	142.2	235.7	170.2	144.7	251.9	251.9	104.5	75	49.2	0	1
Akt1s1	12	7.2	29.9	19	29.5	18.4	32.3	30.5	150.5	119.2	76.2	241.4	207	168	42.8	51.2	84.9	0	1
Aldoart2	11.2	6	1.8	1.1	0.7	0.1	0.1	0.1	1.8	1.5	0.5	4.8	3.7	1.6	3	1.5	0.6	0	1
Alg5	0.1	0.1	0.1	0.1	0.1	0.8	1.2	1.5	2.7	2.4	3.5	4.9	2.9	2.9	7.8	6.6	8.1	0	1
Alkbh7	9.4	5.4	14	21.1	13.6	0.1	3.1	0.9	5.8	9	9.3	9.6	51.6	8.5	24	33.1	32.5	0	1
Anapc13	3.7	25.3	1	3.8	4.2	1.4	0.8	1.4	17.9	6.6	7.6	4.6	15.2	5.7	26.5	11.7	44.1	0	1
Anxa2	11.4	8.4	4.3	4.8	3	2.1	0.3	0.5	1	0.1	0.1	3.2	0.1	0.1	1.9	12.8	20.1	0	1
Ap1g1	18.5	21.9	24.7	25	20.8	22	14.3	13.7	18.6	18.5	36.8	57.4	34.4	22.9	31.7	21.6	16.5	0	1
Ap2s1	20.7	29.5	44.7	46.2	63.6	9.5	0.5	4.2	60.9	44.1	55.4	145.9	87.4	43.7	151.8	237.9	166.2	0	1
Ap4e1	0.8	7.5	1.2	1.9	0.8	2	1.9	4.9	2.3	0.1	0.7	6.7	1.2	2.6	3.7	2	4	0	1
Arfgap1	0.2	0.7	0.9	1.1	3.3	11.7	36.6	5.4	44.1	6.8	30.2	73.9	12.9	21.3	22	34.7	44.5	0	1
Arfgap2	1.7	2.9	0.2	0.2	0.3	4.3	15.9	15	20.7	13.6	14.7	31.3	10.8	17	28	24.8	40.1	0	1
Arglu1	4.2	3	1.9	4.9	4.8	455.1	1009.6	250	22.2	45.1	16.8	24.3	24.1	27.2	30	29.2	46.2	0	1
Arl6ip1	318.6	249	356.3	405.8	557.5	83.7	80.8	109.4	135.2	93.6	106.7	154.4	118.3	129.6	171.1	172.6	117.4	0	1
Armc5	0.1	0.1	0.2	0.4	0.2	1.6	0.7	0.1	3.9	3.5	1.6	8.1	4.8	4.2	3.4	6.3	10.3	0	1
Arpc2	135.2	93.1	131.4	155.5	138.5	134	85	126.3	172.3	132.1	163.1	94.5	168.3	140.3	126.5	133	100.3	0	1
Arrdc2	112.4	122.5	96	75.7	77.6	16.3	15.5	16	9.3	1.4	15.4	6.7	4.9	12.4	1	10	5.3	0	1
Asb6	0.1	0.2	0.1	0.1	0.2	1.5	6.9	0.1	2.1	11.6	10	11.5	6.9	13.8	17.9	22.5	15.4	0	1
Asna1	14.3	12	19	17.3	19.6	42	14.8	56.4	76.8	36.5	65.7	47.2	90.6	115.1	130.3	184.8	164.2	0	1
Aspscr1	4.1	6.2	13.4	10.5	10.8	7.6	6.6	8.1	9.3	7	8.8	13.7	20.6	6.1	12.4	9.8	16.3	0	1
Atf4	51.6	41.9	106.7	126.1	160.3	272.7	310	296.9	202.1	213.6	166.9	362	433.7	514.9	303	211.3	331.5	0	1
Atf7ip	2	2.6	16.1	17.1	19.1	16.4	6.2	12.6	1.7	12.3	10.4	10	9.2	9.1	7.7	8.2	15.3	0	1
Atg12	138.5	106.4	145.9	223.1	188.6	74.1	62.6	94	94.7	66.4	102.4	50.4	84.2	85.3	80.6	93	74.6	0	1
Atg3	23	30.7	16.9	18.3	15.8	110.8	54.9	60.5	88.5	83.2	102.3	11	60.7	53.4	21.7	18.2	11.7	0	1
Atg4d	0.1	0.3	0.1	0.1	0.1	29	67.1	20.9	64	26.3	34.5	33.3	45.3	43.9	30.7	38.9	60.4	0	1
Atg9a	0.3	0.9	8.7	7.9	7	48.6	65.1	41.4	36.1	40.7	85.8	80.4	50.7	77.3	119.3	116	145.5	0	1
Atmin	13.1	12	40.3	37.9	62.3	119.5	69.5	51.1	26.1	26.9	24.5	14.2	21	25.1	14.4	20	24.2	0	1
Atp6v0c	0.2	0.2	0.9	1.5	1	3.4	0.6	0.6	2.2	2.3	1.8	4.5	3.1	1.5	5.5	4.6	5.2	0	1
Atp6v0e	49.3	33.7	77.2	97.3	88.1	411.6	129.9	287.5	249	211.8	195.9	254.2	285.3	249.6	352.4	411.6	538.2	0	1
Atp6v1e1	1.5	5.1	25.5	17.6	34.5	96	77.3	72.2	247.4	191.4	207.5	130.3	282.1	169.2	269.4	342	255.5	0	1
Atxn7l3	0.1	0.1	0.1	0.1	0.1	21.4	38.6	20.1	50.9	85.2	53.8	54.3	58.1	65	21.1	9.1	19.4	0	1
Aurkaip1	10.2	1.2	12.3	11.5	16.1	20	26.2	34.3	81.5	63.2	64.5	70.2	147.2	77.2	157.7	185.6	229.8	0	1
B020018G12Rik	9.5	15.6	7.1	5.9	12.5	112.1	117.9	145.3	100	54.9	131.4	173.3	140.3	93.4	128.2	192.8	144.9	0	1
Bag1	1	0.1	1.1	0.3	0.5	71.8	63.4	110	43.3	48.2	86.9	55.7	80.2	100.1	76.4	93.5	92	0	1
Bap1	28.6	40.5	45.5	53.9	46	61.2	23.3	33.7	19	10.1	18.5	58	38.8	28	11.4	22.2	17.7	0	1
Bbx	4.7	1.2	2	1.6	0.8	0.9	2.6	1.2	13.4	9	4.1	3.9	4.3	10.7	7.1	11.6	5.4	0	1
BC003965	0.9	0.7	0.1	0.5	0.1	56.1	15.8	22.6	30.9	31.7	21.5	23.4	30	58	33	28.8	40.2	0	1
BC005537	2.1	8.5	12.1	11.4	12	64.9	69.9	57	40.9	20.4	38.2	17.7	23.2	25.6	28	25.6	17.9	0	1
Bcat1	2.8	4	5.8	5.9	5.4	27.3	37.6	23.7	71.5	40.2	65.7	123.8	115.3	65.8	176.1	129.9	127.6	0	1
Bckdha	0.1	1.2	0.3	0.1	0.2	5	11	10.6	25.1	4.3	12.1	26.1	29.3	16.7	38.4	40.7	53.4	0	1
Bcor	3.8	2.7	0.4	0.9	0.8	3.3	1.5	5.6	5.5	2.4	7.6	5.5	1.3	7.2	2.8	3.4	1.5	0	1
Bet1l	8.6	4	6.2	3.6	6.2	18	27.6	5.5	2	5	38	51.8	40.8	46.9	23.7	38.3	44.5	0	1
Birc5	42.8	39.3	108.7	107.8	145.1	91.5	71.3	94.8	58	46.3	128.2	57.7	56.7	66.7	54.3	62.8	47.9	0	1
Bms1	19.6	10.7	45	55.7	84.4	13.6	36.7	29.5	22.3	8.1	38.5	19.2	9.1	25.5	29.2	26.5	22.4	0	1
Bmyc	0.1	0.1	0.1	0.1	0.1	0.7	0.1	0.1	0.1	1.3	23.4	0.1	0.1	0.1	12.6	19	17.3	0	1
Bnip2	4.4	4.4	5.1	5.5	7.7	11.4	9.1	11.6	4.8	18.8	25.6	19.6	11.9	13	5	2.5	4.2	0	1
Brap	66.9	91	48.5	49.8	48.9	32.7	24.1	36.2	10.2	26	15.3	4.2	7.7	17.3	14.1	13.1	15.4	0	1
Brd4	37.4	25.8	30.1	34.8	31.7	31	39.4	31.5	26	31.9	37.5	53.3	51.7	33	34.4	21	27.5	0	1
Brf2	120.5	65.1	75.3	81.7	91.3	37.6	15.8	23.2	27.1	39.6	12.8	9.4	11.4	5.6	6.7	4.2	12.9	0	1
Brix1	107.1	139.7	94	99.1	107.2	158.5	83.7	129.6	118.8	156.8	134.4	149.4	114.2	117.1	89.3	80.4	59.2	0	1
Brms1l	15.3	22.1	11.1	13	9	29.6	18.2	11.9	9.1	41.4	28.2	11.7	22	8.4	29.5	18.2	14.9	0	1
Bsg	15	17.1	38.1	31.8	39.5	16.6	28.1	25.7	27.2	44.2	50.9	90.4	31.6	25.9	194.4	146.9	164.4	0	1
Bud31	20.4	14.7	40.6	36	53.3	128.5	114.2	152.8	290.4	227.8	217.3	177.1	149.4	152.3	142.2	214.9	143.3	0	1
Bysl	9.8	12.4	4.7	9.4	8.2	13.7	27	32.2	50.8	46.3	50.1	58.1	70.3	64.4	65.7	61.6	87.2	0	1
Bzw2	5	4.7	7.5	2.5	3.8	24.9	37.7	45.1	69.9	59.4	108	91.5	77	110.6	79.9	38.6	35.5	0	1
C1galt1	1.3	3	1.4	4.6	1.8	11.2	3.7	0.2	0.8	0.1	4.6	1.2	0.1	0.1	0.5	0.3	0.1	0	1
C1qbp	17.2	5.9	25.3	28.3	23.7	571.4	533	779.6	538.2	505.9	720.8	552.4	514.9	685.6	533	547.6	502.3	0	1
Cabp7	0.1	0.1	0.1	0.1	0.1	0.4	0.1	0.1	0.1	4.7	0.1	0.1	1.7	0.1	0.1	0.1	0.1	0	1
Carkd	0.9	0.1	0.3	0.6	0.9	7.1	1.9	7	5.2	7	2.1	11.6	12.2	10	10.5	12.4	20.3	0	1
Casp3	8.3	0.9	3.3	3.4	2	6.3	2.5	21.7	14.6	30	7.3	24.6	3.7	16.6	13.3	7.2	0.7	0	1
Cbln1	3.8	4.6	3.6	3.1	4.6	17	8.5	9.8	1.2	1	3.6	0.1	0.1	0.1	0.8	1.4	0.2	0	1
Cbx5	2.5	4	5.1	6.2	6.7	12.4	6.9	16.4	13.3	13.1	16.5	11.3	29.5	22.6	24.7	24.4	19.4	0	1
Ccdc12	0.8	3.3	15.9	11.6	18.1	3.2	3.5	16	13.8	5	4.1	28.2	16.9	14.7	46.4	37.5	60.4	0	1
Ccdc124	4.4	5.1	4.6	6.1	6.8	74.3	133.9	78.9	253.4	146.3	197.8	393.5	345.4	304.9	301.5	393.5	253.4	0	1
Ccdc86	24.8	17.1	14.6	13	14.5	64.3	44.2	59.4	23.4	30.4	85.9	57.5	41.4	75.2	51.5	57.3	78.2	0	1
Ccnb1ip1	7.1	12.5	5.6	1	0.1	223.7	103.2	193.6	82.3	88.4	66.1	40.2	67.2	96.3	120.7	94.9	37.5	0	1
Ccnf	0.5	1.6	15.8	10.9	20.8	24.4	40.9	27.9	51.9	24.2	25.6	28.4	31.2	34.5	20.8	28.2	32.5	0	1
Ccnt1	29.2	26.7	17.1	31.4	17.5	38.4	8.6	39.3	25.2	47.3	19.9	36	17.9	22.4	9.9	9.1	11.5	0	1
Ccrn4l	470.8	336.1	304.9	272.7	278.6	354	219.9	232	3.3	24.8	57.8	37.2	40	47.5	96.1	42.9	33.3	0	1
Ccs	0.1	0.3	0.1	0.2	1.5	1.5	5.9	3.9	19.6	4.6	11.2	9.8	12.4	5.9	28.3	27.5	22.2	0	1
Cct2	12.3	4.4	13.7	35.2	33.6	44.9	102.2	110.8	182.7	146.7	194.8	384	343.6	163.6	311.9	332.9	251.9	0	1
Cct3	11.9	6.7	64.8	63.4	85.1	132.6	210.3	240.4	438.9	278.6	253.4	245.7	258.2	209.2	445.2	502.3	455.1	0	1
Cct5	9.8	6.8	38.2	32.1	55.1	108.6	120.5	111.8	352.4	340.2	213.6	423.2	371.7	411.6	511	586.8	393.5	0	1
Cct6a	1	0.7	0.5	0.8	0.3	106.4	176.1	175.6	317.5	349.7	243.1	431.1	326.2	248.3	292.3	223.1	177.1	0	1
Cct7	31.2	18.2	50.1	37.3	40.2	63.8	93.6	114.6	214.9	154.2	195.4	438.9	367.7	360	438.9	564.6	421	0	1
Cd2bp2	17	21	33.7	23.5	23.9	18.4	28.8	21.9	37.7	20.9	24.1	44.9	43	27.6	22.2	18.7	18	0	1
Cd3eap	17.5	11.2	5.4	6.7	7.6	42.5	43	35.9	1.7	17.9	14.4	22.3	11.6	18.9	13.4	21.3	27.6	0	1
Cdc34	134	130.6	142.5	157.7	168.3	276.5	366.5	215.9	64.4	135.7	181.2	121.9	104.3	277.4	180.5	229.8	342	0	1
Cdc37	0.5	0.5	7	5.5	9.8	31.3	42	33.5	29	47.6	62.9	58.2	57.5	48.6	101.8	98.5	109.8	0	1
Cdca5	88.5	61.4	376.7	356.3	365	381.7	180.1	211	120.9	56.6	136.1	44	89	85.4	108.6	129.1	124.5	0	1
Cdipt	9.5	8.7	36.4	19.4	53.1	213.6	205.9	101.3	356.3	199.3	155.3	571.4	338.8	331.5	502.3	398.1	378.9	0	1
Cdk1	0.3	1.4	7.4	7.6	18	204.3	157.4	167.8	185.6	158.2	98.1	143.1	112.7	137.8	146.7	188.6	186.6	0	1
Cdk11b	6.7	5.2	22.4	25.9	31.1	18.8	25.3	29.4	23.7	13.6	37.7	73.5	62.9	47.1	37.1	52.7	54.5	0	1
Cdk5rap1	7	5.9	8.4	8.2	8	20.1	5.5	10.8	7.1	1.7	7.3	11.4	9.7	3.8	3.7	4.4	5.1	0	1
Cdt1	135	98.2	125.3	155	137.8	152	393.5	172	338.8	208.8	239.2	232	307.5	330.1	304.9	269.4	334.7	0	1
Cenpf	31.7	25	66.3	68.9	63.9	11	9.2	15.7	5	3.8	3.6	4.5	1	1.6	1.6	7.5	3	0	1
Cetn2	13.4	17.2	15.8	18.9	36.8	19.4	8.4	16	0.1	1.3	16.8	3.2	23.2	0.1	7.6	21.1	8.1	0	1
Chd8	22.8	15.6	16.5	17.2	13.8	4.6	10.3	11.8	4.8	5.6	7.6	7.6	5.1	3.6	4.2	4.1	4.6	0	1
Chmp1a	4.5	2.7	10	10.1	6.6	13.3	23.1	13.8	14.9	7.1	12.1	11.9	3.7	15.1	6.5	4.9	14.1	0	1
Cisd1	22.3	7.9	22.7	56.7	73.7	47.5	14.7	24.4	12	1.7	15.9	42.1	6.8	33.1	64.9	35.7	67.5	0	1
Cldn7	6.4	2.8	0.2	1.6	0.3	3.1	7.7	0.9	52.7	56.1	26.3	31.3	32.4	27.3	143.5	168	139.7	0	1
Clp1	2.1	2.2	0.1	0.1	0.1	104.2	121.4	36.6	66.6	12.9	52.3	60.9	62.8	60.9	49.7	57.8	46.7	0	1
Clpp	0.3	0.4	1.7	0.7	0.2	85.6	66.1	63.8	20.7	22.2	40.2	46	83	47.1	87.9	100.5	160.3	0	1
Cnksr1	0.1	0.1	0.1	0.1	0.1	0.7	0.1	0.1	0.1	0.1	0.2	0.1	0.1	0.9	0.3	0.8	0.5	0	1
Cops5	23.9	19.9	10.9	26.4	30.2	41.4	44.9	53.3	110.9	144.2	82.4	165.3	104.7	101.5	129.3	146.5	107.6	0	1
Cops7a	12.2	7.8	26.7	39	45.1	150.6	84.9	114.7	198.9	86.4	210.3	273.5	318.6	289.3	208.8	270.6	234	0	1
Coro1c	0.6	2.2	1	1.4	4	1.8	2.2	2.8	16.4	9.3	13.7	46.8	47.2	17	62.7	75.9	93.1	0	1
Cox16	1	1.9	0.8	0.3	1.3	2.5	2.6	0.6	6.1	1.7	3.5	5.1	2.9	6.1	6.5	3.1	10.1	0	1
Cox19	1.5	0.5	0.7	1	1.5	14.2	1.8	0.2	25.6	13.7	46.2	45.1	12.4	32.2	62.1	72.2	88.6	0	1
Cox5a	67.8	45.5	174.1	139	173.5	367.7	157.7	136.9	132.6	311.9	168	261.2	250	211.3	298.2	183.4	338.8	0	1
Cpsf3l	1	1.3	3	1.7	1.2	24.8	39.2	40.3	35.9	19.9	36.8	56.8	63.7	56.3	81.8	63.6	85.2	0	1
Cpsf6	14.4	12.4	6.9	7	7	46.3	38.6	37.8	26.9	37.4	37.9	11.7	15.1	41.7	24.5	18.6	21.5	0	1
Cript	18.3	14.1	83.7	89.3	111	262	50	87.4	64.5	18.1	150.3	49.7	145.7	95.7	151.4	117.4	95.1	0	1
Csnk1d	9	6.7	6.7	6.6	6.1	21.3	12.3	17.2	12.4	18.9	18.7	7.6	27.2	26.1	10	14.6	15.5	0	1
Csrnp1	17.1	20.7	3	5.4	6.9	39	63.1	44.8	26.2	46	75.3	44.3	44	46.6	46.9	22.5	31.6	0	1
Cstf3	0.2	0.4	3.4	2.3	3.5	5.5	3.7	3.3	3.7	12.1	15.4	5	21.6	5	8.8	5.9	10	0	1
Ctcf	40.9	31	53.1	57.1	50.3	101	158.8	155.5	96.7	137.3	73.4	98	42.6	92	57.1	39.3	27.3	0	1
Ctnnbl1	14	8.7	22.9	24.8	28.3	9.5	23.8	19.8	13.5	1.4	15.3	13.9	14.4	19.4	10.3	12.7	13.9	0	1
Cul2	13.8	10	13	5.7	5.5	11.7	30.9	12.1	16.5	33	14.8	22.8	39.5	26.8	43.6	25.9	29.5	0	1
Cxxc1	87.3	66.2	41.6	50.8	46.1	10.8	25	6.4	8.3	5.6	10.6	34.5	38.9	22.2	27.3	29.3	39.3	0	1
Cyb5b	40.9	38	52.7	41.1	32.8	16.9	26.1	20.3	9.4	19.4	50.5	16	48.2	47.1	6.8	8.8	8.7	0	1
Cyb5r4	7.4	8.3	11.1	11.7	16	20.4	13.2	14.7	17.2	13.2	11.2	8	7.6	12.4	12	12	8.4	0	1
Cyhr1	1.9	4	8.3	7.9	8.4	8.9	0.1	5.9	2.8	0.8	1.1	2.6	0.1	1.6	5.1	7.3	8.1	0	1
D16Ertd472e	2.5	0.4	1	1.1	2.5	26.5	32.8	35.4	13.5	1.6	22.7	1.7	5.5	21.7	3.1	3.6	2.2	0	1
D19Bwg1357e	7	6.6	6.1	7.7	5.8	25.8	18.9	26.8	55.5	37.6	57	55.3	33.9	51.3	65.1	46	61.9	0	1
D8Ertd738e	38	18.6	88.3	67.3	109.2	161.1	268.3	367.7	212.9	277.4	331.5	481	317.5	448	378.9	400.9	489.4	0	1
Dalrd3	0.7	0.8	1	1.5	4	18.7	106.4	54.6	26.4	27.2	31.7	12.1	24.8	31.9	65.4	45.4	81.2	0	1
Dap3	11.3	14.1	21.9	18.6	22.9	3.4	2.7	2.7	4	1.6	0.8	5.1	7	6	7.6	8.9	6.8	0	1
Daxx	53.2	49.1	26.3	18.2	14	30.2	6.4	5.5	9.8	5.2	23.7	7.2	4.5	9.4	16.8	14.9	15	0	1
Dbr1	1.5	1.3	0.9	0.2	0.4	7.7	12.5	8.9	1.1	17.2	6.4	9.5	18.2	6.4	14.6	11.2	11.2	0	1
Ddit3	1.6	0.9	11.9	28.4	27.9	4.1	3.5	4.3	14.2	7.4	9.9	8.5	12.7	10.1	8.4	27	13.1	0	1
Ddx21	1.2	1.3	4.4	2.6	4.9	44.7	67.7	84.7	135.9	186	125.7	159.2	148.2	216.7	149.8	137.6	135.6	0	1
Ddx24	21.7	14.9	40.3	44	53.8	42.6	73.9	66.7	46.5	60.4	56.7	34.8	48.1	60.1	40.3	53.8	44.3	0	1
Ddx3y	0.1	0.1	0.1	0.1	0.1	1.8	6.8	0.9	8.8	0.6	0.1	12.8	30.6	5.8	0.1	0.1	0.1	0	1
Ddx41	4.4	2.2	1.5	2.3	3.5	16.4	8.3	8.9	6.3	12	9.1	33.3	11.3	12.4	23.6	33.4	39.3	0	1
Ddx46	26.3	25.3	32.6	33.6	29.2	26.5	28.2	32.7	36.2	52	47.9	26.8	42.1	28.3	29.6	19.4	17.3	0	1
Ddx49	0.3	0.5	0.5	0.7	1	21.7	13.9	17.9	19.8	34.3	34	81.9	61.9	45.7	61.2	56.5	57.1	0	1
Ddx56	0.6	1.2	1	2.5	4.1	15.2	20.8	21.1	30.2	17.4	22.1	27.2	42.3	26.2	30.1	30.8	50	0	1
Dhdds	0.2	0.2	3.3	2.8	5.6	8.4	27.4	20	19.1	4.1	7.4	37.8	23.3	16.4	17.6	18.1	30.4	0	1
Dhx15	12.1	10.2	17.4	18	20.1	53.9	62.4	86.8	91.3	150.5	143.5	123.1	102.9	127.2	89.6	85.5	43	0	1
Dhx9	0.9	1.5	0.3	0.2	0.1	10.9	13.2	11.3	15.7	23.6	19.4	15.1	11.4	14.6	8.2	5.2	7	0	1
Diablo	32.5	43.7	37.4	29.7	23.6	30.6	36.7	61.8	48.9	92.7	77	85.3	64.1	48.3	109.8	122	114.6	0	1
Dnaja2	110	85.5	191.1	199.3	202.1	374.6	337.2	438.9	381.7	365	277.4	284.5	211.3	284.5	188.3	170.5	105.8	0	1
Dnajb12	2.1	1.3	2.1	0.6	1.5	0.6	5.3	1.4	3.2	11.2	1.6	8.9	5.2	1.2	2.3	5.3	2.5	0	1
Dnajb2	1.1	2.1	2.3	3.6	5.1	0.1	3.8	0.2	4.6	1.2	0.6	3.4	1.3	5	7.9	8.1	12.3	0	1
Dnajc15	1	1	1.5	1	2.2	40.6	105.3	62.6	139	78.1	167.8	119.3	174.5	114	145.7	166.6	168.9	0	1
Dnajc8	157.7	165.7	234.5	226	281.2	99.8	35.8	97.1	89	126.1	92	164.9	139.2	104	156.6	143.5	123.3	0	1
Dnase2a	0.1	0.1	0.1	0.1	0.1	0.1	0.1	1.1	0.1	0.7	0.2	0.1	0.1	0.5	0.1	1.6	0.8	0	1
Dnpep	0.1	0.3	0.3	0.1	0.2	2.7	3.9	1.4	5.8	8.6	18	15.3	14.9	16	25	26.9	39.4	0	1
Dppa2	1.6	2.8	8.4	7.7	9.3	152.5	151.4	106.5	448	481	350.8	250.8	272.7	244	152.8	123.8	73.7	0	1
Dr1	1.9	1.4	5.5	5.3	2.9	229.3	256.1	152.5	32.4	100	117.5	27.5	36.1	67.8	23.1	17.9	11.1	0	1
Dtymk	28	22.4	19.8	16.4	13.4	115.9	76.1	68.5	42.1	49.3	81.3	42.5	62.3	76.8	131.7	99.2	219.9	0	1
Dusp12	58.7	29.4	160.5	158.5	187.5	53.3	17.6	50.4	71.5	70.6	49.1	48.5	84.5	60.6	85.1	128.4	103.9	0	1
Dut	68.9	131.4	92.7	70.2	63.3	24.7	14.7	27.8	21	32.2	35.4	67.4	41	22.4	64	45.5	82.5	0	1
Dync1li1	1.4	0.4	1.7	2	1.1	7.9	27	11.8	11.3	19.3	16.8	12.6	11.5	6.8	11.8	4	2.8	0	1
Dynll2	32.1	33	35.5	31.6	38.5	43.5	33	17.4	13.2	19.6	14.7	4.3	8.7	16.6	8.2	12.1	20.6	0	1
Ebna1bp2	15.6	14.7	3.2	4.7	5.1	59.4	51.3	58.2	59.5	52.9	90.2	67.3	57	74.1	45.5	50.3	42.7	0	1
Edaradd	0.1	0.1	0.1	0.1	0.1	4.5	0.1	1.9	0.1	1	2.9	0.1	0.1	0.1	0.1	0.1	0.1	0	1
Edc3	0.1	0.1	0.1	0.1	0.1	0.4	0.4	1.2	2.3	1	6.6	2.9	4.7	13.2	14.8	14	29.1	0	1
Egln2	3.7	5.8	6.9	7.2	6.4	12	35	25.8	20.2	35.6	23.3	30.3	9.7	35.8	32.8	33	52.6	0	1
Eif1ad	5	4.1	6.4	6.6	12.9	42.7	46.2	46.5	45.9	32.5	64.1	63.8	38.3	41.2	51.1	60.9	60.6	0	1
Eif1b	209.7	162.8	155	193.3	234	111.3	41.5	86.7	29.8	101.3	86.8	54.6	10.7	38.8	51.3	23.3	37.7	0	1
Eif2b2	0.3	1.2	21.5	17.7	20.5	36.2	26.1	17	37.1	14.1	66.9	18.1	39.1	60	111.6	118.6	140.5	0	1
Eif3b	2.3	2.5	9	3.8	8.3	67.8	230.8	105.5	78.1	90.9	154.4	88.2	69.9	122.8	169.2	176.5	237.1	0	1
Eif3d	4.1	5.2	22.3	12.6	25.1	25.4	45.9	36.8	73.3	63.3	69.3	225	172	102.4	282.1	395.8	386.3	0	1
Eif3i	121.4	152.8	108.8	76.1	71.4	48.3	89.7	79.5	139.4	78.4	151.4	187.9	139.7	176.5	234	276.5	300.2	0	1
Eif3k	28.4	34.8	12.6	27.1	17.9	8.9	7.5	18	40.5	53.4	35	90.8	50.3	45.2	134.6	207.5	224.2	0	1
Eif3m	0.4	0.6	3	2.5	2.6	18.1	10.7	11.3	24.7	16.9	35.6	43.4	51.7	31.1	42.6	36.4	26.5	0	1
Eif4a1	47.9	43.8	40	39.9	34.4	18.1	32.7	31.9	82.6	58.4	68.4	106	119.2	121.3	94.2	66.1	106.7	0	1
Eif4g1	25.9	37.3	14.6	23.7	16	51.1	44.6	54.3	57.8	52.1	47.9	98.3	56.5	60.7	113.1	101.8	118.6	0	1
Eif4h	9.2	6.4	7.7	11.1	26.6	56	221.2	184.5	485.1	395.8	458.4	428	489.4	497.5	652.6	685.6	522.2	0	1
Eif5a	167.2	136.8	294.7	227.8	249.6	442	505.9	522.2	547.6	849.1	1256.7	1256.7	1211.7	1009.6	1425.6	1336.1	1304.2	0	1
Eif5a2	0.3	0.1	0.1	0.1	0.2	10.1	1.3	5.6	4	3.9	18.1	1.1	0.1	7	0.9	0.3	0.1	0	1
Eif6	11.2	5.9	58.3	59.1	74.5	215.9	314.6	195.9	203.2	152	228.2	163.6	205.9	274.6	347	428	411.6	0	1
Elof1	16.7	17.6	213.6	184.8	336.1	148.7	209.2	172.3	92.5	139.7	311.9	250	226.9	245.7	234.5	134.4	269.4	0	1
Ercc1	1.7	0.8	0.5	1.5	0.6	23.7	20.6	18.1	14.5	7	23.8	11	11.6	10.6	10.7	12.1	14.4	0	1
Erh	4.5	6.6	1.5	2.2	6	0.9	3.7	1.8	1.8	2.1	1.4	4.3	2.7	2.5	7.4	5	6.7	0	1
Etf1	10.8	6.2	21.4	22.1	31.1	621.9	632.2	680.9	391.7	458.4	481	237.9	279.4	378.9	275.4	219.9	150.3	0	1
Ewsr1	14.9	16.2	10.6	6.2	7	7.4	5.6	7.5	20.5	34.3	16.1	26.1	24.1	17.7	14.6	20.6	12	0	1
Exosc10	14.1	14.9	9.4	10.6	11.6	8.9	11.4	18.1	27.7	10.2	12.9	19.7	29.2	20.8	9.2	7.1	8.6	0	1
Exosc2	8.5	8.8	3.2	3.6	4.2	37.6	23.6	26.1	22.9	24.7	19.1	13	9.7	33.9	30.6	29.7	33.6	0	1
Eya3	15.5	13.8	19.4	12.7	16.9	7.8	11	11.4	8.5	8.9	7.6	24.4	15.3	11.6	14.4	15.8	21	0	1
F11r	0.9	0.3	0.1	0.3	0.4	37.6	42.5	53.4	136.9	113.7	115.3	160.3	70.7	67.6	90.1	87.8	82.7	0	1
Fam151a	8.2	5.7	20	24.2	19.2	17	0.5	2.7	35.1	17	8	80	20.8	4.4	60.6	94	119.3	0	1
Fam166a	7.4	3.7	32.8	40.6	50.4	83.6	98.4	72.4	80.7	60.8	55.4	34.1	29.6	60.5	33.8	54.3	60.2	0	1
Fam32a	15.4	9	30.9	34.4	52.6	155.3	32.6	75.2	86.2	77.5	55.5	72.5	109.7	61.7	109.7	115.7	128.9	0	1
Fam83d	35.2	31.1	21.6	32.2	19.4	26.3	27.6	19	15.4	3.8	2.7	2.3	1.1	2.8	19.9	22.8	10.3	0	1
Fastkd5	7.7	3.2	10.8	16.2	22.1	32.5	29.6	22.4	27	8	42.9	13.1	2.2	28.2	16.6	9.5	9.5	0	1
Fbl	0.1	0.1	0.1	0.1	0.1	0.5	0.8	0.6	2.1	1.6	0.8	4.8	2.6	2.7	2	3.6	3.8	0	1
Fbrs	1.9	2.6	18.6	16.9	16.9	28.9	24.2	10.7	8.6	9.1	28.3	4.4	18.2	17	12.7	12.1	23.3	0	1
Fbxl12	39.1	36.3	24.5	21.3	19.8	11.7	4.8	12	1.2	0.1	2.8	1.8	1.7	6.9	1	2	4.8	0	1
Fbxo31	1.6	0.2	1.1	4.3	2.6	45.2	64.6	19.3	61.6	112.1	93.9	95.1	57.4	90.4	50.9	50	43.9	0	1
Fbxo5	137.8	73.1	89.3	119.6	97.4	140.5	145.7	99.7	184.5	62.2	54.6	114.1	94.1	81.3	51.2	69.9	32.9	0	1
Fdx1l	6.3	1.4	5.3	3.3	4.3	32.7	34.5	64.1	21.1	41.3	38.6	44.2	16.1	104.1	39.2	33.7	66.5	0	1
Fis1	3.9	6.5	10.2	1.3	13.6	3.5	12.2	12	15	7.7	8.3	42	20.4	16.3	49.2	58.7	57	0	1
Fkbpl	1.1	2.9	22.8	15.1	15.4	3.7	10.6	4.1	31.2	40.9	14.8	1.6	16.7	36.4	0.5	1.1	5.8	0	1
Flt3l	0.1	0.1	0.1	0.1	0.1	12	24.5	15.6	33	9.2	15.7	15.2	6.4	7.6	7.2	14.6	14.2	0	1
Flywch1	0.7	0.3	0.3	0.7	0.7	1.7	2.1	0.2	0.1	5	1.8	1.3	2.8	1.1	0.1	0.2	0.3	0	1
Foxr1	13.4	4.8	7.9	11.4	11.9	24.8	8.2	26	1.8	3.3	24.5	7.4	6.4	10	9.3	13.1	11.5	0	1
Frat2	0.1	3.4	0.1	0.2	0.2	0.9	5	0.6	26	21.2	8.6	19.1	4.7	2.6	2.6	2.4	1.3	0	1
Fscn1	0.2	1.4	0.2	1.8	0.2	27.7	8.6	4.8	19.9	61.1	7.8	7	3.4	15	3.1	4.7	9.1	0	1
Ftsj3	16.6	9	13.3	15.6	11.9	30.9	44.7	42.3	68.5	48.6	135.6	66.7	80.1	62.3	86.8	78.9	68.2	0	1
Fus	0.5	1	4.8	4.1	6.6	2.7	4.3	5.6	5.3	6.6	3.9	11.6	9.7	5.2	11.5	7.4	11.5	0	1
Gabarap	1.6	2.1	6.8	6.3	8.8	139.2	88.4	96.7	114.1	93.5	99.7	49	57.3	59.8	103.4	93.1	101.3	0	1
Gatc	2.7	1	3.6	5	4	5.9	3.4	6.9	10.9	21.6	3	22.1	11.3	11.3	7.9	6.6	9.3	0	1
Gcat	0.3	0.6	0.2	0.8	0.2	0.1	2.5	0.1	0.7	12.5	0.7	0.1	1.5	1.5	3.5	1.7	9.6	0	1
Gemin6	14.3	10	9.1	14	24.8	14.1	0.9	8.8	30.6	43.4	13.4	46.4	69.7	26.5	22.1	24.5	21.9	0	1
Ghitm	146.9	150.1	122.8	119	92.8	37.9	56.2	35.8	110.3	137.8	77.1	91.3	48.5	39.5	152	152.3	80.7	0	1
Gip	0.1	0.1	0.1	0.1	0.1	0.1	0.1	0.1	0.1	9.1	1.1	0.1	0.1	0.6	0.1	0.2	0.1	0	1
Gla	0.1	0.7	0.1	0.1	0.2	8.6	14.7	29.8	34.9	27.8	43.6	27.2	18	11.2	35.1	27.2	26.3	0	1
Glrx3	0.3	0.2	0.3	0.5	0.5	8	10.9	6.7	29.7	13	14.3	55.1	57.9	27.8	41	53	41	0	1
Glul	0.3	0.5	2.4	2.2	1.2	87.7	96.4	98.5	264.6	100.9	89.1	117.5	157.6	98	105.5	88.1	117.5	0	1
Gm10094	1.8	1.6	2	2	1.9	1.9	0.7	1.5	2.2	4.1	1.9	2.7	2.2	0.7	1.7	1.6	2.6	0	1
Gm13011	0.1	0.1	0.1	0.1	0.1	0.1	0.1	0.1	0.1	0.1	0.9	0.1	0.1	0.7	0.1	0.1	0.1	0	1
Gm8994	0.3	0.1	0.1	0.1	0.1	0.3	1.3	2	0.7	0.7	2.7	2.1	1.6	2.8	0.3	1	0.3	0	1
Gmps	4.8	1.8	10.9	7.6	10.6	7.8	3.9	7.5	18.7	10.8	15.7	17.8	8.9	12.1	16.2	14.9	8.5	0	1
Gnb2l1	226.9	172.6	172.3	167.2	133.6	116.3	300.2	292.3	1425.6	1170.5	1425.6	1831.5	1831.5	1831.5	2735.5	2735.5	3331	0	1
Gnl2	37.4	22.1	28.8	33.8	45.4	13.3	55.3	28.1	61.2	27.6	45.7	39.4	40.6	41.4	65.9	66.7	48.2	0	1
Gnl3	12.8	10	12	13.3	16.4	219.9	282.1	271.8	223.1	253.4	189.1	271.8	222	223.1	161.1	127.6	110.4	0	1
Gnpnat1	21.6	24.2	16.1	15.5	15.8	17.6	15.4	10.6	33.8	31.5	39.3	50.6	76.6	46.1	41.7	22.8	21.9	0	1
Golgb1	12.7	12.2	10.1	10.8	8.4	1.1	2	1.8	3	4.3	3	3.2	3.6	2.7	4.7	2.9	2.9	0	1
Gosr2	29.1	26.2	36.2	41.5	34.3	13.2	17.7	8.6	8.9	16	21.6	33.4	26.2	29.8	19.5	23.7	27	0	1
Gpatch3	0.1	0.3	0.5	0.1	0.3	11.2	21.2	20.5	8.5	1.7	25.4	6	1.5	3.9	0.7	1.1	8.4	0	1
Gpatch4	3.7	2.5	1.6	1.5	1.5	66.4	33.3	58.8	50	34.7	29	49.8	27.2	57.7	43.9	47	33.6	0	1
Gpkow	0.1	0.2	0.1	0.1	0.1	19	10.9	14.6	21.8	31.7	43	23.4	13.8	15.2	19.9	16	6.1	0	1
Gpn1	2	0.5	5.9	5	3.7	60.8	19.5	48.4	61.9	45.5	37.8	32.4	45.9	51.3	27.3	41.9	38.3	0	1
Gpn3	2.4	1.6	1.1	0.2	0.6	126.6	250.8	155.8	117.9	172.3	144	100.4	160.8	153.6	75.9	85.6	63.2	0	1
Gpx1	30.1	31.3	17.4	16.8	9.2	114.8	118.3	101.9	163.1	190.1	336.1	370.1	462.7	288.6	411.6	374.6	586.8	0	1
Gpx4	0.1	0.2	0.1	0.1	0.1	0.5	1.3	1.2	1.6	4.4	3.4	9	4.1	1.5	3.5	2.1	6.3	0	1
Grb2	1	1.5	5	4.4	6.8	24	26.9	14.3	45.9	62.2	54.5	28	47.7	48.4	19.9	14.4	24.7	0	1
Grwd1	5.5	3.6	8.8	2.5	3.8	159.2	79.5	159.4	365	204.3	278.6	122	116.3	343.6	122.8	143.3	203.2	0	1
Gtf2e2	15.2	15.1	17	19.8	24.7	20.4	58.7	49.2	75.9	42.1	36.7	29.1	27.4	39.4	25.6	35.6	18	0	1
Gtf2f1	7.4	3.2	7.9	13	17.4	129.1	90.1	104.3	126.5	132.6	91.8	110.6	98.5	170.5	64.7	77.5	77.5	0	1
Gtf3c4	0.5	0.8	0.9	0.2	0.2	39.5	24.7	22.9	32.5	5.2	14.8	17.2	8.3	19.9	13.1	11.2	9.9	0	1
Gtf3c5	0.2	0.1	0.2	0.1	0.1	19.1	67.7	41.3	38.5	9	42	12.1	6.4	17.7	11.8	14.2	25.4	0	1
Gtf3c6	0.1	0.2	0.8	3.9	1.5	23	9.4	37.8	33.6	35.2	18.3	23.5	7.1	23	17.5	18.7	22	0	1
Gtl3	63.5	60.4	35.3	56.3	46.6	32.7	36	47.1	69.4	61.5	61.2	80.6	33.8	56.1	95.2	140.5	94.4	0	1
Gtpbp3	0.2	0.1	0.2	0.6	0.1	5.6	37	13.4	11.3	4.2	8.4	7.2	13.2	10.3	10.5	17.7	10.8	0	1
Gtpbp4	17.4	16.4	24.1	23.6	27.3	159.4	142.7	191.1	244	100.1	153.3	130.1	120.1	107.4	123.4	127.2	62.7	0	1
Guf1	3.1	7.6	5.1	2.8	2.9	3.6	6.8	1.4	9.2	0.1	0.1	2.4	0.1	1.3	1.4	1.6	0.7	0	1
H2afv	4	3	6.2	3	6.6	43	70.7	49.4	76.2	57.6	72.9	65.6	62.5	74.5	68.9	63.5	78.9	0	1
H2afz	0.4	0.5	0.1	0.2	0.1	7.7	6.1	4	23	5.3	16	20.3	20.6	14.1	13.4	16.3	15.8	0	1
H3f3b	442	345.4	319.6	310	330.1	169.8	316.3	244	901	586.8	1080.9	352.4	331.5	475.7	141.1	107.1	73	0	1
Haus2	0.4	0.4	0.7	1.4	0.7	13	11.9	18.3	24.7	73.1	12.9	47.7	36.1	29.6	17	21.2	16.7	0	1
Hdac2	15.9	17.7	40.8	45	40.9	23.3	14.7	17.5	37	31.2	29.1	35.7	44.1	63.1	65.5	89	39.9	0	1
Hdhd3	0.1	0.1	0.1	0.1	0.1	0.1	0.1	1.4	0.1	0.1	0.1	0.1	0.1	0.1	0.1	0.1	0.1	0	1
Hectd3	5.9	12.8	11.4	10.6	8.1	10.5	8.7	5.2	6.9	5.7	3.1	8.1	1.8	0.7	4.2	6.5	7.4	0	1
Hipk3	5.1	6	3.9	6.2	2.8	37.9	71.4	53.6	50	68.8	51.8	61	56.9	46.7	58.1	38.4	32.6	0	1
Hist1h2bc	82.4	65.1	2.4	8.8	5.4	8	0.1	0.1	0.1	0.1	0.4	0.1	0.1	0.1	0.8	0.2	0.2	0	1
Hist1h2bk	0.4	1.4	0.8	3.1	4.3	0.1	1	0.1	0.1	0.1	0.1	0.1	0.1	0.1	0.7	0.1	0.1	0	1
Hn1	20.8	22.1	81.4	61.6	107.6	257	192.8	283.3	154.2	239.2	290.4	77.4	72.5	142.7	149	280.4	207	0	1
Hnrnpa2b1	39.4	54.9	21.9	17.6	21.5	69.3	162.1	107.6	177.8	147.6	197.1	219.4	256.1	150.5	163.6	110.8	91.5	0	1
Hnrnpab	52.6	50.4	54.5	62	58.6	1140.3	1140.3	1256.7	1211.7	1336.1	1944.4	901	1061.4	1080.9	564.6	511	391.7	0	1
Hnrnpd	6.9	9.4	6.2	6.6	9.5	10.1	12	10.7	37.9	23.8	33.1	53.8	66.9	31.7	37.3	25.9	13.5	0	1
Hnrnpm	13.6	20.7	7.1	5.2	3.5	34.6	40.6	65.4	96.6	81.8	93.2	59.6	92	64.7	80.2	83.1	58.6	0	1
Hspa5	27.3	35.6	15.3	30	37.2	152.8	354	411.6	220.7	177.3	438.9	116	56	64.4	119.6	81.2	70.9	0	1
Hspa9	44.8	48.3	105.2	87.9	89.4	102.4	138.6	91.5	105.3	81.7	127.4	189.6	198.9	94.6	230.8	230.5	200.7	0	1
Idh3b	0.3	0.3	0.4	0.6	0.8	15.4	31.1	16.6	90.1	101.8	45.5	114.4	62.7	82.1	92.6	109.4	102.9	0	1
Ier3	0.1	0.1	0.2	0.1	0.1	0.1	0.1	0.1	6.2	6.4	11.1	0.1	0.1	7.3	0.4	2.7	0.1	0	1
Ier5	0.1	0.1	0.1	0.1	0.1	3.6	0.1	1.3	3.5	4.7	0.4	0.1	1	1.9	0.1	0.1	0.4	0	1
Ifi30	0.1	0.2	1.3	1.9	1.7	2.7	0.5	0.1	12.4	13.4	8.1	0.1	0.1	9.4	19.8	26.9	10.4	0	1
Ifrd2	0.5	0.5	0.2	0.1	0.1	3.7	4.2	1.8	2	1.1	4.2	5.1	1.2	2.2	3.5	4	6.9	0	1
Ilf2	14.1	15.7	17.8	14.6	9.9	163.1	217.3	136.1	150.9	131.7	52.8	28.2	81.2	84.8	57.1	70.9	32.1	0	1
Imp3	78.5	126.1	107.8	86.4	125.3	228.2	81	310	230.8	497.5	248.3	255.5	161.4	458.4	128.4	32.1	164.6	0	1
Imp4	14.8	21.8	47	53.1	59.2	103.4	61.6	108.5	76.2	114.7	138.3	129.6	119.3	104.9	92.2	87.2	94.5	0	1
Impdh1	2	1.3	0.4	0.6	0.3	28.2	56.3	41.4	27.9	16.2	99.3	82.1	130.3	52.2	83.9	71.9	123.4	0	1
Ino80	36.6	29	15.7	12.9	11	18.5	33.5	45.1	15.8	30.8	21.5	30.6	21.5	14.4	16.8	8.8	9.6	0	1
Inpp5k	2.5	1.6	6.9	7.8	8.9	11.6	6.1	7.3	4.6	7.7	5.4	3.1	23.8	5.3	11.3	20	21.7	0	1
Ip6k2	2.7	0.3	8.9	4.9	7	0.1	0.1	0.1	0.1	0.1	0.2	0.1	0.1	0.1	0.5	0.1	0.1	0	1
Ipo13	0.4	0.3	1.3	4.8	2.4	4	7.4	2	1.7	3.5	1.7	4.7	1.9	2.4	1.9	4	4.5	0	1
Isg20l2	0.2	0.2	0.1	0.2	0.1	79.4	60.4	73.8	48.2	28.2	23.9	32.5	41.9	66.8	17.2	18.8	11.8	0	1
Isy1	97.5	117.3	63.8	45	39.2	17.8	18.3	37.5	49.7	25.5	38.8	33.8	52.9	35.4	47.2	61.8	44.2	0	1
Itfg3	6.8	5.5	12.4	8.9	7.5	26.6	81	35	72.6	114.8	55.6	100.5	85.9	64.2	113.5	100.8	122.5	0	1
Itga5	0.1	0.1	0.1	0.2	0.1	2.5	0.2	0.2	1.4	0.9	3.5	3.6	0.1	0.3	3.1	7	6	0	1
Jmjd8	6.2	9.5	7.8	5.7	8.7	13.7	9.8	14.5	11.3	7.9	13.7	24.1	17.9	15.9	29.6	21.7	51.5	0	1
Kars	32.9	25.9	44.5	36.1	50.6	65.8	84.5	69.3	53.9	62.1	134	112.4	146.9	89.1	148.2	153.9	150.6	0	1
Kat5	5.7	5.2	4.7	5	9.9	2.3	4.3	0.4	19.7	7.5	5.7	13.8	7	20.9	13.1	15.4	12.3	0	1
Kdm5a	0.2	0.6	0.3	0.3	0.1	8.8	15.4	14.4	18.2	23.2	10.6	13	9.2	14.8	6	2.8	2.9	0	1
Kdm5b	1.6	1	0.8	1	1.2	118.5	197.1	194.8	88.7	71.6	61.6	30.1	49	38.5	18.9	36.1	19.2	0	1
Khdc1b	849.1	843	1256.7	1080.9	1336.1	3331	2735.5	2735.5	103.7	69.3	119.8	9	17.5	34.8	11.3	8.8	9.1	0	1
Kif2c	42.8	45.1	8.5	21.5	17.5	13.6	64.9	34.4	70.7	40.5	38.7	12.8	11.1	32.6	6.2	7.8	12.2	0	1
Kin	37	18.8	9.8	20.1	10	44.8	77.4	46.9	62.1	56.5	52.4	43.8	21.9	48.3	29.1	36	18.3	0	1
Klf16	14	14.7	18.1	15.6	17.3	48.2	22.4	32.9	8.7	23.3	22.4	4.4	12.1	17.9	6.8	8.2	7	0	1
Klf17	332.9	279.4	475.7	485.1	542.6	433.7	299.1	450.7	552.4	423.2	365	70.6	102	362	17.7	15.4	17	0	1
Klhl15	2.8	3.3	5.3	6.9	7.8	22.5	3.7	10	7.6	24.9	16.4	3.2	0.9	7.8	3.8	4.3	5.5	0	1
Klhl21	2.7	7.9	0.5	1.7	1.8	97.2	83.8	66	29.2	36.6	73.7	2	12.5	34.1	19.1	23.4	17.4	0	1
Kpna4	0.1	0.1	0.1	0.1	0.1	14.3	21.5	10	54.2	32.3	43.7	37.1	21	35.1	25.1	18.7	18.9	0	1
Kptn	0.1	0.1	0.1	0.1	0.9	0.1	3.7	2.1	15.3	7.9	3.8	23.6	17.6	8.8	14.4	11.5	15.4	0	1
Kri1	0.1	0.2	0.1	0.1	0.1	24.4	62.6	21.2	63.5	21.6	33.7	25.5	28.9	30.1	24.7	30.6	47.1	0	1
Kti12	16.1	8.5	19.3	12.1	16.5	264.6	155.8	248.3	137.8	113.5	120.5	156.8	122	136.3	79.8	72	85.7	0	1
Lap3	8.3	8.4	2.4	3.9	2.2	4.9	22.4	23.5	14.3	43.9	53.8	22.2	22.9	35.2	42	45	31.7	0	1
Ldhb	766.2	849.1	695.1	720.8	798.7	142	51.3	63.2	12.5	13.8	16.9	8.3	11	10.2	4	7.1	8.7	0	1
Lias	1.7	0.2	0.1	0.2	0.1	34.9	21.6	35.3	62.8	75.6	58.6	81	112.4	78	59.4	54.1	45.9	0	1
Llph	35.6	27.7	20.3	19.8	22	16.7	29.7	18.8	25.8	14.5	46.9	30.6	73.9	29.5	19.2	15.4	12.6	0	1
Lmna	3.5	1	9.3	9.4	12.3	17.2	5.6	8.2	11.6	3.8	8.7	6.8	3.2	6.2	9.6	13	19.8	0	1
Lmo4	3.8	8.2	2.2	1.3	0.3	10.8	0.1	0.9	0.1	3.2	2.5	6	6.7	3.6	1.4	0.5	2.7	0	1
Lrp10	0.4	4.2	3	6.1	2.4	0.1	1.4	0.9	0.7	2.6	9.3	5.5	0.1	0.4	4.8	6.1	14.7	0	1
Lrp12	2.9	1.9	0.4	0.2	0.3	4.3	3.2	4.1	3.7	10.4	0.2	0.1	1.1	3.5	0.3	0.1	0.7	0	1
Lrpap1	4.9	7.3	2	2.3	3	12.4	16	3.4	57.3	58.8	16	314.6	223.7	132.3	695.1	505.9	564.6	0	1
Lrrc8a	45.5	31.3	33.6	44.2	30.2	20.1	18.4	11.3	0.7	5	5.7	1.8	0.1	2.4	5.8	6.2	8.4	0	1
Lsm10	15.9	15	83.6	96.3	127.6	7.8	15.9	12.2	83.5	57.3	24.6	0.1	3.7	19	2.9	4.3	3.6	0	1
Lsm2	10.8	8.3	34.1	39	26.4	199.3	108	144.4	80.1	59.9	122.2	92.7	152.8	174.1	123.8	91.3	52.7	0	1
Luc7l2	3.6	4.2	3.6	3.6	3.1	26.8	36.2	20.7	14.2	18.4	15.1	19.5	31	20	8.8	9.6	10.5	0	1
Luzp1	29.2	31.7	26.7	25.2	21.9	22.8	26.6	29	22.9	28.6	8.6	6.9	25.7	9.8	6.9	15.4	11.7	0	1
Magea1	3	0.6	1.1	0.8	0.2	0.1	0.1	0.3	0.1	0.1	0.1	0.1	1.4	0.1	0.1	0.1	0.4	0	1
Maneal	0.1	0.2	0.1	0.1	0.1	10.3	0.4	3.3	6.2	46.6	0.8	1.7	2.1	0.6	0.1	0.1	0.1	0	1
Mapkapk2	0.1	0.8	0.3	0.1	0.1	15.6	7.9	15.6	4.3	1.1	11.4	1.9	6	8.2	6.6	12.8	11.6	0	1
Matr3	39.5	20.9	53.3	42.4	51.3	33.2	37.9	44.8	79	125.7	96	85.5	56.1	57.7	53.5	36.5	22.4	0	1
Mbd1	0.8	1	1.6	0.7	1.3	7	4.7	0.9	0.1	3.3	6.9	0.1	0.1	2.8	1.5	1.6	1.6	0	1
Mbd3l2	169.6	179.2	195.4	141.1	166.9	196.4	75.4	200.7	63.8	64.4	35.8	1.9	2.5	17.3	4.9	2	2.6	0	1
Mcm5	4.9	4.5	41.6	42.7	38.2	34.4	18.5	9.7	14	20	17.2	28	48.7	20.2	89.9	123.1	134.2	0	1
Mcm7	41.5	49.3	32.9	28.9	27.4	16.7	39.8	12.7	17.1	22.2	36.1	40.2	21.9	31.7	49.9	46.2	60	0	1
Mea1	42.5	15.1	158	140.2	186.3	56.7	45.5	38.7	99	36.5	60.8	31.2	18.9	15.8	43.2	73.4	75.2	0	1
Med1	21.7	16	19.5	19.6	24.9	19.1	31.9	30.2	13.8	15.3	13.7	20	17.8	20.7	8.2	7.6	7.8	0	1
Med16	5.4	2.6	1	1.6	0.5	2.1	3.3	1.1	7.9	0.5	1.8	4.8	3.2	5.6	5.2	3	7.7	0	1
Med19	21.6	14.4	19	20.2	25.8	37.3	41.4	28.1	76.5	50.4	28.6	42.2	51.4	47.2	49.2	54.8	40.5	0	1
Med26	5.4	7.8	20.3	33.9	30.8	17.8	35.9	27	50.7	1.6	43.7	31.7	21.1	13.5	21.3	26.5	16	0	1
Med28	73.3	64.7	121.4	132.3	151.1	46.6	45.6	26.9	51.2	46.7	34.1	53.1	91.8	52.8	58.8	59.1	80.4	0	1
Med31	61.9	63.8	39.4	30.3	26	43.2	47.8	21.7	13.2	48.7	81.7	47.3	46.5	51.9	22.1	22.5	29.3	0	1
Med4	51.8	53.3	87.5	106.9	92	304.9	95.7	176.1	146.9	40	208.8	144.2	65.4	108.7	78.8	104.3	100.8	0	1
Med6	56.5	61.1	86.3	93.4	116.7	94.2	120.9	120.7	194.1	195.4	161.4	133.6	79.2	140.9	82.8	98.7	52.8	0	1
Med9	4	2.4	7.6	5.7	9.1	16.6	15.9	22.2	12.9	33.3	29.2	19.2	27.9	15.2	22.8	12.5	36.4	0	1
Mesdc2	2.2	0.5	0.3	0.3	0.6	3.6	19.2	5.6	29	5.9	25.2	29.5	4.6	22.3	46.4	35.2	29.6	0	1
Mfap1a	13.4	9.2	5.5	8.6	5.8	2.2	0.3	1.5	2.1	0.1	2.3	1.5	7.9	5	1.2	1.5	1.1	0	1
Mfsd11	0.2	1	1	1.9	1	10.9	5.8	0.9	3.1	2.8	6.5	1.9	9.1	13.4	18.1	11.5	11	0	1
Mfsd5	1.5	0.7	1.7	1.1	2.2	179.7	360	219.9	240.4	260.1	264.6	128.4	113.7	408.1	98.1	94.8	179.2	0	1
Mif	0.4	0.5	0.2	0.2	0.7	2.2	1.1	0.5	5.6	3.7	1.5	4	4.9	3.1	3	4	8	0	1
Mki67	4.8	4.6	24.4	19.3	20.5	15.9	23.6	51.5	5.3	22.2	19.2	11	10.5	6.3	3.4	3.7	5.6	0	1
Mkrn1	12.8	16.8	16.3	27.9	29.3	214.9	101.7	152	163.4	186.6	164.4	293.3	384	287.5	616.5	468.1	468.1	0	1
Mlf2	137.3	113.7	178.1	173.5	163.1	111.6	87.1	73.3	265.3	271.8	279.4	862.5	1009.6	395.8	580.4	475.7	388.3	0	1
Mmachc	0.1	0.1	0.3	0.9	0.4	4.9	1.2	5.4	29.1	17.6	17.6	29.3	3	17	0.5	4.3	0.7	0	1
Mmadhc	65.8	46.6	122.5	153.9	161.8	12.1	27.6	11.1	10.7	9.6	24.3	44.5	50.1	18.7	42.7	58.2	65.9	0	1
Mospd1	114.2	75.9	202.7	141.6	194.8	327.3	376.7	270.6	208.8	84.3	121.2	16.9	34.6	65.7	72.9	37.5	17.6	0	1
Mphosph10	55.1	49.7	73.3	71.5	77.9	51.1	42.8	51	37.6	68	73.9	71.9	30.9	44.2	34.9	35.1	17.7	0	1
Mpv17l2	0.7	0.1	4.8	4	0.9	12.6	2.8	5.3	8.3	5.7	13.1	13.2	1.9	11.5	15.8	9.2	25.7	0	1
Mrpl12	1.3	3.6	6.6	2.1	6.2	111.7	86.7	97.2	84.8	92.9	348.2	251.9	215.3	263	131.4	160.8	282.1	0	1
Mrpl14	25.5	10.4	14.1	11.3	8.9	1.1	9.8	0.5	22	20.5	18.9	50.3	30.6	5.8	61.2	66.6	97.1	0	1
Mrpl15	0.5	1	1	0.3	0.8	22.2	22.9	17.9	56.6	87.2	74.7	99	114.9	70.1	101.9	92.5	81.5	0	1
Mrpl16	13	5.8	26.7	38.5	54.5	36.6	5.5	6.3	51.2	58	42.6	41	30.7	69.3	48.1	101.1	91.8	0	1
Mrpl20	1.4	2.5	7.3	0.8	0.5	261.2	88.9	194.1	196.4	155.8	526.6	360	448	374.6	222.7	238.8	305.9	0	1
Mrpl21	5	1.8	1.8	3	2.9	4	3.7	1.6	7.5	4.3	3.2	10.4	14.4	7.9	7.9	8.9	10.4	0	1
Mrpl38	1.6	1.6	7.3	3.6	6.6	22.7	12.5	7.7	2.5	3	11.3	6	2.6	3.6	10	6.1	14.4	0	1
Mrpl43	2.4	0.4	0.6	0.3	1.9	117.4	30.7	146.5	212.3	248.3	125.1	152.5	97.3	156.3	83.6	132.1	125.9	0	1
Mrpl47	27.9	18.8	16.1	16.2	17	20	23.1	21	58.9	21.3	28.5	83	90.1	92.9	40.1	49.3	42.5	0	1
Mrpl51	0.5	1.1	3.3	1.6	1.3	9.5	22.3	14.7	4.6	4.3	15.7	22.4	28.4	24.5	18.4	18.6	31.3	0	1
Mrpl52	0.1	0.1	0.1	1.5	1.1	20.7	6.8	10.2	32	16.7	26.1	47.3	76.4	31.8	29.7	43.8	72.3	0	1
Mrps12	3.5	0.1	16.4	6	17.1	12.1	13	7.2	25	140.5	42.2	90.5	94.4	65.9	71	77.2	120.7	0	1
Mrps15	7.9	1.5	3.9	5.3	0.7	12.7	28.2	15.2	13	30.7	11.6	39.7	26.6	22.8	19.5	29.6	29.2	0	1
Mrps18b	0.5	0.3	2.3	2	5.1	1.3	1	1.7	13.3	6.4	3.7	31.5	20.3	9.3	23.5	19.5	13.4	0	1
Mrps22	1.5	2.1	6	12.1	11.4	55	12	37.1	36.7	35.1	60.3	139.6	72.2	59.2	74.1	73.1	41.3	0	1
Mrps34	0.1	0.2	1.7	0.1	0.1	18	5.5	14.8	56.7	30.3	33.3	32.6	30	75.5	66.5	59.6	108.8	0	1
Mrps7	1.5	1.6	7.2	4.2	13.8	340.2	348.2	276.5	181.6	222.7	557.5	240.4	143.3	421	110	179.7	162.5	0	1
Mrto4	0.7	1	4.4	5.1	11.3	61.1	43.7	53.8	85.2	67.2	105.2	164.4	110.2	116	114.2	135.2	135	0	1
Mtf1	27.4	28	22.7	25.6	23.9	16.2	17.5	15.6	19.5	26.4	14.7	19.5	19	25.3	6.7	7.1	6.4	0	1
Mthfd2	272.7	257	262	234	211.8	15	38.5	33.3	1.1	14.4	10.2	15.2	49.1	13.2	43.4	35.9	13.6	0	1
Mto1	0.7	2.8	7.7	9	12.1	0.1	3.6	0.1	1.6	0.1	5.7	4.9	12.5	3.9	9.5	4.5	10.8	0	1
Mxd3	0.6	0.9	0.6	0.4	0.3	4.6	7.9	6.4	9.8	11.3	7.7	7.8	8.4	15.4	9.9	10.2	22.9	0	1
Mybl2	31	30.7	55.8	48	54.9	47	22	31.7	9.3	16	16.4	11.7	21.3	13.8	20.9	15.9	25.3	0	1
Myg1	0.1	0.1	0.1	0.6	0.1	20.8	37	23	24.8	17.7	36.5	14.4	36	54.4	31.5	30.6	42.7	0	1
Myl6	1.7	1.4	0.1	0.4	0.2	0.5	0.5	6.9	2	1.4	0.4	10.6	3.7	3.3	10.4	11.7	21.9	0	1
Myo9b	13.8	7.8	10.4	12.2	5.9	3.2	3.8	3.3	0.6	0.1	0.4	0.9	0.1	1.2	0.2	1.2	0.8	0	1
Naa40	118.8	175.3	141.3	139.9	98.9	38.9	9.1	24.6	15.3	49.2	10.2	15.2	12.3	8	20.8	10.5	5.7	0	1
Naa50	89.3	86.6	78	81	78.1	155	177.8	209.2	121.2	170.2	98.7	123.3	97.6	126.6	63.1	48.8	34.5	0	1
Nans	1.1	0.4	1.2	0.8	0.3	25	38	16	6.2	10.2	8.5	0.1	0.1	7.1	5.7	3.5	3.2	0	1
Narf	2.9	4.2	3.6	4.7	4.6	0.8	1.4	1.8	1.3	0.1	0.4	0.1	0.1	0.1	1	0.5	0.4	0	1
Ncapd2	8.2	12	3.9	2.2	1.5	9	13.2	8.4	14.1	6.1	16.8	9.4	4.2	8.5	6.5	4	10.5	0	1
Ncl	28.7	14.3	26.5	23.7	33.5	23.9	33.6	37.7	142	89.6	77.3	117.7	89.9	106	132	88.4	52.9	0	1
Ndufa2	2.3	9.2	9.6	14	13.8	40.8	54	72.7	20.5	13.9	32.1	44.2	8.5	51.6	54	57.6	119.9	0	1
Ndufa3	2.5	7	0.1	1.9	0.8	0.9	0.1	11.2	10.8	20.3	13.1	14.6	27.6	13.5	33.1	32.8	64.4	0	1
Ndufb7	0.3	0.1	2	2.9	9.2	36.5	21.7	7.8	20.6	20.5	12.5	45.1	48	45.9	100	86	202.7	0	1
Ndufs1	4.3	1.2	8	7	7.1	10.4	16.5	12.6	27.6	38.7	23	36.5	47.6	20.2	52.9	54.5	32.3	0	1
Ndufs2	0.2	1	8	17.8	15.6	3.9	6.6	11.3	9.3	10.8	11.7	15.8	12.3	10	28.1	33.4	30.4	0	1
Ndufv1	0.5	0.2	5.9	5.3	5.7	2.4	25.8	2.4	20.8	22.3	5.5	30.9	28.3	25.7	56.4	73.9	97.5	0	1
Nf2	36.1	43.8	24.1	20.8	19.9	50	83.4	48.9	42.8	80.7	92.3	25.1	37.1	56.9	30.1	28.6	38.1	0	1
Nfatc2ip	2.4	5.6	0.9	2	0.9	21.1	10.7	9.7	10.1	29.6	7.6	36.5	35.6	12.5	17.9	13.5	19.4	0	1
Nfx1	0.6	0.3	2.3	3.8	2.5	3	4.2	6.2	5.4	3.7	5	15.7	17.7	3.7	16.1	11.7	14.3	0	1
Nfya	18.2	11.5	21.2	15.3	16.3	2	1.2	6.8	7.8	0.8	0.6	4	3.8	2.3	2.8	3.7	6	0	1
Nip7	29.5	49.3	30.3	29.5	18.3	174.9	115.7	212.9	210.3	144	156.8	126.3	82.1	149	112.1	101.5	112.7	0	1
Nmt1	7.5	6.2	9.5	12.9	14.9	1.1	9.5	2.3	6.8	2.3	4	6.6	3.1	5.5	4.3	8.5	6.6	0	1
Nol11	1.3	1.7	0.4	1	0.1	46.3	51.5	103.7	48.1	85.6	163.4	94.1	125.1	45.1	73	73.8	70.3	0	1
Nol12	0.2	0.4	2.6	3.3	6	37.3	19.1	26.1	38.7	64	23.4	71.3	86.8	61.1	42.5	42.7	56.1	0	1
Nol6	2.4	2.1	7	4.1	5	13.5	5.6	11.2	12.7	14.2	20	23.8	20.7	12.2	44.7	31	48.3	0	1
Nol8	49.6	46.1	55.9	47.2	45.7	54	79.3	75.3	52.2	58	43.9	37	27.9	15.6	32.4	28.3	11.2	0	1
Nol9	6.7	4.8	25.2	14.5	25.4	133	111.8	67.9	59.2	91.6	65.8	43.7	58	85.1	57	50.8	64.6	0	1
Nolc1	23.9	18.3	40.3	47	48.2	94.1	110.6	106.9	161.1	148.4	241.4	155.8	212.9	268.3	241.4	176.1	106.7	0	1
Nom1	2	2	0.6	0.9	3.1	34.3	35.2	42.6	33.4	25.7	37	19.9	19.2	32.9	15	15.9	8.8	0	1
Nono	3.7	3.2	19.2	22.2	26.4	1.1	14.1	5.2	35	32.7	49.7	50.1	52.7	25.7	109.2	68.6	53.6	0	1
Nop16	0.2	0.3	0.2	0.1	0.2	31.8	44	51.5	30.7	77.5	33	53.1	61.5	62.6	77.2	57.7	51.2	0	1
Nop56	34.7	19.2	24.9	25	25.3	19.2	28.3	30.4	25.8	38.9	35.9	56.9	43.1	59.2	42.4	41.5	23.9	0	1
Nop58	26.8	22.7	15.2	16.7	12.3	44.1	40.7	48.3	43.8	139	87	94	110.6	105.7	121	83.7	56.1	0	1
Nosip	1.3	0.5	9.4	8	14.9	35.2	30.5	21.1	25	15.4	23	33.4	31.5	26.6	53.3	58	69.9	0	1
Nploc4	9.5	11	31.5	27.2	40.6	15.3	22.3	25.6	46.9	23	22.2	48.7	28.9	14.8	48	65.7	67.7	0	1
Nrbp1	17.8	16.3	26.1	25.5	18.4	33.1	19.8	38.7	97.5	66.3	81	71.1	128.2	75.7	62.6	81.6	88.5	0	1
Nrf1	12.2	9.5	9.5	12.4	18.3	20.6	35.8	43.3	20.9	19	32.6	7.4	14.1	19.5	21.5	14.2	20.6	0	1
Nsa2	3.2	2.7	1.2	1.2	1.1	13.7	8.6	10.8	19.4	12.4	12.9	13.3	15.9	19.5	13.4	10.6	7.7	0	1
Nsd1	14.7	9.7	25	20.1	29.7	9.2	19.9	10.3	18.6	9.1	8.2	17	13	18.3	7.9	9.8	10.1	0	1
Nsdhl	0.1	0.1	32	29.9	27.7	2.8	0.5	1.5	0.9	0.1	0.1	3.5	7.8	0.1	2	2.7	1.3	0	1
Nucb1	4.6	1.9	4.1	4.7	9.4	0.9	1.1	0.2	2.1	1.1	2.5	2.7	0.1	0.9	4.5	6.4	11.1	0	1
Nudc	7.3	4.1	61.7	49.2	95.3	9.8	17.2	17	20.6	24.9	46.7	50.2	40.8	34.1	78.2	71.5	71.5	0	1
Nxf1	1.4	3	9.8	5.7	13.2	111.2	88.6	90.1	116.7	107.2	141.3	74.8	93.1	138.3	56.1	58.9	65.2	0	1
Nxt1	86.2	75.1	86.9	96.6	54.8	134.8	109.4	84.3	15.5	28.6	52.3	66.4	45.8	19.5	58.6	98.9	147.6	0	1
Oaz1	14.2	11.3	4.5	3.9	2.5	2.5	4.3	3.5	7.8	5.2	7.5	17.6	12.1	12.5	8.5	5.9	8.2	0	1
Oaz2	11.5	18.3	5.9	6.7	4	9.3	11.9	7.2	3.7	12.5	3.3	5.3	6.7	3.7	5	6	6.5	0	1
Optn	3.2	2.8	4.8	5.6	7.3	0.7	4.7	0.1	1.5	2.5	1.5	1.1	0.1	1.9	2.3	3.1	0.8	0	1
Ormdl2	8	6.4	18.7	14.6	24.7	10	19.1	42	49.3	31.5	42.2	41.9	57.8	41.1	58.2	47.4	55.7	0	1
Pabpn1	98.2	122	97.9	105.2	112.4	171.7	193.3	169.2	166.9	246.5	112.2	128.7	174.1	109.4	56.5	62.2	37.3	0	1
Papolg	4.2	0.8	9.7	14.3	18.6	0.9	6.8	1.5	1.4	12.9	0.6	17.6	1.7	2	1.8	3.5	1.7	0	1
Parn	19.7	14.6	27.4	22.5	20.1	6.8	11.1	9.1	13.5	23.8	21.8	12.4	3.2	12.6	19.8	23.6	30.1	0	1
Pcnt	51.6	49.5	17.7	18.8	16.6	7.2	7.5	9.9	16.5	15.6	14.1	11.3	14.7	8.1	10.4	10.1	7.8	0	1
Pcyt1a	11.7	6.1	13.9	17.5	17.4	35.1	44.1	47.2	74.9	60	58.2	29.7	58.6	48.6	12.1	7.1	5	0	1
Pdcd11	0.5	0.2	0.6	0.6	0.6	16.9	26.1	33.5	18.8	34	27.9	15.7	15.8	24	20.3	20.9	27.6	0	1
Pdrg1	13.5	8.5	32.4	21.4	33.9	61.9	89.1	138.3	22.6	50	94.8	62.9	83.5	101.4	85.4	94.5	154.2	0	1
Pea15a	0.1	0.1	0.1	0.1	0.1	2.8	0.1	0.1	1.4	1.5	2.1	0.1	0.1	0.1	1.9	0.8	0.4	0	1
Peo1	0.5	1.8	1.8	3.6	5	27.7	39.8	27.2	27.3	19.5	31.4	10	27.6	19.9	16.5	16.3	16.6	0	1
Pes1	13.9	14	17.8	20.3	20.7	33.4	33.2	26.6	38.2	31.7	52.1	38.1	47.8	35.8	42.7	64.7	77.6	0	1
Pfdn1	15.3	8.8	34.2	45.1	60.8	11.2	8.8	8.5	14.6	2.4	6.7	36.3	45.1	7	89.3	110.6	90.5	0	1
Pfn1	19.4	13.7	65.7	100.5	92.2	123.8	121.3	153.9	350.8	348.2	109.4	243.1	243.1	138.5	321	695.1	423.2	0	1
Pgam1	0.2	0.1	0.1	0.1	0.1	0.6	0.6	0.3	1.4	1.9	0.4	2.6	2.7	0.7	0.5	0.3	0.5	0	1
Phax	33.1	35.7	16	11	13.1	78.2	77.5	67.3	72.8	139.9	87.4	79.5	59.6	76.9	46.5	62	38.3	0	1
Phb2	37.2	30.4	45.4	55.1	46.8	47.9	59.6	87.3	133.4	143.1	216.7	185.1	232.7	189.1	149.4	141.8	146.9	0	1
Phf23	78.8	67.2	134.2	100	121.7	438.9	197.8	241.4	155.8	106.7	280.4	36.6	25	49.6	69.9	93.2	57.7	0	1
Phf5a	64.1	49.8	166.9	129.3	153.9	76.4	72.9	105.8	166.2	166.9	118.8	266.5	142.5	150.6	276.5	252.6	270.6	0	1
Pigh	10.6	7.3	5.1	2.8	2.9	11.8	13.6	20.4	36.5	20.7	35.6	21.8	13.1	29.1	11.8	16.1	17.4	0	1
Pih1d1	0.2	0.2	1.6	3.7	1.2	1	1.3	3.4	3.3	4.2	11.8	11.5	10.7	3	11.3	13	23.5	0	1
Pik3r4	16.6	15.2	29.1	31.1	33	9.3	6.7	6.8	5.5	7	3.1	6.3	8.8	4.3	6	3.9	6	0	1
Pin4	0.1	0.1	0.1	0.1	0.2	0.1	0.1	0.6	1.9	1.7	1	0.1	1.9	0.1	1.3	1.4	3.1	0	1
Pip5k1a	3.2	2.7	1.2	1.6	1.2	103.9	58.6	70.5	33.3	16.8	25.5	10.8	20.1	16.4	3.2	4.7	5.3	0	1
Pla2g15	15	6.5	35.1	30	27.3	42.9	42.6	48.6	136.8	88.7	39.4	100.6	26.5	85.6	39.7	60.5	81	0	1
Plk1	108.1	65.6	202.1	180.1	219.4	76.2	95.5	88.1	128.9	174.1	61.4	30.5	43.4	100	27.2	67	61.3	0	1
Plvap	0.4	3.2	1.4	0.9	0.5	2.7	1	5.3	6	0.7	0.6	0.1	0.1	0.1	0.6	0.5	0.3	0	1
Pmm2	0.5	0.4	0.3	0.2	0.2	13.3	27.8	21.5	89.1	68.7	72	106.4	51.9	70.5	97.6	109.7	148.7	0	1
Pno1	14	9.1	32.8	26.1	32.8	403.9	323.8	652.6	276.5	252.6	669.4	161.1	223.1	241.4	139.9	141.3	95.3	0	1
Polh	0.1	0.1	1.2	0.2	0.1	2.8	1.1	1.6	1.2	0.8	2.7	7.4	0.1	1.7	0.7	0.2	0.2	0	1
Polr1c	4.6	2.7	5.3	2.3	3.6	266.5	149.2	164	171.7	164.4	270.6	177.3	221.2	239.2	200.2	187.5	152.3	0	1
Polr1e	0.2	0.2	0.7	2.8	2.5	105	61.7	56.2	42.9	52.5	21.4	21.2	44.6	53	29.1	29.8	37.4	0	1
Polr2e	5	5.4	25.5	25	29.8	260.1	290.4	218.6	173	141.1	326.2	292.3	183.9	214.2	405.8	455.1	557.5	0	1
Polr2f	84.2	71.8	50.8	41.3	49.1	373.1	303	349.7	216.7	230.8	374.6	357.6	189.6	322.5	205.4	261.2	307.5	0	1
Polr2i	23	14	17	17.1	19.6	10.6	18.4	13.1	10	37.8	15.8	8.6	11.5	12.2	27.4	26	46.1	0	1
Polr3c	0.9	0.7	1.6	1.9	3.6	12.1	20.8	13.6	25.4	28.6	12.5	4.7	15	24.3	26	21.9	21.6	0	1
Polr3d	12.7	9.9	14.7	17.2	14.8	69.9	83.3	78.5	66.5	91.2	45	70.7	33.9	56.1	37.3	57.7	42.1	0	1
Polr3h	2.3	4.3	5.6	11.9	8.9	48.1	62.5	74.4	13.8	23.6	33.8	13	7.2	17.3	27.2	23.5	31.7	0	1
Pop7	20.1	18.1	53.7	29.6	43.4	50.9	45.1	19.8	54.3	10.2	26.7	114.8	69.5	39.6	99.7	114.8	205.4	0	1
Ppan	120	85.3	92	85.9	121.3	81	120	100.9	162.5	101.5	190.5	130.6	78.3	253.4	131.8	107.2	194.4	0	1
Ppap2c	7.8	18	5	11.4	5.8	0.1	1.4	0.7	1	1	12.8	2.5	1.8	2.2	7.4	27.7	16.2	0	1
Ppif	0.3	0.8	3.3	9.3	13	9	2	22.7	1.4	3.4	23.3	2.9	5.4	28.7	38.3	29.1	26.5	0	1
Ppig	43.9	59	58.1	48.9	57.8	47.3	67.1	119.9	175.6	160.1	115.7	125.6	124.7	88.2	105.2	77.9	19.7	0	1
Ppm1g	0.5	0.7	2.1	6.1	7.6	334.7	294.7	350.8	421	475.7	511	168.9	241.4	316.3	214.9	247.4	148	0	1
Ppp1ca	40.3	34.8	74.4	63.4	59.6	151.8	265.3	140.5	162.1	169.6	196.4	200.7	61.1	199.8	229.8	272.7	321	0	1
Ppp1r10	5.3	9.1	7.2	7.5	7.5	3.8	6.8	2.2	1	2.6	9.1	6.3	11.9	5.3	6.1	5	5.5	0	1
Ppp1r15a	70.5	106.7	48.1	51.4	50.1	124.1	110	70	26.2	39.6	31.6	16.4	34.1	22.3	13.2	16.8	9.6	0	1
Ppp1r3b	0.2	0.3	0.1	0.1	0.2	0.7	0.7	5.9	4.7	1	2.5	4.2	5.2	0.3	6.6	9.3	15.2	0	1
Ppp2r2d	22.9	24.2	45.1	59.8	73.2	23.6	81.9	41.2	31.1	54.7	44.1	12	80.6	69.1	47.5	51.5	49.8	0	1
Prdx1	254.2	295.8	242.4	225	244	21.5	24.3	31.5	108.3	60.6	92.4	105.2	127.9	54.2	93.7	114.9	81.1	0	1
Preb	7.9	5.2	7.6	8.1	6.3	6	8.5	5.7	9.5	9	8	5.8	7.1	9.9	8.2	7.4	17.5	0	1
Prelid1	11.8	11	14.3	10.6	10	34.2	52.2	43.8	60	94.2	48.5	52.3	55.4	61.9	40	42.4	48.3	0	1
Prkrip1	5.6	4.5	4.2	9.5	17.9	45.4	16.3	37.2	62.1	41.7	71.6	67.4	71.8	70.6	75.4	91.2	91.8	0	1
Prnp	0.1	0.1	0.1	1	0.1	1.1	0.7	0.1	0.8	0.1	0.9	0.1	0.1	0.1	0.1	0.1	0.1	0	1
Procr	0.1	0.1	0.1	0.1	0.1	0.1	0.1	0.1	12.2	0.1	0.1	0.1	0.1	0.1	2.4	1.7	3.4	0	1
Prpf38a	8	6.3	22.4	25.1	53.3	108.8	138.5	149.8	66.1	88.3	111.7	43.7	75.9	95	35.4	35.9	27.4	0	1
Prpf4b	13	21.4	7.2	3.1	5.8	24.3	12.4	26.1	36.7	60.7	40.4	46.8	52.3	15.5	22	21.2	14.8	0	1
Prpf6	80.6	68.1	60.4	45.9	64.5	6	4.5	6.6	20.5	15.4	19.5	12.6	16.3	10.1	15.6	13.6	15.6	0	1
Prpf8	9.7	10.8	10.9	13	11	15.5	9.3	12.9	14.1	32.1	48.3	25.4	34.2	17.7	42.9	44	44.3	0	1
Prr23a	18.4	28.3	12.9	9	12	60	18.6	53.9	8.3	33.4	32.3	1.4	2.3	26.7	1.6	6.3	0.4	0	1
Psma6	13.9	11.8	27.7	28.7	35.6	208.8	199.8	352.4	505.9	386.3	493.5	462.7	538.2	370.1	455.1	526.6	373.1	0	1
Psma7	160.5	42.6	102.7	144	113.4	36.8	25.4	72.5	142.5	166.2	268.3	211.3	194.4	136.1	330.1	450.7	371.7	0	1
Psmb1	8.1	6.6	5.3	12.1	8.9	94.9	220.7	173.3	228.2	134.2	295.8	186	170.2	234.5	286.5	371.7	350.8	0	1
Psmc3	4.1	4	11.6	5	9.6	7.3	16.9	9.9	17.4	11.8	27.8	49.5	65.7	32.5	109.3	128.5	142	0	1
Psmc4	1.3	4.3	13.2	15.1	18.4	25.8	48.8	23.9	62.9	37.4	71.9	156.3	100.8	79.4	180.1	179.2	195.4	0	1
Psmc5	7.4	8	25.6	29.2	48.6	15.5	11.5	32.5	54.3	34.9	87.9	109.3	47.9	56.7	185.1	187.1	150.9	0	1
Psmd13	0.2	0.2	0.4	0.4	0.1	15.6	21.3	27.3	51.9	39	65.2	61.6	61.6	77.5	83.2	107.7	120.5	0	1
Psmd14	1.4	2.1	2	1.5	1.4	82.6	64.4	34.4	75.6	96.1	100.1	63.2	152.3	57	130.1	170.8	114.1	0	1
Psmd7	25.5	19.4	14.9	20.8	26	268.3	258.2	223.7	436.2	336.1	779.6	455.1	571.4	485.1	481	493.5	384	0	1
Psmd8	21.3	14.5	42.2	30.6	48.1	58.4	106.7	57.6	117.7	79	158	343.6	292.3	119.3	279.4	337.2	301.5	0	1
Pspc1	1.6	0.1	0.3	1.4	1.2	7.3	8.8	1.2	17.7	45.8	10.5	10.6	19.7	5.4	15.6	11.3	4.3	0	1
Ptar1	5.6	5	0.4	2.2	4	9.7	10.6	15.4	14.4	24.1	8.7	5.9	2.3	8.1	1.7	5	0.6	0	1
Ptbp1	76.2	71.4	89.5	73.8	80.8	49.9	37.7	46.1	95.1	94.5	128.9	350.8	393.5	111.2	203.8	152.5	92.4	0	1
Ptcd1	11.5	9.4	18.7	11.3	17.8	10.6	11.8	11.7	29.5	31.8	19.2	16.3	17.5	15.7	15.7	22.8	20.7	0	1
Ptp4a1	1	2.7	0.5	0.5	0.3	3.3	5.3	3	1.7	5.6	9.3	7.1	8.2	12.3	13	6.4	8.1	0	1
Ptp4a2	243.1	224.2	271.8	274.6	244.9	185.1	155	198.3	201.4	105.8	67.2	122.2	150.6	136.8	72	79.2	56.2	0	1
Puf60	12.5	19.4	5.5	8.4	13.3	23.2	77.7	70.4	52.8	67.4	74.8	85.1	70.3	83.2	118.1	122.2	138.3	0	1
Purb	0.9	1.1	0.1	0.1	0.1	12.5	8.5	10.8	8.5	12.5	8.5	8.8	11.9	8.2	2.5	1.5	6.4	0	1
Pus3	0.7	0.6	4.7	8.6	15.1	18.3	21	8.3	37.6	12	10.6	20.5	19.2	35.6	19.2	23.5	11.2	0	1
Pvrl1	0.1	0.1	0.1	0.1	0.1	1.3	1.2	0.2	1.2	0.1	0.1	0.1	0.1	0.4	1.3	0.4	2.1	0	1
Rab11fip3	1.4	0.4	0.5	0.8	0.7	1.2	1.8	2.9	4.1	2.8	0.3	1.7	2.9	2.3	2.7	2.8	4.2	0	1
Rab1b	4	1.8	13.1	21	25.5	0.3	11.1	2.2	18.9	7.4	7.1	11.6	27.3	9.2	18.6	19.9	24.9	0	1
Rab3ip	4	2.9	2.4	2.9	4	29.2	41	23.6	27.6	10	13.1	12	14.5	17.6	14.3	25.4	14.7	0	1
Rab5c	7.7	6.2	27.5	18.3	25.3	6.2	11.2	9.6	9.3	25.9	31.6	14.3	20.3	22.9	31	39.2	54.8	0	1
Rab9	46.7	33.4	35.8	47	49.4	76.9	13.7	47.5	14.3	64.6	72.2	24.9	4.4	43.4	35.1	52.2	30.3	0	1
Rabl5	7	4.4	6.1	6.3	8.9	0.1	0.3	0.3	0.1	0.1	1.9	0.1	0.1	0.1	0.7	6.1	2.8	0	1
Rad51	38.5	28.2	46.3	55.8	51.9	30	38.5	27.6	128.4	67.4	53.4	50.4	62	66.1	31.9	35.4	21.6	0	1
Ralbp1	327.3	127.2	287.5	342	340.2	78.5	53.3	52.1	30.4	17.6	22.3	13.7	23.6	19.8	15	16.4	8.9	0	1
Rap2a	20.9	24	7.2	10.3	6.7	19.9	8.8	17.1	6.1	1.2	6.8	1.3	5.1	2.5	4.8	1.4	2.9	0	1
Rars2	0.2	0.1	1	1.6	2	0.1	2.2	2.2	3.9	12.7	1	7.4	7.2	1.4	6.8	4.9	4.1	0	1
Rbbp6	4.8	3.3	1.6	1.9	1.5	29.9	45.9	53	15.2	6.2	40.1	5.2	26	14.7	18.2	17.6	8.1	0	1
Rbm14	55	59.8	36.6	36.8	29.1	11.6	8.9	5.8	13.4	18.7	3.9	58.1	59.6	15.3	56.8	62.4	43.8	0	1
Rbm19	6.7	7.6	5.7	3.6	6.3	12.3	42.6	25.1	25.2	27	24.5	13.7	15.7	36.5	13.6	17.5	23	0	1
Rbm25	70.4	47.9	54.3	46.7	55.2	26	52.9	66.9	38.5	18.8	51.7	62.4	44.2	28.7	32.1	23.3	13	0	1
Rbm28	35.9	23.5	11.7	14.2	9.6	27.2	28.2	34.8	59.6	62.7	28.8	24.1	32.6	50	29.5	27.6	25.4	0	1
Rbm3	0.2	0.2	0.1	0.1	0.1	1.1	5.1	1.9	5.1	1.6	2	2.1	2.4	3.5	6.3	4.1	3.2	0	1
Rbm39	50.5	35.2	137.8	117.3	139.9	39.1	116.2	89.6	119	71.2	112.1	186.6	197.1	101	136.3	71.5	56.7	0	1
Rbm42	15.6	11.5	44.1	50.6	51.5	60.6	83	110.6	98.9	52.2	160.5	219.9	144.2	162.3	138.6	161.1	165.7	0	1
Rbm5	0.4	0.2	0.1	0.2	0.2	71.5	40.4	49.3	20.6	19.3	58.6	16.8	17.3	21	35	27.3	37	0	1
Rbm7	167.5	75.7	119.3	153.1	172.3	28.2	47.6	39.9	84	102.5	100.9	169.6	28.2	139.2	41.4	43.4	22.6	0	1
Rcl1	9.6	9.2	5.2	11.8	9	75.3	57	70.2	38.3	46.2	78.7	65	55.8	85.9	93.2	79.8	83.6	0	1
Rdh13	3.6	4	3.4	1.1	0.5	0.1	1.4	2.7	5	12	12.2	3	13.7	11.4	14.1	9.2	12.4	0	1
Reep5	16.4	18.9	31.9	27.5	17.8	0.4	4.5	12.3	0.7	0.1	0.9	1.3	0.1	0.1	0.2	0.3	1.1	0	1
Relb	0.4	2.3	6.1	4	2.4	19	18.7	19.9	36.5	30.4	28.3	7.4	6	27	4.2	7.7	9.3	0	1
Rest	68.1	44.3	42	52.7	46.2	26.9	41.1	51.3	17.6	22.8	4.2	35.1	4.3	5.9	7.2	9.2	1.5	0	1
Rexo4	0.2	0.5	2.3	0.9	4.8	25.1	32.3	22.2	39.9	18.2	56.6	30.4	56.2	49.4	43.4	51.9	37.6	0	1
Rfc2	0.2	1.6	0.4	1.5	1.6	8.6	16	7.1	20.1	1.9	4	16.4	11.2	8	40.7	24.9	69.1	0	1
Rfk	35.4	29.6	31	43.4	37.1	34	26.4	46.4	73	52.4	32.5	59.2	71.5	65.1	99.5	90.1	88.1	0	1
Rfng	10.2	8.5	8.8	13.8	7.5	41.3	18.8	46	17.1	12.5	42.4	40	42.7	43.7	29.6	40.2	57.5	0	1
Rnaseh2c	0.1	0.7	2	1	2.4	0.8	8.6	5.4	4.3	13.4	13.9	23.1	7.9	14.7	25.5	37.1	97.4	0	1
Rnf113a1	0.1	0.1	1.8	0.1	0.1	0.1	5.7	0.1	0.8	1.1	9	0.1	0.1	7.7	3.1	5.9	3.1	0	1
Rnf115	31.5	32.2	30.1	23.6	30.4	179.2	109.5	125.1	100.8	279.4	161.8	159.7	107.2	110.2	81.6	64.1	35.1	0	1
Rnf168	39	22.8	35.2	35	37.1	13.7	11.1	13.9	9.6	22.9	15.6	22.8	6.7	15.5	4.2	3.5	1.9	0	1
Rnf19b	67.3	71.1	67.8	61.1	58.7	134.2	72.4	53.6	114	60.6	91.3	68.4	113.6	119.6	89	83.3	54.9	0	1
Rnf31	0.2	0.1	1	0.6	0.4	2.7	4.5	1.4	1.8	0.1	1.1	4.1	3	0.9	2	1	3.7	0	1
Rnf4	218.6	148.2	220.7	250.8	258.2	766.2	1564.3	571.4	250	295.8	310	204.3	314.6	423.2	172.6	172	92.3	0	1
Rpf1	9.7	6.9	5.3	7.3	10.1	14.7	21.4	17.8	48.8	11	34.3	38.9	29	38.6	22.4	23.6	13.8	0	1
rpf2	0.9	0.5	0.8	1	0.4	56.5	40.1	51.3	63.8	74.9	58.7	67.1	43.7	61.9	32.1	27.3	22.5	0	1
Rpl13a	54.8	73.7	63.5	51.7	55.4	93.4	47.2	56.7	287.5	301.5	119.5	417.1	340.2	366.5	436.2	313	475.7	0	1
Rpl18	0.6	0.3	0.1	0.1	0.2	11.7	6.9	9.6	26.4	23	28.9	59.6	52.2	47.9	23.8	26.4	43.5	0	1
Rpl9	0.1	0.1	0.1	0.1	0.1	4.3	1.4	8.9	13.8	11.4	22.9	14.9	39.8	13.2	44.7	34.1	42.7	0	1
Rplp0	11	10.2	23.8	22.4	19.4	85.5	77.9	86.2	288.6	367.7	250	511	411.6	616.5	526.6	580.4	395.8	0	1
Rpn1	53.2	48.6	12.2	15.2	12.1	0.4	8.9	3.8	31.1	23.9	7.8	26	14.4	11.5	41.5	43.2	35.4	0	1
Rpn2	3.7	1.4	3.4	3.7	6.8	30.3	16.8	18.3	46.3	54.8	31.7	65.5	32.7	35.1	61.6	63.6	71.6	0	1
Rpp14	29	32.6	24	13.1	10.9	71.7	63.7	98.3	91.2	52.1	80.6	71.7	55.7	108.6	45.1	38.3	41.9	0	1
Rpp40	0.2	0.9	0.8	1.6	0.5	9.1	21.8	27.9	23.7	19.3	10	53.9	7.5	19.1	11.8	8.8	9.7	0	1
Rps19bp1	18.4	12.1	12.4	18.7	27.8	225.3	104.5	145.1	144.2	317.5	203.8	169.2	86.5	171.7	102.8	125.1	142.7	0	1
Rps20	0.5	0.7	1.8	1.6	1.3	56.8	69.7	43.7	118.6	136.8	81.4	222	219.4	198.9	179.2	152.8	462.7	0	1
Rps21	6.2	3.6	1.4	4.6	2.1	0.9	2.4	9.7	10.5	13.7	12.7	29.2	13.2	33.9	47.9	47.9	86.4	0	1
Rps28	0.6	0.1	0.3	0.5	0.1	18.1	5.7	6.2	2.8	10.9	12.9	31.7	4.1	10.2	27.6	15.2	35.9	0	1
Rps4y2	60.5	27.2	7.5	17.4	10.6	133.2	152.8	132.6	285.3	259	367.7	322.5	414	400.9	442	616.5	552.4	0	1
Rps6kb2	0.1	0.1	0.1	0.1	0.1	6.4	6	2.3	2.3	4.6	1.3	3.4	6.8	0.5	16.5	8.6	22.2	0	1
Rrp1	0.2	0.2	0.8	2.7	5.1	20.2	25.6	22.5	52.5	25.8	52.9	93.3	58	39.1	95.9	106.9	84.3	0	1
Rrp12	0.1	0.1	0.9	0.4	0.2	38	35	32.1	45.9	29.1	18.5	7.8	25.2	23.1	15.3	15.5	13.3	0	1
Rrp1b	22.1	12.9	22.3	18.2	24.1	16.7	7.6	8.5	9.9	13.7	16.4	12.5	7.1	16.9	8.9	8.2	5.8	0	1
Rrp7a	1.4	2.2	4.1	4.1	4.9	9.5	17.8	5.7	17.4	8.5	11.1	18.3	10	18	4.7	4.7	7.4	0	1
Rrp9	0.4	0.5	2.3	0.7	0.3	21.6	16.7	15.5	4	7	22.3	8.9	5.7	30.2	29.9	16.2	25.2	0	1
Rsl1d1	421	371.7	542.6	493.5	605.1	734.1	644.7	862.5	669.4	533	849.1	533	470.8	609.8	376.7	319.6	238.8	0	1
Rsrc2	9.7	6.7	9.3	7.9	11.8	38.6	58.7	117.7	48.3	68.1	38.2	39	38.9	34.7	28.5	21.2	16.6	0	1
Rtf1	32.3	20.9	22.7	25.3	24.4	9.3	8.3	9.3	10.2	7.1	8.5	14.1	7.7	8.3	10.9	13.6	5.7	0	1
Rtn2	0.1	0.1	0.1	0.1	0.1	21	90.5	45.8	28.9	11.5	40.3	1.2	6.2	19.5	2.4	5.1	6.9	0	1
Rwdd1	4.7	1.8	1	1.7	0.8	7.2	12.8	9	17	14	14.8	13.6	23.1	23.3	12.6	9	25.9	0	1
Rybp	0.5	0.5	0.3	0.4	0.2	0.9	1.8	1.1	2.8	2.3	0.9	3	2.3	2.9	2.2	0.9	0.5	0	1
Safb	14.9	21.5	14.7	10.3	9.9	31.6	55.3	24	19.9	22.8	42.7	22	20.9	24.7	25.4	33.2	27	0	1
Sall4	229.3	196.4	73.8	90.7	69.9	45.2	65.3	76.7	56.4	61.9	54.9	111.1	141.1	93.3	72.3	57.9	55.3	0	1
Samd8	11.8	16.2	6.8	4.5	6	1.1	3.7	5.5	4.8	5.6	1.3	4.6	4.3	1.7	1.5	1.4	1	0	1
Sap30bp	0.5	0.1	4.4	2.7	9.6	35.9	29.4	31.1	42.2	12.3	53.3	21.6	20.9	36.7	46.2	42.3	69.4	0	1
Sarnp	12.6	28.2	3.7	6.2	1.1	10.2	5.8	7.6	5.9	7.9	6.7	10.7	21.8	12.4	20.3	14.4	19.3	0	1
Sars	2.4	0.9	7.4	8.4	8.8	2	3.4	2.1	13.4	8.5	19.3	12	4.2	11.4	40.4	46.1	54.3	0	1
Sbds	217.3	155.5	139.4	154.4	155	99.1	103.8	115.1	118.5	123.3	94.4	84.5	116.2	110	107.1	113.4	55.6	0	1
Scnm1	0.1	0.2	4.1	2.4	11.5	19.7	7.3	7.8	27.7	18.5	26.8	21.3	27.9	19.4	49.3	34.4	39.1	0	1
Sco1	0.2	0.1	0.5	0.1	0.1	1.8	7.6	3.3	1.4	2	6.2	5.6	1.9	0.7	3.2	3.6	2.4	0	1
Sdf2	147.2	232	105.3	119.5	124.1	37.4	11.2	34.6	58.4	81	80.4	94.8	53.7	50.8	103.8	139	101.7	0	1
Sdhaf1	2.8	1	5.8	7.1	3.5	11	4.9	0.5	0.1	0.1	3.5	0.1	0.1	4.2	0.1	0.4	5.5	0	1
Sec61a1	43.4	36	55.3	63.1	56.4	50.8	62.5	55.7	44.4	44.3	62.3	63.3	24.9	38.1	50.3	54	76.2	0	1
Senp5	22.3	19.1	13.5	8.6	10.9	12.7	10.6	23.2	14.6	14.1	9.6	9.2	25.9	17.1	9.7	5.9	6.1	0	1
Sepw1	17.6	16.4	36.1	42.1	61	13.7	5.7	11.7	48.5	45.6	18.2	83.6	47.7	41.2	88	106.7	170.2	0	1
Sertad1	0.1	0.4	0.1	0.2	1.8	190.1	65.8	127.8	66.1	178.1	81.2	98.2	125.6	64.4	79.2	92.2	135.2	0	1
Sertad3	71.6	82	56.2	44.9	50.1	0.4	0.5	2.7	0.1	0.1	6.3	0.1	0.1	6	1.2	3	1.4	0	1
Sesn2	0.2	0.8	0.5	0.3	0.4	23.4	28.6	64.1	32.8	32.9	30.7	8.2	5.7	17.6	7.3	7.5	3.1	0	1
Setd5	1.8	1.2	1.1	1	0.7	3.4	3.2	2.3	4.6	1.9	0.7	3.6	4.5	1.4	0.6	0.4	0.4	0	1
Sf1	6.8	9.9	12.8	9	11.1	22.2	22.5	29.2	6.3	11.6	24.5	37.5	60.8	36	63.1	52.5	54.5	0	1
Sf3b5	151.6	97.6	31.6	47.9	40.9	183.4	104	191.9	155.5	103	191.9	115.9	161.8	186.3	165.3	144.2	367.7	0	1
Sgk1	0.2	1.4	1.7	1.8	2.1	31.4	40.9	18.9	133.2	45.9	126.2	69.9	109.3	144.2	132.3	94.2	101.5	0	1
Sh3bgrl3	6.1	9.2	67.7	67.4	94.2	13.9	0.4	15.8	20.4	34.4	31.2	35.9	3.7	12.3	73.5	64.3	152.5	0	1
Sh3bp5l	0.3	1.3	0.2	0.1	0.6	15.1	3.6	8	26.7	25.8	24.1	34.7	36.7	41.4	18.4	26.9	38.9	0	1
Sidt2	12.1	16.4	6.6	11.6	7	3.8	11.5	10.9	16.6	3.1	25.5	47.2	55.3	28.4	70.5	53.8	55.8	0	1
Sike1	0.8	0.1	0.1	0.1	0.1	6.3	4.6	6.3	32.7	9.5	9.7	32.1	22.5	29.7	18.7	20.5	19.8	0	1
Slc16a1	15.8	10.6	14.2	21.7	15.8	31.6	75.1	12.9	42.3	59	30.7	1.6	7.7	23.8	14.7	8	3	0	1
Slc16a6	3.6	3.9	0.4	1.4	1.6	104	114.1	115.6	132.1	108.3	72.5	75.6	18.2	112.1	44.1	28.9	22.5	0	1
Slc25a36	0.4	1	0.2	1.2	0.6	46.6	34.2	57.7	16.1	37.8	21.5	19.6	32.5	34	11.6	10.3	5.4	0	1
Slc25a44	29.7	29	25.7	25.5	27.5	388.3	327.3	243.1	115.9	116.7	117.9	57.3	69.2	147.6	82.2	56	68.8	0	1
Slc34a2	0.3	0.2	0.4	0.2	0.1	142.2	137.8	144.9	76.7	51.8	134.6	20.2	69.4	32.6	47.4	29.3	32.8	0	1
Slc35e4	4.3	7.8	4.6	5.5	5.6	3	8.2	20.3	11	19.2	22	32.3	7	23.6	37.7	43.5	47	0	1
Slc39a9	23.4	25.8	5.3	7	4.2	13.2	13.8	24.2	18	18.5	20.2	8.5	10.7	16.2	17.6	17	15.3	0	1
Slc3a2	150.6	194.8	85.9	75.3	64.3	34.1	23.5	34.4	46.7	29.1	27.3	26.2	24	24.4	56.8	77.9	65.1	0	1
Slc7a5	6	6.7	7.2	13	5.8	22.2	22.4	13	16.8	3.1	13.8	7.6	2.2	12.4	13.9	10	14.5	0	1
Slc7a6	0.2	1.2	0.2	0.3	0.8	10.5	4	4.4	57.1	77.7	29.6	17.5	34.7	38.4	39.5	46.1	41.7	0	1
Slc7a6os	49	46.4	28.9	24.8	32	73.9	57.6	75.9	18.3	55.9	26	26.9	41.1	18.7	15.2	22	22.7	0	1
Slmap	69.4	51.7	9.3	15.3	2.7	61.6	131.9	104.8	138.3	110.8	82	58.4	75.3	80.8	53.2	46.7	24.8	0	1
Sltm	2.5	3.1	2	2.4	1.6	44.6	100.2	49.4	59.5	169.8	90.1	49.9	49.3	51.7	37.8	34.2	18.9	0	1
Slu7	21.2	25.4	29.5	34.7	36.7	30.8	29.9	30.4	22.4	37.1	121.9	47.9	47.3	37.8	31.4	34.8	24.8	0	1
Smarcd2	37.3	33.9	54.5	77.9	65.9	78.5	59.9	78.1	25.5	8.9	74.1	50	128.9	49.8	61.9	61.5	63.2	0	1
Smek1	5.4	3.1	5.7	3.1	4.2	94.4	228.2	82.9	101.2	69.7	34.5	29.1	47.4	41.9	7.7	6	6.1	0	1
Smg5	1.4	1.5	1.3	0.8	0.2	35.1	44.7	36	54.4	68.2	50.9	69.4	50.6	76.2	35.4	34	52.7	0	1
Smg6	14.1	18.1	9.5	6.8	5.8	2.5	6.7	6.4	7.6	4.4	3	10	9.6	3.4	4.3	3.3	8.5	0	1
Smox	10.1	10.1	18.5	25.9	25.8	7.4	6.7	4.2	0.7	0.1	0.1	0.1	0.1	0.1	1	2.1	0.8	0	1
Snai1	5.6	15.8	12.1	12.8	8.8	57.1	35.3	62.1	28.1	6.3	15	0.1	1.9	9.4	22.4	9.6	6.4	0	1
Snapc4	0.4	0.1	0.6	0.3	0.2	12.1	12	8	3.5	6.8	8.2	3.2	14.7	8.5	8.7	6.7	14.4	0	1
Snf8	0.2	0.4	0.3	1.4	2.2	31.2	92.4	62.7	85.1	123.4	147.6	111.5	95.8	121.4	59.5	58.8	89.9	0	1
Snrnp25	0.1	2.9	0.3	2.3	1.3	28.1	41.9	58.6	6.7	41.5	74.5	34.6	19.2	54	75.8	57.2	69.2	0	1
Snrnp27	128.2	166.2	161.4	162.8	159.7	52.5	69.3	105.7	50.5	76.6	38.7	42.3	85.7	57.6	36.4	21.5	17	0	1
Snrnp70	43.6	35.7	30.6	35.3	46.1	15.7	13.5	6.5	22.4	18	11	9.6	22.2	18.9	23.3	35.1	38.6	0	1
Snrpb	1.4	1.9	1.3	3.3	2.5	42.7	39.3	64.7	187.5	130.5	152.5	497.5	304.9	233.3	485.1	436.2	438.9	0	1
Snrpc	0.4	0.5	0.1	0.4	0.5	8.2	6	7.4	30.9	16.2	44	70.7	46.1	20.5	110.9	66.8	58.4	0	1
Snupn	3.6	1.1	10.7	13	17.1	117.9	164.6	226.9	127.4	123.1	62.1	66.1	83.8	83.5	44.9	44.7	33.8	0	1
Snx8	3.3	3.3	3.8	4.3	2.3	4	12.1	15.6	14.6	7	16.7	10.4	16.3	27.4	7.3	9.9	21.1	0	1
Son	31.8	24.2	32.8	29.7	25.7	16.6	36.1	35.1	21.3	24.5	28.9	29.1	38.1	17.4	38.9	22.6	28.1	0	1
Sp1	14.8	20.5	14.8	16.4	13.9	19.4	10.4	19.5	16.7	14	40.9	49.2	35.7	35.7	25.6	16.4	24.5	0	1
Spcs3	0.4	0.6	0.1	0.1	0.1	1.4	0.3	1.2	9.9	1	10.8	41.7	7	11.8	17.7	17.1	9.6	0	1
Spint1	0.4	3.1	13.9	20.5	14.9	39.6	0.8	19.9	23.4	14.7	39.1	26.9	8.9	16.5	31.2	71.1	53.3	0	1
Spsb2	0.1	0.1	0.1	0.1	0.1	0.3	0.1	1.7	0.1	0.1	5.5	0.1	3.8	2.2	0.4	1.2	9.4	0	1
Spty2d1	25.9	23.7	47.7	57.4	56.6	10.8	24.3	19	46.2	22.4	16.4	16.3	34.9	14.8	19.7	12.6	7	0	1
Srr	1.5	1.1	8.7	4.3	5.9	49.7	73.2	64.9	101.9	173.8	93.5	43.8	135.4	117.8	109.4	74.4	84.7	0	1
Srrd	0.1	0.2	6.7	2	8.3	25.8	18.2	30.8	18.9	7	63.2	28.4	41.3	73.1	40.9	39.9	57.2	0	1
Srrt	2.7	1.5	3.7	3.6	4.3	6	24	15.2	11.3	15.9	18.4	14.2	15.7	17.1	39	41.1	38.3	0	1
Ssbp1	1	4.8	0.8	2.1	0.5	1.2	2.9	3.4	1.5	6.2	2.4	11.1	3.3	2.8	2	2	2.9	0	1
Ssna1	48.6	41.7	88.9	83.4	86.6	124.5	47	126.1	97.1	135.9	68.6	77.7	73.5	78.2	99.6	84.4	158	0	1
Ssr1	3.1	5.4	3	4.4	2.5	1.3	1.7	2.5	11	15.7	6.1	14.1	10.4	10	6.8	11.3	11.3	0	1
Sssca1	0.1	2.3	4.2	1.3	2	36.3	127.9	166.6	96	136.1	187.5	125.1	193.6	190.1	171.4	242.4	274.6	0	1
St3gal2	0.3	0.5	0.2	0.2	0.8	2.6	13.5	7.6	9.6	8.9	3.3	5.7	6.9	3.4	1.2	0.7	0.3	0	1
Stag2	1.1	2.9	2.1	2	1.4	7.7	30.7	20.4	28	44	44.2	43.1	44.7	21.1	52.5	37.3	31.2	0	1
Stam	1.1	2.2	1.4	2	3.2	0.7	1	1.2	11.1	4.5	3.8	30.5	10.1	6.4	10.6	10.8	2.1	0	1
Stk40	60.3	30.9	10	18.3	15.2	56	68.9	36	6.3	18.3	10.1	13	24.9	9.1	13.1	10	10.2	0	1
Stub1	9.1	13.2	12.5	9.3	14.6	18.2	13.5	18.8	17.8	15.2	19.7	36.3	32.8	25.4	40.9	30.3	67	0	1
Stx5a	5.6	1.6	58.4	57.6	116.2	85.1	43.9	17.8	15.1	14.5	23.4	28.6	45.4	4.5	41.3	28.1	47	0	1
Surf6	0.8	0.7	3	3.4	3.4	73.9	51.9	33.8	34.1	29.1	34	24.2	18.2	45.4	14.8	17.8	18.4	0	1
Suv420h1	0.5	0.4	1.2	0.2	0.4	14.8	14.8	29.4	16	9.3	11.4	3.9	11.7	16.5	17	10	9.1	0	1
Sys1	20.3	8	1.6	5.3	4.1	209.7	242.4	130.3	111.7	92	94.2	54.8	38.9	111.9	56.7	56.6	146.7	0	1
Taf11	73.3	74.8	70.6	68.6	66.5	143.7	160.3	116	112.7	154.7	77.8	107.8	110.9	134.8	70.1	66.4	48.9	0	1
Taf13	103.8	101.9	111.3	103.8	92.4	71	91.6	85.1	93.7	147.8	62.8	130.8	59.8	133.6	84.9	87.4	54.4	0	1
Taf1c	0.3	0.2	0.2	0.1	0.1	13.7	13.1	13.7	28.5	26.6	25.6	72	44.3	37.7	51.6	45.6	99.5	0	1
Taf3	126.8	82.9	120	125.9	101.8	34.4	69.8	51.8	28.6	30.2	12.9	19.8	6.1	13.4	2.9	4.1	3.3	0	1
Tatdn3	0.2	0.3	0.4	0.1	0.9	17.8	15.4	39.4	46.4	25.7	15	1.8	9.7	18.5	5.6	1.7	5.2	0	1
Tbc1d13	5.9	9	6.3	6.4	6	13.2	19.1	15.8	3.9	10.4	8.2	15.1	27.7	9.8	7	3.7	11.6	0	1
Tbcc	3.3	3.1	9.5	11.3	9.6	33.7	92.2	57.4	40.2	45	58.7	13.7	14.9	47	4.6	8.3	14.8	0	1
Tbrg4	0.3	0.3	0.9	1.4	1.9	24.5	13.3	13.9	10	10.6	18.1	16.2	16.2	25.3	24.1	24.7	38.2	0	1
Tceb2	0.5	1.3	0.3	0.2	0.4	38.8	34.1	38.4	24.9	23.3	44.7	83.7	39.5	55.3	38.2	49.1	90.3	0	1
Tcf25	10.5	6.5	6.1	9.6	12.3	25	24.6	20.9	27.1	38.4	29.6	27.7	36.6	37.5	36.8	43.1	44.9	0	1
Tcof1	34.4	28.1	15.6	18.8	14.5	11.3	16.3	15	10.8	4.9	13.3	8.1	8.2	5.6	10.2	8.8	5.2	0	1
Tesk2	25	24.5	15.7	16.8	13.3	49.8	55.1	58.7	31.5	28.7	35.9	10.7	14.4	19.3	14.9	9.9	17.5	0	1
Tgoln1	19.4	20	7.4	9.7	10.7	69.4	122.5	49.9	59.1	69.1	39.5	30.8	10.8	35.3	23.1	29.8	16.3	0	1
Thoc5	0.7	0.2	2.3	1.4	4.5	29.7	39.6	29.4	28	43.1	40.9	17.1	14.5	16.4	25.8	21	18.8	0	1
Thrap3	11.9	7.7	2.2	3.3	3	6	7.6	3.4	2.7	5.9	7.8	8.4	8	4.6	7	3.6	5	0	1
Timm10	12.1	5.3	6.6	11.2	7	191.4	140.5	170.2	117.4	17.6	100.2	104.1	134.2	146.3	280.4	423.2	485.1	0	1
Timm13	1.2	0.8	1.6	1	2.6	52.6	78	65.5	49.5	73.7	83.3	59.2	48.3	159.7	167.8	211.8	294.7	0	1
Timm22	0.2	0.4	0.2	0.2	0.1	37.7	28.1	33.2	145.5	97	96.9	113.6	105.3	142	81.1	90.6	116.9	0	1
Timm50	1.2	0.4	2.9	2.9	5.5	17.4	22	39.3	42.6	41.3	34.1	122.6	88.1	98.6	109	114.7	188.3	0	1
Timm8a2	17.3	15.7	56.6	95.8	123.9	16.3	0.9	17.9	95.9	71.1	34.2	82.9	93.1	61.2	100.1	138.5	143.5	0	1
Timm8b	181.2	212.9	128.2	160.3	158.2	186.6	227.8	79.3	85.7	55.6	47.5	39.6	53.1	92	66.3	53.6	91.5	0	1
Tipin	104.9	177.8	153.3	133.4	119.5	538.2	400.9	511	386.3	450.7	395.8	193.3	203.2	242.4	168.6	148.7	145.9	0	1
Tk1	10.3	9.1	7.7	19.6	18.5	14.9	61.4	20.9	109.3	82.3	66.6	105	78.1	80.6	123.6	116.2	194.8	0	1
Tmco1	51.3	47	19.2	19.9	18.6	35	49.5	41.6	26	22.7	21.1	14.7	30	15	48.5	44	34.7	0	1
Tmem11	10.6	7.8	39.1	35.5	44.2	68.2	68.1	114.1	36.4	23.5	139.9	112.2	151.8	128.7	111.1	119.2	118.5	0	1
Tmem127	0.7	0.2	0.7	0.6	0.6	0.1	0.4	0.2	0.1	3.2	0.2	0.1	0.1	1	0.9	1.7	1.2	0	1
Tmem138	16.7	16.1	21.2	16.6	18.7	5.1	29.6	11.2	20.6	11.3	6.7	0.1	26	11.8	13.4	6.5	10.2	0	1
Tmem167b	0.4	1.4	0.2	0.7	0.7	5.9	2.8	6.1	20.2	11.1	2.8	35	3.5	16.6	8.1	7	4.5	0	1
Tmem208	0.3	1.6	0.2	0.3	0.1	24	23.6	21.7	57.2	33.2	69.2	45	40.6	46.5	104.2	125.7	190.1	0	1
Tmem222	6.8	8.1	39.7	29.4	41.7	55	15.4	57.4	51.4	2.7	52.4	12.9	25.8	15	44.6	35.4	41	0	1
Tmsb10	0.1	0.3	0.1	0.2	0.4	0.1	0.7	0.2	1.3	1.8	0.3	8.9	3.9	0.1	1.2	2.3	2.7	0	1
Tnfrsf12a	0.8	4.5	0.5	0.2	0.3	79.9	174.9	55	42.2	33.9	37.7	22.5	12.2	11.7	15.2	16.7	20.9	0	1
Tnip2	0.1	0.1	0.1	0.1	0.1	1.5	9.1	1.3	32.1	7.6	5	5.3	2.3	4.6	6.6	11.3	0.9	0	1
Tnni3	0.8	0.1	0.8	5.8	4.1	0.1	0.4	0.1	0.1	0.1	0.1	0.1	0.1	0.1	0.1	0.6	0.1	0	1
Tnnt1	0.1	0.1	0.1	0.1	0.2	0.1	0.1	0.1	0.1	0.9	0.1	1.9	0.1	2	0.2	0.2	0.1	0	1
Toe1	0.6	1.2	2.7	1.2	1.8	27.4	14.4	23.1	60.6	82.7	31.6	37.4	33.4	45	60	32.1	53.5	0	1
Tomm22	8.5	5.6	8.2	5.8	7.2	1256.7	862.5	821.6	779.6	547.6	843	752.4	564.6	1379.2	284.5	328.7	326.2	0	1
Tomm40	1.3	0.1	3.7	4.3	6.3	39.8	99.8	46.8	77.4	74.4	127.2	40.8	151.6	106.9	140.9	132.6	174.9	0	1
Tomm5	0.6	0.5	0.2	0.1	0.6	75.2	50.8	58.2	120	117.4	250.8	252.6	246.5	323.8	231.5	124.7	283.3	0	1
Top1	205.4	128.7	147.2	159.7	177.1	58.1	186.6	238.8	97.4	142.5	193.6	138.1	152	72.4	49.1	47.6	18.2	0	1
Top3a	2.9	1.3	3.9	3.3	6.9	12.5	2	10.2	4.3	1.3	12	4.5	2.2	12.9	7.6	3.5	11.5	0	1
Tor1aip2	3.4	5.3	1.3	1.4	0.4	26.2	7.8	19.9	27	17.5	14.5	23.4	25.3	31	17.5	14.9	10.5	0	1
Tor1b	3.1	2	0.1	0.3	0.2	225	160.8	224.2	259	109.5	140.5	76.2	49.8	164.9	46.6	46.9	50.8	0	1
Tpi1	0.4	0.3	6.7	7.5	15.1	1.5	2.6	0.2	0.1	1.5	0.6	0.1	8.8	0.9	5.3	6.4	7.3	0	1
Tprgl	62.8	56.4	214.9	207	220.7	281.2	139.6	161.8	26.6	15.9	47	13.8	22.1	20.6	55.1	77	89.4	0	1
Tpst1	12.1	31.4	7.6	1.1	2.1	19.5	55.5	23	19.9	2.3	6.4	0.1	8.8	2.7	2.9	3.7	4.9	0	1
Tra2a	12	11.4	6	5.7	6.3	270.6	331.5	192.3	286.5	304.9	244.9	505.9	423.2	313	140.2	98	93.4	0	1
Traf2	0.1	0.2	0.1	0.1	0.1	12.6	16.2	13.9	10.1	6.9	22.7	6.3	36.4	13.7	8.7	12.9	18.3	0	1
Traf4	57.5	37.4	56.7	59.4	52.2	38.9	37.4	29	17.6	14.8	57.5	38.4	17.5	34.6	32.5	40.7	41.8	0	1
Trappc4	16.8	13.5	19.5	14.6	18.5	8.8	12.9	34.2	51	28.4	82.9	66.5	93.7	74.4	87.6	95.4	123.1	0	1
Triap1	13.8	9.6	66.6	69.7	86.4	100	63.6	91.8	94	144.7	167.2	144	77.4	151.6	77.9	89.9	90.6	0	1
Trim27	7.5	3.6	83.1	71.4	130.6	118.6	40.9	99.2	26.3	27.2	109.3	86.4	113.1	62.8	82.3	107.4	100.4	0	1
Trim28	98.1	138.6	58	47.2	34.9	54.5	87	93.2	185.1	149.2	172	317.5	278.6	191.4	366.5	376.7	431.1	0	1
Trnau1ap	31.1	28.4	42.3	37.2	43	11.8	13.1	29.5	33	34.2	17.8	21	39.3	38.3	26.2	29	51.7	0	1
Trub2	0.7	0.2	0.4	0.5	0.3	171.1	121	103.5	21.5	10.5	33.6	1.8	2.1	28	10.6	7.2	11.3	0	1
Tsfm	91.6	73.9	69.1	69.9	73.5	0.4	13.2	10.1	31.5	3.8	6.2	39.9	55.6	42.5	20.6	44.5	33.8	0	1
Tsks	0.1	0.1	0.1	0.1	0.1	0.3	0.8	0.3	2.2	3.1	0.2	0.1	0.1	0.9	0.2	0.1	1.5	0	1
Tspan31	0.1	0.1	2.1	4.5	1.1	8.5	5.2	12.7	35.7	10.3	15.3	17.2	12.5	21.5	23.5	22.7	22.6	0	1
Tsr2	9.8	7.8	6.4	10.8	7.8	43.7	30	43.8	96.2	89.2	199.3	114.2	127	135	155.3	151.1	101.4	0	1
Tssc4	10.1	14.1	11	7.9	5.4	2.2	4.2	15.9	1.1	1.6	12	1.9	22.8	22.5	20.4	9	11.8	0	1
Ttc1	24.3	12.6	34.2	37.8	41.3	199.8	135	210.3	313	289.3	319.6	217.9	132.1	150.9	179.7	161.4	89.8	0	1
Ttc9c	40.4	37.1	42.7	52.8	57.2	27	5.5	6.5	31.7	17.7	10.3	22	2.1	16.2	10.2	7.7	9	0	1
Ttll5	16.5	13.7	13.4	11.6	7.9	8.6	3.8	2.4	4.1	1.5	3	5.9	8.1	1.5	3.6	1.6	3.5	0	1
Tubb5	11.5	10.4	31.7	38.1	42.7	126.4	263.9	116.2	186.3	290.4	101.7	10.9	19.9	97.5	17.1	27.2	27	0	1
Tubb6	51.5	21.3	76.6	219.9	204.8	23.7	32	34.5	0.7	8.2	21	3.6	11.8	4	8.7	16.9	7.5	0	1
Tufm	0.2	0.3	0.2	0.1	0.5	6	12.1	7.7	19.2	24.7	22.6	18.3	32.8	37.3	25	28.4	56.2	0	1
Txn2	63.3	54.1	162.3	127.9	191.4	174.1	168.3	141.3	164.2	176.5	150.6	253.4	175.3	171.1	271.8	244.9	370.1	0	1
Txnl4b	1	1.5	3.2	4.3	8.7	9.9	0.1	0.2	6.2	1.2	9.4	16.5	4.8	9.1	6	9.7	6.9	0	1
Ube2b	12.2	5.2	13.5	20.9	25.1	89.8	158.5	113	191.1	209.2	240.4	41.9	107.3	139.7	57.5	47.2	39.6	0	1
Ubl7	8.1	12.2	22	19.5	34.6	75.9	58.1	86.7	108.7	93.4	104.6	133.4	140.5	126.1	69.3	52.4	83.9	0	1
Ubxn1	4.6	1.3	5.2	4.8	6.9	322.5	238.8	371.7	497.5	592.2	468.1	695.1	779.6	798.7	632.2	538.2	598	0	1
Ubxn2a	25.5	16.2	16.4	14.8	18.6	182	119.8	131.8	143.1	165.3	41.7	152.8	170.5	105.5	40.2	39.5	32.7	0	1
Ubxn6	8.9	19.1	11.5	10.8	12.3	13.7	12.7	22	39.6	44.4	27.7	52.5	38.8	46.3	36.6	47.3	75.6	0	1
Ubxn7	1.4	0.7	1.8	3	2.9	11.2	18.5	11	5.6	4.8	1.6	8.4	8	5.5	4.4	4.1	2	0	1
Uck1	0.1	0.2	0.1	0.1	0.1	1.2	0.5	0.3	1.3	1.9	4.1	2.5	0.1	0.6	3	3.4	4.4	0	1
Uimc1	0.5	1	2.5	2	2.2	7.9	6.2	9.7	6	14.3	11.2	11.9	8.3	11.6	13.4	9.6	7.6	0	1
Upf2	7.7	7.7	27.2	27.6	24.2	7.2	32.3	24.5	24.5	25.5	20.7	11.2	45.2	10.3	19.8	25.8	12.8	0	1
Uqcrc1	0.3	0.6	0.3	0.3	0.3	31.9	48	29.8	39.9	35.8	56.8	89.4	68.2	62.1	153.6	159.4	155	0	1
Usp19	83	114.7	71.2	61	67.6	21	15.3	19.3	20	16.3	29	12.4	13.8	18.3	15.2	12.6	19.4	0	1
Utp11l	6.2	8.2	6.8	6.8	4.2	93.6	44.7	53.3	49.2	10.2	57.1	36.2	34.8	26.5	29.9	27.4	24.3	0	1
Utp15	27.3	29.2	24.4	18.7	18	47.2	66.6	82.4	68.4	70.5	69.4	40.5	68.5	52.5	25.8	24.6	20.9	0	1
Utp18	32.5	21.4	34.1	37	33.8	86.2	75	79.5	72.9	106.4	78.4	66.9	73.7	49.4	62.9	49.5	27.9	0	1
Utp23	0.6	0.4	0.1	0.1	0.1	42.7	49.1	40.6	46.8	32.8	39.5	5.2	12.6	32.5	20.2	10.1	15.2	0	1
Utp3	37.8	23.8	25.4	36.8	51.8	343.6	140.3	475.7	170.8	197.8	322.5	195.4	102.7	266.5	99.3	123.4	84.5	0	1
Wars2	3.3	1.6	2.8	3	2.7	1.2	10.5	8.9	9	6.1	21	25.2	10.6	44.1	22.4	18.1	18.2	0	1
Wbp1	4.3	7.7	1.6	4.4	1.3	0.1	0.1	0.3	9	0.1	0.6	3.6	3	3.3	0.6	3.7	4.7	0	1
Wbp5	0.1	0.3	0.1	0.3	0.1	0.1	0.1	0.1	0.1	0.1	0.1	0.1	0.1	0.1	2.1	0.5	3	0	1
Vcp	4.6	4.7	1.7	1.9	2.2	5	2.3	4.2	9.6	13.1	24.4	13.3	11	13.5	27.8	28	24.9	0	1
Wdr3	0.7	0.7	1.5	0.7	0.9	32.8	23	40.1	73.8	31.1	50.8	48	44.3	58.7	48.7	52.1	34.7	0	1
Wdr43	15.5	10.2	26.3	20.6	33	91	213.6	185.6	301.5	345.4	300.2	279.4	203.8	271.8	168.3	108.2	86.7	0	1
Wdr46	1.1	0.4	2	2.8	5.3	22.7	57	34.1	59.6	65.4	71.1	88	92.7	75.6	70.7	76.6	105.5	0	1
Wdr5	187.1	268.3	156.3	134	136.5	141.1	194.4	164.9	61.1	70.9	166.2	191.1	184.8	141.1	187.5	200.7	152	0	1
Wdr6	0.2	0.6	0.3	0.4	0.2	1.1	7.4	4.4	4.4	6.4	10.4	2.8	5.3	3.6	16	9.8	13.1	0	1
Wdr73	6.7	10	7.7	6.1	15.1	28.6	37.9	29.8	50.6	53.8	55.8	65.2	78.8	75	51	43.6	72.7	0	1
Wdr74	0.3	0.5	0.7	1.3	0.8	43.6	79.6	70.5	114.2	63.3	106.4	99.6	78	80.2	78	74.8	82.9	0	1
Wdr77	0.2	0.3	0.2	0.2	0.3	116.7	222	223.1	234	183.4	149	153.1	78.6	292.3	168.9	164.2	156.8	0	1
Wdr82	109.5	76.2	176.3	177.3	164.4	58.3	44.5	52.8	43.6	12.1	33.3	16.5	21.9	36	36.4	17.9	30.4	0	1
Wipi2	2.3	2.2	3.7	4.8	2.7	80.7	106	43.3	25.1	90.7	73.9	41.8	61.9	77.5	90.3	104	96.3	0	1
Vps53	1.7	1.1	1.6	1.9	4.6	1	1.7	0.2	6.4	2.4	6.7	9.2	16.5	3.3	6	6.9	8.8	0	1
Wrap53	0.1	0.1	0.1	0.1	0.1	24.3	17.7	8.3	15.8	2.8	13.9	6.1	19.6	20.3	9.9	14.6	19	0	1
Vrk3	4.9	13.8	10.1	4.8	5.2	6.7	4.9	6.4	5.1	15.3	2.2	12.4	15	9.6	9.1	10.4	19.1	0	1
Xpo1	7.8	8	14.4	15.7	15.1	181.2	269.4	251.9	215.3	198.9	340.2	152.3	121.9	182.3	114.7	53.3	35.1	0	1
Yif1b	2.4	0.1	4.6	3.6	2.4	9.3	38.6	36.2	103.5	43.2	31.5	59.7	46.6	44.4	82	103.5	132.6	0	1
Ykt6	7.5	9.1	4.5	4.9	4	17.9	13.1	8.2	7.7	14.6	22.4	13.7	10.7	26.4	47.6	34.1	47.9	0	1
Yme1l1	0.4	0.6	2.9	3	3	39.9	125.3	71.1	65	13.1	34	41.9	35.3	51.4	21.7	21	18.8	0	1
Yrdc	16.8	21.2	5.2	8.3	10	175.3	150.5	132	84.1	96.2	130.8	105.5	81.9	178.6	116.7	98.6	137.8	0	1
Yy1	0.5	0.4	0.4	0.4	1.6	287.5	605.1	436.2	340.2	371.7	378.9	256.1	293.3	348.2	115.8	113.1	80.6	0	1
Zc3h10	0.1	0.1	0.3	0.2	0.5	5.3	4.9	1.6	4.9	13.5	22.9	18.1	1.5	9.2	6.1	2	19	0	1
Zcchc17	33.4	17.5	34.5	41.5	37.8	43.3	37.3	48.7	21.2	39.8	24.4	73.3	17	55.7	53.8	46	45.5	0	1
Zfp296	59.3	44.6	121.7	146.7	157.1	282.1	448	462.7	161.4	57	462.7	414	328.7	349.7	285.3	354	481	0	1
Zfp408	0.4	0.4	0.5	1.1	0.8	0.3	0.4	2.2	0.1	3.1	3	8.7	2	4	4.2	1.8	4.6	0	1
Zfp410	9.9	11.4	16.5	17.3	17.2	77.4	194.8	76.2	38	42.6	45.4	22.7	26.2	36.1	40.4	35.2	37	0	1
Zfp473	19.4	29.9	9.9	7.1	3.8	0.6	1.8	2.5	0.7	3.6	5.9	1.7	2.4	1.8	0.2	0.6	1.2	0	1
Zfp493	0.1	0.1	0.1	0.1	0.1	0.1	0.1	0.1	0.1	0.1	0.8	0.1	0.1	2	0.3	0.1	0.4	0	1
Zfp560	13.5	15.4	12.9	15.4	11.8	2	2.8	0.6	0.1	0.5	0.1	1.1	0.1	1.1	0.6	0.6	0.3	0	1
Zfp574	3.1	1.4	17.5	15	16.2	40.5	35.5	24.9	8.1	11.1	14.5	24.9	42	32.6	14.6	17.8	15.2	0	1
Zfp593	0.2	0.7	0.2	0.2	0.7	8.5	7.8	6.2	41.1	22	33	37.8	12.7	29.5	24.1	39.5	67.8	0	1
Zfp605	1.6	0.6	1.2	1	2.1	12.7	0.4	1.8	7.9	0.1	0.2	1.5	0.1	0.1	0.1	1	0.4	0	1
Zfp622	0.3	0.1	0.2	0.1	0.1	92.5	147.8	84	67.6	37.7	127	22.9	41.6	89.5	68.2	75.8	60.2	0	1
Zfp668	0.4	0.5	0.2	0.2	0.1	15.7	10.9	15.9	2.5	1.7	11.8	4.5	5.1	16	5.4	3.9	3.7	0	1
Zfp819	10.8	8.2	2.2	3.8	7.4	19	0.1	1.7	6.2	21.8	4.4	1.1	8.3	3.4	4.9	4.5	5.3	0	1
Zfp830	25.9	19.5	18	22.5	21.4	6.8	9.6	22.4	4.8	11	25.9	11.5	6.9	10.3	3.7	6	2.1	0	1
Zfp846	2.5	4.2	21.5	17.1	24	0.1	0.6	0.1	9.9	0.8	0.2	0.1	14.5	2.4	6.3	5.7	2.5	0	1
Zfyve1	0.9	1	1.3	0.7	0.7	3.6	2.3	3.7	7.2	4.2	0.8	1.2	0.1	3.8	1.6	3	5.1	0	1
Zfyve19	2	2	5.7	2.8	2.3	1.7	0.4	0.2	7	2.6	1.5	1.4	7.3	0.4	2.3	1.6	3.4	0	1
Zgpat	0.1	0.1	0.1	0.1	0.1	30	27.4	15.7	9.6	13.9	31.6	10.3	7	19.3	4.2	5.6	9.6	0	1
Zik1	2	0.4	1.8	0.2	0.3	7.1	0.2	0.1	3.4	0.6	0.8	0.1	1.1	5.2	0.1	0.1	0.1	0	1
Zkscan14	5.2	1.8	21	12.5	24.3	31.3	19.7	15.7	35.3	12	15.2	0.1	1.9	8.9	3.8	3.9	9.5	0	1
Zkscan5	5.6	5.8	22.1	21.2	23.8	8.7	3.7	3	9	1.4	3.3	8.4	1.2	1.2	1.1	2.8	5.5	0	1
Zmat2	6.9	5.5	15.3	14.5	26.2	10.4	12.9	7.3	3.8	19.8	9.6	10.3	19.1	15.8	16	15.4	27.8	0	1
Zmat5	0.7	0.4	3	3.3	8	7.7	40.8	18	36.9	28.5	51.5	102.8	158.2	53.7	129.6	87.1	182.3	0	1
Zmynd19	11.1	16.3	44.6	48.2	53.2	32	25.4	49.2	18.5	12.6	19.7	1.3	11.3	24.5	10.9	11.2	16.8	0	1
Znfx1	69	81	62.1	61.8	57.7	1.7	1	3.2	0.5	6	0.3	6.4	1.1	2.7	0.5	0.3	0.7	0	1
Znhit1	0.2	0.1	0.6	0.6	0.2	7.1	6.1	6.8	8.4	4.7	25.8	43.5	22.4	25.7	25.8	24	29.6	0	1
Znhit6	0.8	1.3	1.6	1.7	2.8	18	19.3	14.7	16.9	17.1	18.3	10.3	13	12.5	16	24.6	12.3	0	1
Zscan5b	3.5	7.1	5.9	9.4	1.8	1009.6	386.3	547.6	423.2	237.1	360	51.8	87.8	191.1	9.8	27.5	18.8	0	1
Zyx	2.5	0.5	8.8	3.8	6.5	2.1	1.6	1.6	0.1	0.1	0.3	1.4	14.9	2.4	8.9	13.4	16.1	0	1
